# Supplementary material for: Oxidation of Alcohols to Carboxylates with N2O Catalyzed by Ruthenium(II)-CNC Complexes
Source: ACS Catal. 2025 Jun 20;15(13):11530–43. doi: 10.1021/acscatal.5c02021 (PMC12235671; doi:10.1021/acscatal.5c02021)
Supplement: Supplementary file 1 [file cs5c02021_si_001.xyz]

103
6                                     (-2678.94937333)  
Ru       0.161664000      0.078386000     -1.051377000
P        1.216061000      0.101902000      1.201896000
O       -2.712021000     -0.001344000     -0.202372000
N       -0.537145000      3.163454000     -1.255722000
N        1.477627000      2.716857000     -1.904793000
N        2.146367000     -0.227118000     -1.865720000
N        1.502484000     -2.429372000     -1.660412000
N       -0.456237000     -3.080754000     -1.033617000
C        0.361100000      2.124746000     -1.379629000
C        1.283223000      4.087169000     -2.075116000
H        2.064231000      4.728169000     -2.472983000
C        0.017286000      4.364630000     -1.667552000
H       -0.539955000      5.296266000     -1.637442000
C       -1.901058000      3.044612000     -0.836385000
C       -2.225037000      3.239406000      0.516206000
C       -3.564166000      3.097688000      0.899475000
H       -3.827223000      3.229736000      1.952902000
C       -4.566606000      2.782476000     -0.026590000
C       -4.208162000      2.630536000     -1.372200000
H       -4.979379000      2.389622000     -2.109301000
C       -2.882206000      2.753246000     -1.800219000
C       -1.158991000      3.579931000      1.519438000
H       -0.307295000      2.893788000      1.443626000
H       -1.549788000      3.533582000      2.545522000
H       -0.757117000      4.593547000      1.353257000
C       -5.988741000      2.561630000      0.418107000
H       -6.168346000      1.489368000      0.614611000
H       -6.709143000      2.874107000     -0.353638000
H       -6.215307000      3.106911000      1.346970000
C       -2.506161000      2.532751000     -3.239383000
H       -1.889723000      3.356599000     -3.632669000
H       -3.400941000      2.436959000     -3.870801000
H       -1.908922000      1.612033000     -3.343078000
C        2.715898000      2.120468000     -2.220698000
H        3.477200000      2.840497000     -2.511462000
C        3.036209000      0.776304000     -2.218018000
C        4.378852000      0.384593000     -2.594695000
H        5.097358000      1.173054000     -2.827439000
C        4.731512000     -0.934228000     -2.671372000
H        5.747946000     -1.215321000     -2.958923000
C        3.779589000     -1.947406000     -2.381226000
H        4.030798000     -3.003654000     -2.437758000
C        2.526464000     -1.518905000     -1.990462000
C        0.300881000     -1.957017000     -1.190067000
C        1.497055000     -3.816461000     -1.782605000
H        2.351030000     -4.383883000     -2.136588000
C        0.264282000     -4.224961000     -1.390738000
H       -0.177126000     -5.216045000     -1.341713000
C       -1.845653000     -3.089707000     -0.674220000
C       -2.214115000     -3.374250000      0.650480000
C       -3.573587000     -3.320987000      0.980049000
H       -3.871338000     -3.521560000      2.012942000
C       -4.552120000     -3.009988000      0.027179000
C       -4.146702000     -2.777274000     -1.292860000
H       -4.898486000     -2.547736000     -2.053147000
C       -2.799447000     -2.810635000     -1.668369000
C       -1.180565000     -3.710282000      1.688485000
H       -0.574571000     -4.582217000      1.394641000
H       -1.651504000     -3.929971000      2.655722000
H       -0.489354000     -2.870371000      1.835804000
C       -6.001977000     -2.890942000      0.417918000
H       -6.236557000     -3.499143000      1.304715000
H       -6.669583000     -3.197973000     -0.401900000
H       -6.250592000     -1.843038000      0.663727000
C       -2.384800000     -2.517747000     -3.083845000
H       -1.908516000     -1.525942000     -3.151680000
H       -3.253580000     -2.528844000     -3.757250000
H       -1.648068000     -3.247872000     -3.454191000
C        0.216579000     -0.519826000      2.621620000
C        0.768014000     -1.281527000      3.664731000
H        1.825213000     -1.548279000      3.647973000
C       -0.029223000     -1.705440000      4.730877000
H        0.412602000     -2.305102000      5.530732000
C       -1.384571000     -1.363921000      4.776392000
H       -2.008508000     -1.702371000      5.607433000
C       -1.934638000     -0.582422000      3.756361000
H       -2.990368000     -0.301947000      3.784173000
C       -1.138758000     -0.161160000      2.688485000
H       -1.582106000      0.450531000      1.905605000
C        1.856147000      1.687974000      1.908597000
C        2.560908000      2.563188000      1.066763000
H        2.784239000      2.271209000      0.040134000
C        2.988334000      3.808908000      1.530962000
H        3.532020000      4.476070000      0.857098000
C        2.711423000      4.203704000      2.843109000
H        3.032708000      5.184329000      3.203353000
C        2.020677000      3.334211000      3.692242000
H        1.803209000      3.630208000      4.721754000
C        1.597955000      2.084417000      3.231168000
H        1.049027000      1.427903000      3.906162000
C        2.701721000     -0.993443000      1.218635000
C        2.518727000     -2.387386000      1.200594000
H        1.514766000     -2.806228000      1.263275000
C        3.611176000     -3.248598000      1.100510000
H        3.445816000     -4.328750000      1.090399000
C        4.906642000     -2.731571000      0.996416000
H        5.762419000     -3.405248000      0.906303000
C        5.098099000     -1.348121000      1.005408000
H        6.104982000     -0.932205000      0.920154000
C        4.004748000     -0.484492000      1.119892000
H        4.176355000      0.591788000      1.125823000
C       -1.590985000      0.085591000     -0.499594000
H       -0.389582000      0.052314000     -2.575416000
103
6-iso                                 (-2678.95018608)
44      -0.097511000     -0.448224000     -0.540182000
15      -1.528056000      0.359895000      1.085381000
8        2.503879000      0.062292000      0.880469000
7        0.970354000     -3.406332000     -0.121683000
7       -1.141559000     -3.299568000     -0.522798000
7       -1.673353000     -0.824025000     -1.942850000
7       -0.880510000      1.108293000     -2.870873000
7        0.844185000      2.194447000     -2.102006000
6       -0.053204000     -2.496986000     -0.289566000
6       -0.812402000     -4.648115000     -0.522557000
1       -1.550332000     -5.427224000     -0.693834000
6        0.519291000     -4.717917000     -0.264484000
1        1.188854000     -5.568228000     -0.170616000
6        2.351527000     -3.070075000      0.049888000
6        2.890253000     -2.990885000      1.342212000
6        4.244986000     -2.660018000      1.473097000
1        4.673739000     -2.584413000      2.476362000
6        5.049882000     -2.392732000      0.360420000
6        4.475843000     -2.484429000     -0.915730000
1        5.089318000     -2.278433000     -1.797441000
6        3.132582000     -2.829272000     -1.095116000
6        2.020222000     -3.167137000      2.556057000
1        1.396842000     -2.270189000      2.706348000
1        2.627533000     -3.307656000      3.461715000
1        1.334993000     -4.022400000      2.459389000
6        6.485781000     -1.966148000      0.523533000
1        6.575659000     -0.868767000      0.436142000
1        7.130939000     -2.405195000     -0.253810000
1        6.885863000     -2.251415000      1.508130000
6        2.518033000     -2.895904000     -2.465079000
1        2.047737000     -3.874484000     -2.654977000
1        3.269490000     -2.714071000     -3.246324000
1        1.723693000     -2.135041000     -2.555893000
6       -2.474446000     -2.756576000     -0.700018000
1       -2.728955000     -2.189112000      0.211752000
6       -2.592038000     -1.828103000     -1.875925000
6       -3.627534000     -1.947415000     -2.787556000
1       -4.328154000     -2.779045000     -2.696734000
6       -3.780722000     -0.976441000     -3.796355000
1       -4.605120000     -1.037855000     -4.509155000
6       -2.875099000      0.072362000     -3.856820000
1       -2.972016000      0.857120000     -4.607226000
6       -1.835200000      0.117932000     -2.920449000
6        0.068661000      1.077063000     -1.836822000
6       -0.674124000      2.195399000     -3.728045000
1       -1.286083000      2.387182000     -4.603030000
6        0.398012000      2.864239000     -3.237267000
1        0.899911000      3.754404000     -3.607192000
6        1.948077000      2.630193000     -1.305739000
6        1.750365000      3.682911000     -0.395684000
6        2.834617000      4.090435000      0.391402000
1        2.686830000      4.897959000      1.113555000
6        4.092127000      3.482468000      0.283207000
6        4.256537000      2.453240000     -0.653495000
1        5.232528000      1.969595000     -0.754037000
6        3.201530000      2.011390000     -1.459214000
6        0.408701000      4.352428000     -0.276845000
1        0.171690000      4.943344000     -1.177553000
1        0.380308000      5.027957000      0.587969000
1       -0.393107000      3.610891000     -0.158826000
6        5.232690000      3.896861000      1.176629000
1        5.091386000      4.914608000      1.570980000
1        6.196712000      3.861696000      0.645203000
1        5.316676000      3.216794000      2.042792000
6        3.391487000      0.882057000     -2.432243000
1        2.879607000     -0.023466000     -2.071470000
1        4.457521000      0.647852000     -2.562330000
1        2.960175000      1.117529000     -3.417872000
6       -1.048040000      1.917543000      1.970359000
6       -1.950158000      2.964475000      2.222640000
1       -2.975617000      2.903624000      1.856004000
6       -1.546529000      4.094961000      2.939108000
1       -2.260744000      4.902642000      3.120364000
6       -0.238564000      4.192924000      3.422930000
1        0.076848000      5.077815000      3.981676000
6        0.663470000      3.151844000      3.182477000
1        1.691113000      3.218871000      3.548088000
6        0.263368000      2.025759000      2.459869000
1        0.985323000      1.234288000      2.265028000
6       -2.038576000     -0.638534000      2.571385000
6       -1.503631000     -1.920406000      2.745135000
1       -0.806284000     -2.302689000      1.999356000
6       -1.851741000     -2.696311000      3.856823000
1       -1.421065000     -3.693606000      3.978912000
6       -2.745011000     -2.195025000      4.806051000
1       -3.020411000     -2.798123000      5.675156000
6       -3.284011000     -0.912294000      4.642758000
1       -3.981514000     -0.513345000      5.384054000
6       -2.928518000     -0.137411000      3.537417000
1       -3.349266000      0.864023000      3.425677000
6       -3.141941000      0.804654000      0.326577000
6       -3.172411000      1.857705000     -0.609887000
1       -2.277674000      2.461596000     -0.768591000
6       -4.327097000      2.131804000     -1.340479000
1       -4.326671000      2.954565000     -2.060298000
6       -5.474012000      1.346820000     -1.170561000
1       -6.375091000      1.552688000     -1.753452000
6       -5.454234000      0.296554000     -0.248109000
1       -6.343744000     -0.322476000     -0.103774000
6       -4.301354000      0.028764000      0.495724000
1       -4.307559000     -0.792410000      1.214543000
6        1.510478000     -0.163740000      0.301315000
1       -3.182924000     -3.587473000     -0.797568000
103
TS(6,6-iso)                           (-2678.83531016) [x3 Im.freq. -1174.996,-30.9794,-7.8665]
44       0.477538000     -0.021853000     -1.059085000
15       0.204534000      0.837897000      1.125353000
8       -1.472364000     -2.313257000     -1.153049000
7       -2.090629000      1.833197000     -1.885036000
7       -0.206495000      2.203887000     -2.873399000
7        2.224795000      1.117670000     -1.437424000
7        3.240436000     -0.515280000     -0.235632000
7        2.246597000     -2.411012000      0.121504000
6       -0.787637000      1.381870000     -1.955109000
6       -1.098453000      3.149320000     -3.358764000
1       -0.810909000      3.896965000     -4.091640000
6       -2.290114000      2.907672000     -2.748678000
1       -3.261219000      3.380739000     -2.855907000
6       -3.166959000      1.137823000     -1.247239000
6       -3.808463000      1.693072000     -0.129235000
6       -4.818771000      0.944000000      0.490686000
1       -5.301757000      1.352871000      1.382384000
6       -5.208031000     -0.309112000      0.013023000
6       -4.597636000     -0.795716000     -1.151416000
1       -4.912075000     -1.758897000     -1.562020000
6       -3.598443000     -0.079872000     -1.815004000
6       -3.492384000      3.078366000      0.363999000
1       -2.486502000      3.400756000      0.079458000
1       -3.580359000      3.139464000      1.456763000
1       -4.206194000      3.804092000     -0.063731000
6       -6.281588000     -1.110390000      0.705330000
1       -5.981598000     -2.164222000      0.822158000
1       -7.218676000     -1.108099000      0.122669000
1       -6.507440000     -0.705910000      1.702802000
6       -3.062583000     -0.553996000     -3.140505000
1       -3.451819000      0.087148000     -3.950231000
1       -3.373693000     -1.587814000     -3.339381000
1       -1.967284000     -0.507734000     -3.190138000
6        1.117441000      1.941640000     -3.360712000
1        1.262465000      2.443665000     -4.325800000
6        2.258041000      2.013994000     -2.476916000
6        3.450652000      2.721395000     -2.731610000
1        3.467126000      3.473187000     -3.522591000
6        4.597782000      2.437301000     -1.996917000
1        5.520301000      2.993262000     -2.178550000
6        4.590564000      1.380671000     -1.067609000
1        5.502556000      1.045488000     -0.575171000
6        3.385058000      0.723248000     -0.867883000
6        2.015325000     -1.155110000     -0.376257000
6        4.196436000     -1.358736000      0.326461000
1        5.211117000     -1.041015000      0.538464000
6        3.575405000     -2.544812000      0.542662000
1        3.949697000     -3.477512000      0.953349000
6        1.364168000     -3.519210000     -0.118737000
6        0.563116000     -4.035151000      0.910208000
6       -0.301053000     -5.092960000      0.603479000
1       -0.936461000     -5.497569000      1.396090000
6       -0.385775000     -5.629484000     -0.684383000
6        0.440776000     -5.098062000     -1.681347000
1        0.391401000     -5.506692000     -2.694490000
6        1.322178000     -4.045136000     -1.424730000
6        0.574979000     -3.449269000      2.295654000
1        1.596768000     -3.270532000      2.660347000
1        0.066686000     -4.115188000      3.006503000
1        0.042844000     -2.485552000      2.309901000
6       -1.369017000     -6.725134000     -1.006679000
1       -1.693567000     -7.259192000     -0.101255000
1       -0.941475000     -7.460030000     -1.706428000
1       -2.270756000     -6.306209000     -1.485897000
6        2.161473000     -3.453868000     -2.524924000
1        1.777536000     -2.456058000     -2.797296000
1        2.145443000     -4.093889000     -3.418116000
1        3.208879000     -3.318020000     -2.213015000
6       -0.972661000      0.035548000      2.298631000
6       -0.810526000      0.086460000      3.695697000
1        0.037924000      0.618511000      4.127703000
6       -1.718362000     -0.554632000      4.539899000
1       -1.574246000     -0.511964000      5.622389000
6       -2.805579000     -1.251573000      4.001854000
1       -3.511806000     -1.760368000      4.662742000
6       -2.982241000     -1.293767000      2.617885000
1       -3.827782000     -1.830514000      2.184986000
6       -2.073010000     -0.655152000      1.770879000
1       -2.218806000     -0.702717000      0.694543000
6       -0.214519000      2.638114000      1.265801000
6        0.187238000      3.502331000      0.235152000
1        0.689424000      3.100111000     -0.641380000
6       -0.049161000      4.875977000      0.324811000
1        0.265923000      5.529740000     -0.491772000
6       -0.687500000      5.406947000      1.448713000
1       -0.878281000      6.480662000      1.517842000
6       -1.081477000      4.554766000      2.483958000
1       -1.583017000      4.960259000      3.366284000
6       -0.847855000      3.180879000      2.393307000
1       -1.177590000      2.528995000      3.202232000
6        1.792197000      0.858405000      2.081887000
6        2.197588000     -0.252006000      2.842144000
1        1.531999000     -1.103857000      2.948994000
6        3.449513000     -0.284574000      3.453256000
1        3.738525000     -1.159405000      4.041067000
6        4.335916000      0.787095000      3.304452000
1        5.319262000      0.760923000      3.780293000
6        3.950418000      1.889813000      2.540159000
1        4.633097000      2.732343000      2.405854000
6        2.690300000      1.927485000      1.936804000
1        2.414016000      2.798357000      1.342748000
6       -0.740582000     -1.405601000     -1.123767000
1        0.899497000      0.356091000     -3.000249000
71
7-iso                                 (-1756.34172174)
44       0.872127000      0.103695000      0.092423000
8       -2.132305000     -0.060043000      0.329494000
7        0.154489000      3.179398000     -0.188943000
7        2.284801000      2.818912000     -0.088707000
7        3.007446000     -0.111691000     -0.194623000
7        2.405913000     -2.328395000     -0.385880000
7        0.376997000     -3.046577000     -0.291087000
6        1.083302000      2.178971000     -0.053067000
6        2.105307000      4.193883000     -0.237358000
1        2.948779000      4.875554000     -0.293518000
6        0.766310000      4.418360000     -0.297927000
1        0.194168000      5.334899000     -0.407014000
6       -1.267177000      3.008352000     -0.196785000
6       -1.966385000      3.084389000      1.019489000
6       -3.355536000      2.921633000      0.988770000
1       -3.913125000      2.968660000      1.928408000
6       -4.043730000      2.682759000     -0.207949000
6       -3.311318000      2.627186000     -1.400845000
1       -3.834032000      2.446045000     -2.344206000
6       -1.921079000      2.788880000     -1.420984000
6       -1.234516000      3.283798000      2.318754000
1       -0.621158000      2.400435000      2.560978000
1       -1.939181000      3.442827000      3.147113000
1       -0.547924000      4.143759000      2.277357000
6       -5.531102000      2.444894000     -0.205101000
1       -5.749979000      1.373150000     -0.050804000
1       -5.991386000      2.737319000     -1.161163000
1       -6.029479000      2.998209000      0.605588000
6       -1.143432000      2.698124000     -2.705161000
1       -0.488792000      3.572495000     -2.848626000
1       -1.818594000      2.625543000     -3.569507000
1       -0.491256000      1.809496000     -2.699559000
6        3.578191000      2.257874000     -0.013966000
1        4.366462000      3.005068000      0.040909000
6        3.926077000      0.927496000     -0.114231000
6        5.334550000      0.579698000     -0.141836000
1        6.062367000      1.389515000     -0.061247000
6        5.738805000     -0.717121000     -0.281864000
1        6.804098000     -0.960404000     -0.309233000
6        4.777787000     -1.761166000     -0.393500000
1        5.070248000     -2.804275000     -0.491091000
6        3.452598000     -1.381334000     -0.334783000
6        1.118161000     -1.918719000     -0.181177000
6        2.468207000     -3.699949000     -0.623039000
1        3.396311000     -4.226533000     -0.819870000
6        1.189100000     -4.151268000     -0.562527000
1        0.775051000     -5.147481000     -0.688386000
6       -1.049923000     -3.096177000     -0.151097000
6       -1.597691000     -3.272029000      1.128771000
6       -2.992721000     -3.290342000      1.244740000
1       -3.437770000     -3.421364000      2.234915000
6       -3.826716000     -3.131215000      0.130609000
6       -3.236793000     -2.961561000     -1.129534000
1       -3.875080000     -2.831389000     -2.007880000
6       -1.848175000     -2.935973000     -1.295675000
6       -0.710342000     -3.387337000      2.338372000
1        0.075423000     -4.146993000      2.201752000
1       -1.294042000     -3.649843000      3.231810000
1       -0.197161000     -2.431977000      2.537559000
6       -5.324702000     -3.094958000      0.285076000
1       -5.650090000     -3.595780000      1.209190000
1       -5.831851000     -3.572617000     -0.567587000
1       -5.682971000     -2.051215000      0.331878000
6       -1.223810000     -2.692120000     -2.642364000
1       -0.710489000     -1.716156000     -2.658296000
1       -1.985240000     -2.691660000     -3.434927000
1       -0.467556000     -3.454027000     -2.889428000
6       -0.988674000      0.053809000      0.227285000
1        0.700039000      0.147166000     -1.559174000
6        1.152411000      0.118863000      2.017222000
8        1.317452000      0.137704000      3.155783000
71
7                                     (-1756.35388796)
44       0.949119000     -0.175012000      0.708558000
8       -1.963561000      0.426151000      1.246948000
7        0.867076000      2.901333000     -0.129968000
7        2.827425000      2.190988000      0.397598000
7        2.863628000     -0.665338000     -0.116606000
7        1.717853000     -2.474022000     -0.906272000
7       -0.425430000     -2.742826000     -0.597310000
6        1.522066000      1.796484000      0.347423000
6        2.991660000      3.496681000     -0.044790000
1        3.962690000      3.983260000     -0.076753000
6        1.752067000      3.949301000     -0.372865000
1        1.416052000      4.908734000     -0.755894000
6       -0.533334000      2.939294000     -0.429488000
6       -1.424080000      3.447563000      0.528765000
6       -2.790248000      3.428088000      0.229505000
1       -3.498425000      3.803814000      0.973424000
6       -3.273134000      2.904680000     -0.977395000
6       -2.350206000      2.419353000     -1.912993000
1       -2.710448000      2.011437000     -2.861146000
6       -0.972728000      2.432198000     -1.663443000
6       -0.919439000      3.927859000      1.861859000
1       -0.432193000      3.104443000      2.410302000
1       -1.742725000      4.311106000      2.481114000
1       -0.167853000      4.726476000      1.755117000
6       -4.754767000      2.817462000     -1.235712000
1       -5.182680000      1.935640000     -0.726773000
1       -4.975498000      2.717216000     -2.309113000
1       -5.287363000      3.701704000     -0.851935000
6        0.010201000      1.876504000     -2.655171000
1        0.815639000      2.594632000     -2.877851000
1       -0.485624000      1.605852000     -3.597552000
1        0.489768000      0.974490000     -2.236891000
6        3.884633000      1.307691000      0.864424000
1        4.829831000      1.862080000      0.867471000
6        4.003657000      0.064707000      0.027224000
6        5.208198000     -0.336600000     -0.526768000
1        6.093560000      0.288208000     -0.398570000
6        5.274331000     -1.554182000     -1.232432000
1        6.218101000     -1.896375000     -1.661285000
6        4.124064000     -2.315606000     -1.374290000
1        4.134420000     -3.263336000     -1.912725000
6        2.931017000     -1.839016000     -0.813494000
6        0.607697000     -1.877953000     -0.287250000
6        1.357585000     -3.653994000     -1.571464000
1        2.069593000     -4.268789000     -2.112782000
6        0.024255000     -3.805786000     -1.373987000
1       -0.651511000     -4.583498000     -1.720291000
6       -1.789743000     -2.495552000     -0.251601000
6       -2.259673000     -2.874601000      1.015854000
6       -3.590066000     -2.579492000      1.339258000
1       -3.968166000     -2.863776000      2.325394000
6       -4.437990000     -1.916820000      0.443360000
6       -3.932470000     -1.555989000     -0.813214000
1       -4.579037000     -1.031975000     -1.522790000
6       -2.611521000     -1.831379000     -1.179906000
6       -1.343116000     -3.528990000      2.012935000
1       -0.755802000     -4.341551000      1.558031000
1       -1.909325000     -3.939270000      2.861423000
1       -0.619032000     -2.796165000      2.406803000
6       -5.846281000     -1.552323000      0.835631000
1       -6.233043000     -2.213773000      1.625656000
1       -6.532489000     -1.599504000     -0.024277000
1       -5.884354000     -0.519383000      1.224976000
6       -2.062948000     -1.393965000     -2.510737000
1       -1.209111000     -0.713866000     -2.369606000
1       -2.829059000     -0.870284000     -3.099473000
1       -1.698681000     -2.247588000     -3.105372000
6       -0.852861000      0.212403000      0.975830000
6        1.314688000     -0.431314000      2.536319000
8        1.388427000     -0.678191000      3.674817000
1        3.639649000      1.005718000      1.900265000
71
TS(7-iso,7)                           (-1756.25115318) [x1 Im.freq. -1128.4854]
44       0.041675000     -0.793216000     -0.273710000
8       -0.425804000      1.511180000     -2.173963000
7        3.198250000     -0.218725000     -0.514193000
7        2.500972000     -2.151316000     -1.180147000
7       -0.059931000     -2.879101000      0.174089000
7       -2.097733000     -2.335581000      1.017402000
7       -3.017004000     -0.413611000      0.638697000
6        2.063445000     -0.969002000     -0.679653000
6        3.879842000     -2.151538000     -1.338658000
1        4.419687000     -3.011567000     -1.722784000
6        4.319242000     -0.927924000     -0.929764000
1        5.313973000     -0.493814000     -0.900441000
6        3.220885000      1.118219000     -0.005859000
6        3.461195000      1.308846000      1.366820000
6        3.447549000      2.614322000      1.860799000
1        3.617494000      2.776551000      2.928730000
6        3.196261000      3.714116000      1.027950000
6        2.975584000      3.483512000     -0.333134000
1        2.781954000      4.331060000     -0.996437000
6        2.989494000      2.191906000     -0.878251000
6        3.699647000      0.128519000      2.270455000
1        2.891632000     -0.612960000      2.174805000
1        3.756422000      0.443069000      3.321525000
1        4.637729000     -0.391436000      2.015823000
6        3.137727000      5.106996000      1.602001000
1        2.212306000      5.251455000      2.185404000
1        3.156166000      5.872142000      0.812181000
1        3.981777000      5.296865000      2.283932000
6        2.800334000      1.983744000     -2.358246000
1        3.764039000      2.082543000     -2.887592000
1        2.110367000      2.731189000     -2.773187000
1        2.397400000      0.989760000     -2.586964000
6        1.577090000     -3.190806000     -1.518823000
1        2.046459000     -3.914606000     -2.194859000
6        0.758680000     -3.765229000     -0.482698000
6        0.595663000     -5.148185000     -0.253938000
1        1.279526000     -5.849691000     -0.734720000
6       -0.436012000     -5.605779000      0.555451000
1       -0.559126000     -6.674813000      0.742020000
6       -1.368596000     -4.691311000      1.081578000
1       -2.266071000     -5.028310000      1.599639000
6       -1.149080000     -3.347434000      0.821859000
6       -1.875654000     -1.120661000      0.394284000
6       -3.348374000     -2.371492000      1.630545000
1       -3.718358000     -3.237712000      2.168651000
6       -3.922302000     -1.164602000      1.390494000
1       -4.894992000     -0.772333000      1.670861000
6       -3.252743000      0.908816000      0.140134000
6       -3.172971000      1.999034000      1.021572000
6       -3.356942000      3.281406000      0.490832000
1       -3.288037000      4.142311000      1.161346000
6       -3.611290000      3.488273000     -0.870041000
6       -3.707272000      2.370969000     -1.708462000
1       -3.911587000      2.514307000     -2.772773000
6       -3.535691000      1.069958000     -1.227396000
6       -2.902438000      1.799462000      2.490420000
1       -3.753902000      1.314803000      2.996580000
1       -2.723500000      2.762954000      2.987265000
1       -2.021801000      1.164104000      2.657183000
6       -3.746312000      4.880702000     -1.431053000
1       -4.010877000      5.609407000     -0.650553000
1       -4.513397000      4.925299000     -2.219491000
1       -2.795426000      5.210403000     -1.884144000
6       -3.625321000     -0.118659000     -2.145839000
1       -2.636741000     -0.585852000     -2.281177000
1       -4.007299000      0.176934000     -3.132597000
1       -4.288513000     -0.895942000     -1.734126000
6       -0.245830000      0.622359000     -1.452703000
1        0.399050000     -2.015678000     -1.801294000
6        0.310439000      0.282785000      1.262675000
8        0.433377000      1.000253000      2.161387000
69
A                                     (-1643.07528873)
44       0.923755000      0.108914000      0.090861000
8       -2.026107000     -0.041725000      0.606363000
7        0.238180000      3.186188000     -0.036478000
7        2.374087000      2.807758000     -0.006477000
7        3.046540000     -0.119780000      0.022940000
7        2.457818000     -2.354216000     -0.017888000
7        0.416017000     -3.051588000     -0.028193000
6        1.159193000      2.158132000      0.031816000
6        2.196600000      4.190071000     -0.085047000
1        3.040418000      4.872561000     -0.124303000
6        0.857447000      4.419324000     -0.104589000
1        0.292673000      5.345674000     -0.160237000
6       -1.184147000      3.025651000     -0.050287000
6       -1.889948000      3.104558000      1.161216000
6       -3.280079000      2.950219000      1.124575000
1       -3.841369000      2.998595000      2.062028000
6       -3.963435000      2.709999000     -0.074070000
6       -3.224683000      2.646372000     -1.262653000
1       -3.743150000      2.462789000     -2.208045000
6       -1.834169000      2.804302000     -1.276328000
6       -1.161178000      3.290115000      2.464267000
1       -0.508536000      2.424797000      2.669440000
1       -1.867625000      3.389079000      3.300523000
1       -0.513075000      4.180738000      2.452725000
6       -5.451372000      2.474591000     -0.079926000
1       -5.671961000      1.398128000      0.034443000
1       -5.911182000      2.801770000     -1.025147000
1       -5.949685000      2.999102000      0.749652000
6       -1.052341000      2.706378000     -2.557295000
1       -0.377497000      3.566692000     -2.691240000
1       -1.723924000      2.653910000     -3.425946000
1       -0.420273000      1.803522000     -2.553878000
6        3.654523000      2.247716000      0.004529000
1        4.452690000      2.986720000     -0.003506000
6        3.986107000      0.908805000      0.012963000
6        5.391961000      0.561261000      0.009582000
1        6.120333000      1.374657000      0.009545000
6        5.793915000     -0.742632000     -0.003064000
1        6.856878000     -0.995482000     -0.007148000
6        4.821844000     -1.784579000     -0.014339000
1        5.114467000     -2.832964000     -0.020525000
6        3.499292000     -1.409133000     -0.004970000
6        1.156466000     -1.910181000      0.038533000
6        2.520733000     -3.742881000     -0.118312000
1        3.453460000     -4.293536000     -0.181538000
6        1.235216000     -4.178913000     -0.124015000
1        0.823347000     -5.181992000     -0.188984000
6       -1.017022000     -3.083739000     -0.034719000
6       -1.700534000     -3.220673000      1.182724000
6       -3.100025000     -3.226783000      1.152085000
1       -3.647584000     -3.326215000      2.093453000
6       -3.811160000     -3.086757000     -0.046111000
6       -3.089799000     -2.950368000     -1.240153000
1       -3.629914000     -2.836525000     -2.184364000
6       -1.691003000     -2.944082000     -1.259309000
6       -0.947902000     -3.292589000      2.483274000
1       -0.162453000     -4.064496000      2.465740000
1       -1.626448000     -3.508641000      3.320540000
1       -0.446585000     -2.331773000      2.691235000
6       -5.316813000     -3.034392000     -0.051853000
1       -5.744036000     -3.516762000      0.840154000
1       -5.736000000     -3.522114000     -0.945716000
1       -5.667459000     -1.987013000     -0.060052000
6       -0.927372000     -2.751888000     -2.540918000
1       -0.406139000     -1.780370000     -2.535647000
1       -1.601613000     -2.775160000     -3.408662000
1       -0.156312000     -3.526427000     -2.679608000
6       -0.886575000      0.066618000      0.388945000
1        0.571254000      0.056664000     -1.430359000
34
PPh3                                  (-1035.81687769)
15      -0.000726000     -0.000620000     -1.258900000
6       -1.566746000     -0.535971000     -0.437773000
6       -1.617462000     -1.375870000      0.685705000
1       -0.693130000     -1.750222000      1.129663000
6       -2.847541000     -1.733748000      1.246705000
1       -2.872884000     -2.389040000      2.121352000
6       -4.039729000     -1.253463000      0.696885000
1       -4.999769000     -1.533567000      1.137761000
6       -3.998969000     -0.416919000     -0.423971000
1       -4.927053000     -0.041273000     -0.862533000
6       -2.771649000     -0.069005000     -0.992006000
1       -2.745810000      0.577159000     -1.874437000
6        0.319167000      1.623439000     -0.438771000
6        1.336663000      2.426338000     -0.984455000
1        1.890923000      2.075693000     -1.860141000
6        1.649298000      3.663393000     -0.417028000
1        2.446981000      4.273451000     -0.848693000
6        0.935378000      4.124597000      0.694465000
1        1.173410000      5.095937000      1.135268000
6       -0.086797000      3.339428000      1.235636000
1       -0.649413000      3.694622000      2.103002000
6       -0.392123000      2.094796000      0.675467000
1       -1.186035000      1.486541000      1.112737000
6        1.246652000     -1.088021000     -0.437676000
6        1.447072000     -2.364597000     -0.992405000
1        0.877335000     -2.665356000     -1.876645000
6        2.362278000     -3.252938000     -0.423560000
1        2.502752000     -4.244104000     -0.862484000
6        3.105182000     -2.869965000      0.698517000
1        3.828052000     -3.560653000      1.139989000
6        2.922712000     -1.597983000      1.248944000
1        3.501106000     -1.292048000      2.124665000
6        1.997483000     -0.712295000      0.687297000
1        1.859214000      0.274872000      1.132134000
2
CO                                    (-113.221531489)
8        0.000000000      0.000000000      0.484304000
6        0.000000000      0.000000000     -0.645738000
8
EtO-                                  (-154.379050783)
6        1.178824000     -0.198516000      0.000000000
1        1.277071000     -0.851208000     -0.887993000
1        2.015134000      0.530616000      0.000002000
1        1.277070000     -0.851212000      0.887991000
6       -0.233109000      0.466175000      0.000000000
1       -0.167019000      1.223871000     -0.891886000
1       -0.167019000      1.223870000      0.891887000
8       -1.238691000     -0.360237000      0.000000000
77
TS(A,B)                               (-1797.39123169) [x1 Im.freq. -98.0326]
44       0.722110000     -0.023722000     -0.341373000
8       -2.255977000     -0.057303000     -0.044909000
7        0.167896000      3.091116000     -0.319615000
7        2.274360000      2.622359000     -0.433533000
7        2.877713000     -0.337954000     -0.490807000
7        2.199455000     -2.518277000     -0.356477000
7        0.140586000     -3.134080000     -0.114851000
6        1.041969000      2.025740000     -0.395137000
6        2.161522000      4.007214000     -0.365165000
1        3.036946000      4.648886000     -0.363361000
6        0.837696000      4.304487000     -0.297463000
1        0.312625000      5.251916000     -0.231379000
6       -1.254596000      2.987089000     -0.303651000
6       -1.938638000      3.114757000      0.916357000
6       -3.331124000      2.969401000      0.902401000
1       -3.875729000      3.036846000      1.849311000
6       -4.035423000      2.708253000     -0.276935000
6       -3.321814000      2.625899000     -1.477396000
1       -3.857134000      2.420219000     -2.409357000
6       -1.930665000      2.757319000     -1.514681000
6       -1.197275000      3.390568000      2.196734000
1       -0.261087000      2.815764000      2.282629000
1       -1.833883000      3.170102000      3.067022000
1       -0.905789000      4.454086000      2.261307000
6       -5.520427000      2.448538000     -0.246411000
1       -5.717483000      1.369457000     -0.114780000
1       -6.008621000      2.757409000     -1.184459000
1       -6.010707000      2.975500000      0.587413000
6       -1.162050000      2.591830000     -2.795986000
1       -0.435506000      3.407444000     -2.939416000
1       -1.839707000      2.564405000     -3.662479000
1       -0.580851000      1.653621000     -2.759903000
6        3.538442000      2.008384000     -0.540030000
6        3.837041000      0.666179000     -0.569105000
6        5.227503000      0.262980000     -0.664018000
1        5.985738000      1.046544000     -0.730455000
6        5.582004000     -1.058408000     -0.662889000
1        6.636643000     -1.342364000     -0.731777000
6        4.588126000     -2.066722000     -0.567531000
1        4.839238000     -3.125464000     -0.554520000
6        3.274985000     -1.620647000     -0.481857000
6        0.914184000     -2.007499000     -0.264793000
6        2.211262000     -3.906523000     -0.269394000
1        3.121736000     -4.493185000     -0.320622000
6        0.918806000     -4.294152000     -0.117620000
1        0.476829000     -5.280264000     -0.010094000
6       -1.274754000     -3.096740000      0.057882000
6       -1.794907000     -2.917912000      1.348543000
6       -3.183911000     -2.842401000      1.490537000
1       -3.605463000     -2.683839000      2.487598000
6       -4.039624000     -2.915464000      0.385725000
6       -3.481231000     -3.077630000     -0.887439000
1       -4.136734000     -3.105103000     -1.763078000
6       -2.098177000     -3.158166000     -1.075693000
6       -0.864263000     -2.709629000      2.511926000
1       -0.110559000     -3.509769000      2.584553000
1       -1.417096000     -2.658702000      3.461047000
1       -0.311784000     -1.764134000      2.369646000
6       -5.527475000     -2.735980000      0.553470000
1       -5.873300000     -3.093686000      1.535953000
1       -6.093011000     -3.269466000     -0.226597000
1       -5.795666000     -1.667016000      0.480678000
6       -1.482226000     -3.209994000     -2.447634000
1       -0.882778000     -2.298707000     -2.615649000
1       -2.254750000     -3.275522000     -3.227690000
1       -0.797810000     -4.066337000     -2.559789000
6       -1.093368000      0.001126000     -0.171158000
1        4.356838000      2.724232000     -0.582612000
1        0.937067000      0.183072000      1.349048000
1        0.636180000     -0.029857000     -2.019432000
8        1.743178000      2.080852000      2.782906000
6        1.650783000      0.859602000      2.869242000
1        0.742607000      0.391063000      3.327763000
6        2.865333000     -0.048919000      2.825205000
1        2.587982000     -1.093042000      2.623138000
1        3.569223000      0.297256000      2.057768000
1        3.369070000      0.006345000      3.809774000
70
B                                     (-1643.75015852)
44       0.895172000     -0.123909000     -0.057923000
8       -2.086853000      0.089153000     -0.219927000
7        0.174301000     -3.210248000      0.005461000
7        2.305638000     -2.855181000     -0.033769000
7        3.073242000      0.074040000      0.015503000
7        2.503240000      2.295503000      0.068877000
7        0.479078000      3.045202000      0.041591000
6        1.104834000     -2.194587000     -0.044751000
6        2.118447000     -4.235346000      0.019274000
1        2.957897000     -4.924440000      0.036587000
6        0.778449000     -4.458971000      0.043252000
1        0.201592000     -5.378253000      0.082874000
6       -1.246245000     -3.046290000      0.029842000
6       -1.952653000     -3.027609000     -1.183830000
6       -3.345386000     -2.899938000     -1.133937000
1       -3.907273000     -2.876380000     -2.072292000
6       -4.032064000     -2.784367000      0.081440000
6       -3.292502000     -2.807706000      1.270690000
1       -3.812354000     -2.712901000      2.228515000
6       -1.898784000     -2.937824000      1.269113000
6       -1.220719000     -3.090976000     -2.495825000
1       -0.624578000     -2.175186000     -2.644269000
1       -1.922959000     -3.185799000     -3.336668000
1       -0.516128000     -3.936815000     -2.533237000
6       -5.526260000     -2.589247000      0.106548000
1       -5.779732000     -1.517471000      0.020759000
1       -5.968022000     -2.954120000      1.046628000
1       -6.018358000     -3.106674000     -0.731728000
6       -1.109715000     -2.920698000      2.549727000
1       -0.455284000     -3.802799000      2.639919000
1       -1.775407000     -2.891331000      3.424413000
1       -0.454820000     -2.033886000      2.577790000
6        3.608364000     -2.307261000     -0.061141000
6        3.979786000     -0.978804000     -0.023501000
6        5.393162000     -0.651453000     -0.025898000
1        6.112390000     -1.473036000     -0.057868000
6        5.814612000      0.650568000      0.011797000
1        6.884156000      0.880147000      0.009359000
6        4.871207000      1.710220000      0.052310000
1        5.177440000      2.754091000      0.073627000
6        3.533017000      1.338410000      0.049075000
6        1.187929000      1.875573000      0.014577000
6        2.600086000      3.684403000      0.129009000
1        3.546633000      4.211802000      0.180098000
6        1.328249000      4.154204000      0.111721000
1        0.942005000      5.169053000      0.143092000
6       -0.948887000      3.138728000      0.011383000
6       -1.602791000      3.202983000     -1.228585000
6       -3.000014000      3.297401000     -1.230243000
1       -3.524415000      3.342811000     -2.189099000
6       -3.738872000      3.317166000     -0.040967000
6       -3.048186000      3.245734000      1.176729000
1       -3.610894000      3.251231000      2.114861000
6       -1.653213000      3.151977000      1.226648000
6       -0.822578000      3.117798000     -2.511590000
1       -0.008921000      3.859712000     -2.548595000
1       -1.474978000      3.274935000     -3.382539000
1       -0.351650000      2.125090000     -2.605636000
6       -5.245052000      3.366129000     -0.064943000
1       -5.623655000      3.767575000     -1.017169000
1       -5.644171000      3.983870000      0.755034000
1       -5.669538000      2.353873000      0.057495000
6       -0.920388000      3.019811000      2.533187000
1       -0.429971000      2.034426000      2.597009000
1       -1.608563000      3.119898000      3.384788000
1       -0.127231000      3.777387000      2.637924000
6       -0.926403000     -0.037739000     -0.151229000
1        4.387286000     -3.066845000     -0.087020000
1        0.877410000     -0.236449000      1.644389000
1        1.056266000     -0.153664000     -1.763974000
7
acetaldehyde                          (-153.726023297) [x1 Im.freq. -195.4664]
6       -1.168706000     -0.135701000      0.000012000
1       -1.920788000      0.665607000      0.000098000
1       -1.313477000     -0.776325000     -0.886554000
1       -1.313328000     -0.776371000      0.886570000
6        0.235887000      0.407997000     -0.000094000
1        0.327207000      1.526220000      0.000184000
8        1.227163000     -0.284114000      0.000024000
3
N2O                                   (-184.521393715)
8        0.000000000      0.000000000      1.110990000
7        0.000000000      0.000000000     -0.070270000
7        0.000000000      0.000000000     -1.199433000
73
TS(B,A)                               (-1828.17444306) [x1 Im.freq. -453.6558]
44      -0.743668000     -0.252105000     -0.285048000
8        2.208474000      0.190232000     -0.066573000
7        0.187875000     -3.259224000     -0.124974000
7       -1.958708000     -3.073463000     -0.310743000
7       -2.919558000     -0.212324000     -0.429449000
7       -2.512088000      2.040620000     -0.400333000
7       -0.541948000      2.917179000     -0.245257000
6       -0.815129000     -2.318185000     -0.243214000
6       -1.664284000     -4.431682000     -0.237309000
1       -2.445448000     -5.184870000     -0.272740000
6       -0.313969000     -4.551496000     -0.120242000
1        0.330151000     -5.420920000     -0.034095000
6        1.577678000     -2.959916000     -0.011392000
6        2.134364000     -2.787674000      1.265205000
6        3.498269000     -2.489293000      1.350260000
1        3.943014000     -2.331336000      2.337434000
6        4.292188000     -2.345827000      0.207114000
6        3.700147000     -2.524946000     -1.047954000
1        4.303367000     -2.392800000     -1.951254000
6        2.340877000     -2.823583000     -1.181188000
6        1.257899000     -2.841992000      2.486612000
1        0.526850000     -2.017040000      2.462293000
1        1.854670000     -2.755863000      3.406574000
1        0.676492000     -3.776601000      2.531184000
6        5.734535000     -1.921271000      0.320848000
1        5.811376000     -0.819868000      0.287192000
1        6.343645000     -2.317499000     -0.507042000
1        6.184539000     -2.252637000      1.269871000
6        1.674497000     -2.908653000     -2.526778000
1        1.103740000     -3.843984000     -2.641679000
1        2.411884000     -2.842882000     -3.340442000
1        0.951767000     -2.080461000     -2.628703000
6       -3.289692000     -2.624100000     -0.430114000
6       -3.749576000     -1.324579000     -0.476256000
6       -5.177186000     -1.098702000     -0.575860000
1       -5.834079000     -1.970406000     -0.622235000
6       -5.690663000      0.170224000     -0.600701000
1       -6.772319000      0.322204000     -0.668354000
6       -4.827496000      1.291685000     -0.536546000
1       -5.205237000      2.311906000     -0.546134000
6       -3.468074000      1.015390000     -0.457037000
6       -1.174371000      1.701838000     -0.310371000
6       -2.697225000      3.416565000     -0.351266000
1       -3.676424000      3.880982000     -0.373205000
6       -1.461079000      3.969357000     -0.262167000
1       -1.144203000      5.006026000     -0.200737000
6        0.876179000      3.077736000     -0.232856000
6        1.560848000      3.122333000      0.990377000
6        2.953618000      3.260140000      0.956507000
1        3.502457000      3.283227000      1.902935000
6        3.660163000      3.318663000     -0.248261000
6        2.943329000      3.251291000     -1.449055000
1        3.483058000      3.271736000     -2.400729000
6        1.551777000      3.123063000     -1.463957000
6        0.835118000      2.907135000      2.289060000
1       -0.166111000      3.356975000      2.299407000
1        1.418905000      3.290419000      3.139579000
1        0.679781000      1.825149000      2.435792000
6        5.167420000      3.373016000     -0.254712000
1        5.560090000      3.894984000      0.632043000
1        5.553445000      3.880750000     -1.152663000
1        5.590168000      2.352607000     -0.247999000
6        0.786339000      2.949442000     -2.747660000
1        0.331905000      1.943816000     -2.772166000
1        1.445080000      3.063889000     -3.621070000
1       -0.039856000      3.673441000     -2.833164000
6        1.061318000     -0.030599000     -0.151085000
1       -4.013365000     -3.436010000     -0.467563000
1       -0.941382000     -0.383909000      1.453835000
1       -0.641508000     -0.355746000     -1.949326000
7       -1.392915000     -0.192316000      3.043717000
7       -1.912859000      0.840155000      3.162031000
8       -2.298546000      1.897351000      2.697859000
73
A+HNNO-                               (-1828.29940317)
44       0.812218000      0.225880000     -0.268310000
8       -2.148148000     -0.117228000      0.049600000
7       -0.048095000      3.268727000     -0.170127000
7        2.097709000      3.015640000     -0.325096000
7        2.955027000      0.129332000     -0.393300000
7        2.499211000     -2.130186000     -0.335901000
7        0.510467000     -2.957667000     -0.241324000
6        0.929220000      2.295945000     -0.241787000
6        1.841649000      4.386471000     -0.302937000
1        2.643402000      5.117237000     -0.355060000
6        0.494471000      4.540051000     -0.206403000
1       -0.123008000      5.432176000     -0.154546000
6       -1.454974000      3.026979000     -0.076551000
6       -2.059586000      2.954777000      1.189193000
6       -3.442035000      2.730894000      1.240814000
1       -3.926606000      2.664528000      2.219259000
6       -4.210889000      2.573615000      0.082459000
6       -3.570921000      2.662346000     -1.161473000
1       -4.156949000      2.542056000     -2.077308000
6       -2.195170000      2.888024000     -1.264618000
6       -1.254694000      3.059406000      2.455989000
1       -0.832003000      2.079988000      2.742496000
1       -1.885530000      3.401061000      3.290422000
1       -0.408994000      3.754827000      2.353898000
6       -5.683669000      2.267431000      0.167479000
1       -5.852656000      1.175999000      0.147643000
1       -6.238426000      2.697015000     -0.681289000
1       -6.125704000      2.648852000      1.100634000
6       -1.511933000      2.935479000     -2.604121000
1       -0.879937000      3.831322000     -2.711556000
1       -2.246614000      2.929938000     -3.422159000
1       -0.849359000      2.063353000     -2.730661000
6        3.410222000      2.530469000     -0.425028000
6        3.823931000      1.214192000     -0.445809000
6        5.246781000      0.950442000     -0.522947000
1        5.924865000      1.804812000     -0.576093000
6        5.725973000     -0.328589000     -0.518174000
1        6.801843000     -0.515769000     -0.567993000
6        4.823692000     -1.426047000     -0.445521000
1        5.176987000     -2.455160000     -0.432163000
6        3.478575000     -1.124857000     -0.392865000
6        1.173784000     -1.770513000     -0.290146000
6        2.655400000     -3.512223000     -0.286977000
1        3.623325000     -4.002038000     -0.289664000
6        1.403334000     -4.032899000     -0.232018000
1        1.059416000     -5.061935000     -0.182650000
6       -0.914961000     -3.099274000     -0.254775000
6       -1.621610000     -3.165647000      0.953773000
6       -3.015329000     -3.317521000      0.887404000
1       -3.580804000     -3.368185000      1.822545000
6       -3.697764000     -3.377509000     -0.330166000
6       -2.954374000     -3.289860000     -1.517799000
1       -3.472585000     -3.326045000     -2.480590000
6       -1.564802000     -3.150211000     -1.503390000
6       -0.944428000     -2.994970000      2.284323000
1        0.141981000     -3.136277000      2.242163000
1       -1.373235000     -3.675415000      3.036714000
1       -1.096661000     -1.965015000      2.647977000
6       -5.200168000     -3.486542000     -0.377010000
1       -5.611622000     -3.843477000      0.579056000
1       -5.532190000     -4.170471000     -1.174380000
1       -5.655837000     -2.502515000     -0.586091000
6       -0.780309000     -3.012489000     -2.780031000
1       -0.334520000     -2.006548000     -2.850895000
1       -1.424593000     -3.165523000     -3.657602000
1        0.051957000     -3.732682000     -2.831203000
6       -1.003840000      0.066153000     -0.073156000
1        4.159908000      3.317697000     -0.466095000
1        0.756023000      0.193885000      2.087200000
1        0.583029000      0.248957000     -1.825805000
7        0.562977000      0.130972000      3.125531000
7        1.242437000     -0.843462000      3.576344000
8        1.980138000     -1.529023000      2.811669000
73
C                                     (-1828.31394900)
44       0.794214000      0.038503000     -0.261914000
8       -2.193356000      0.034322000     -0.463891000
7        0.252909000      3.158483000     -0.209880000
7        2.355626000      2.682224000     -0.402414000
7        2.942050000     -0.284727000     -0.298793000
7        2.244411000     -2.476126000     -0.185906000
7        0.181527000     -3.100682000     -0.130565000
6        1.122885000      2.090723000     -0.280915000
6        2.245179000      4.071715000     -0.400970000
1        3.118274000      4.713193000     -0.476483000
6        0.924676000      4.368918000     -0.281706000
1        0.404511000      5.321114000     -0.234812000
6       -1.170555000      3.074697000     -0.095414000
6       -1.755517000      2.889418000      1.167890000
6       -3.153649000      2.838666000      1.241868000
1       -3.622636000      2.686856000      2.218505000
6       -3.960376000      2.959116000      0.104672000
6       -3.338781000      3.139232000     -1.138433000
1       -3.952872000      3.220954000     -2.039971000
6       -1.946902000      3.194031000     -1.261809000
6       -0.914149000      2.664278000      2.392065000
1       -0.612277000      1.605212000      2.439363000
1       -1.474529000      2.904290000      3.307787000
1        0.011846000      3.256705000      2.379854000
6       -5.459358000      2.839800000      0.206161000
1       -5.772876000      1.786706000      0.091263000
1       -5.968119000      3.417959000     -0.580706000
1       -5.829571000      3.183798000      1.184265000
6       -1.287215000      3.313732000     -2.608973000
1       -0.623987000      4.191556000     -2.669597000
1       -2.036533000      3.393530000     -3.409564000
1       -0.660641000      2.428722000     -2.808465000
6        3.617372000      2.056774000     -0.483328000
6        3.906611000      0.707986000     -0.425827000
6        5.295556000      0.297473000     -0.482832000
1        6.058025000      1.074213000     -0.572550000
6        5.642006000     -1.023763000     -0.421855000
1        6.694317000     -1.318143000     -0.462920000
6        4.637605000     -2.024034000     -0.310877000
1        4.884080000     -3.083203000     -0.278544000
6        3.329186000     -1.577956000     -0.262018000
6        0.959210000     -1.987152000     -0.226861000
6        2.261125000     -3.863922000     -0.063122000
1        3.175561000     -4.445145000     -0.007407000
6        0.962380000     -4.255666000     -0.027767000
1        0.516706000     -5.242299000      0.060742000
6       -1.251193000     -3.092285000     -0.100175000
6       -1.901159000     -3.002537000      1.142340000
6       -3.301107000     -2.985646000      1.144882000
1       -3.824513000     -2.909750000      2.102415000
6       -4.044039000     -3.048226000     -0.041489000
6       -3.355563000     -3.134604000     -1.258223000
1       -3.920394000     -3.175987000     -2.193972000
6       -1.956901000     -3.152779000     -1.311754000
6       -1.110306000     -2.878541000      2.414856000
1       -0.396465000     -3.710831000      2.532216000
1       -1.776265000     -2.874361000      3.290224000
1       -0.516191000     -1.945133000      2.410930000
6       -5.548961000     -2.973248000     -0.009746000
1       -5.959291000     -3.435474000      0.901474000
1       -5.999458000     -3.468507000     -0.883573000
1       -5.885663000     -1.921238000     -0.020229000
6       -1.225782000     -3.179531000     -2.626381000
1       -0.713224000     -2.218428000     -2.800031000
1       -1.919715000     -3.353045000     -3.461236000
1       -0.450288000     -3.961451000     -2.650827000
6       -1.032872000      0.079954000     -0.355730000
1        4.439628000      2.764502000     -0.563131000
1        2.305460000      1.282735000      1.618640000
1        0.831853000      0.099051000     -1.874828000
7        2.370587000      1.109947000      2.641662000
7        1.513325000      0.245059000      2.943069000
8        0.739649000     -0.251973000      2.019393000
73
TS(C,D)                               (-1828.16879494) [x1 Im.freq. -1971.4116]
44      -0.755673000     -0.138812000     -0.315951000
8        2.216248000      0.091130000     -0.544525000
7       -0.024801000     -3.195775000     -0.121547000
7       -2.154454000     -2.866498000     -0.328576000
7       -2.924894000      0.050050000     -0.391869000
7       -2.362871000      2.272024000     -0.255617000
7       -0.337127000      3.003510000     -0.091367000
6       -0.960377000     -2.194998000     -0.284407000
6       -1.955459000     -4.238849000     -0.198826000
1       -2.787274000     -4.936467000     -0.201452000
6       -0.616291000     -4.446547000     -0.070991000
1       -0.035738000     -5.354874000      0.056759000
6        1.383672000     -2.982437000     -0.024429000
6        1.953150000     -2.714810000      1.231300000
6        3.332644000     -2.483754000      1.282557000
1        3.790328000     -2.252374000      2.249080000
6        4.129162000     -2.503225000      0.132680000
6        3.524876000     -2.782860000     -1.097758000
1        4.130367000     -2.779059000     -2.009073000
6        2.149802000     -3.012846000     -1.199587000
6        1.091085000     -2.603303000      2.456765000
1        0.459946000     -1.695036000      2.398944000
1        1.707070000     -2.551688000      3.367117000
1        0.401858000     -3.457863000      2.546976000
6        5.591806000     -2.144457000      0.206538000
1        5.721935000     -1.053740000      0.089059000
1        6.173682000     -2.631981000     -0.591518000
1        6.032775000     -2.424405000      1.176199000
6        1.474175000     -3.189948000     -2.532504000
1        0.873440000     -4.112763000     -2.570732000
1        2.209672000     -3.215806000     -3.349870000
1        0.779439000     -2.351136000     -2.706683000
6       -3.449737000     -2.330061000     -0.477714000
6       -3.822946000     -1.001730000     -0.489715000
6       -5.230038000     -0.677100000     -0.606110000
1       -5.942999000     -1.499971000     -0.694913000
6       -5.656954000      0.622247000     -0.589609000
1       -6.724109000      0.849723000     -0.670022000
6       -4.721216000      1.681837000     -0.464045000
1       -5.032034000      2.724480000     -0.442654000
6       -3.389479000      1.311567000     -0.369940000
6       -1.051509000      1.848000000     -0.246220000
6       -2.455817000      3.648503000     -0.089922000
1       -3.402713000      4.174146000     -0.039428000
6       -1.182516000      4.111176000      0.008505000
1       -0.795498000      5.115500000      0.151148000
6        1.091290000      3.050650000     -0.058527000
6        1.761216000      2.815311000      1.152821000
6        3.160584000      2.820225000      1.131717000
1        3.698520000      2.622302000      2.063699000
6        3.882987000      3.023689000     -0.048577000
6        3.177417000      3.244670000     -1.236783000
1        3.726756000      3.380017000     -2.173247000
6        1.779690000      3.250859000     -1.264760000
6        0.999054000      2.467433000      2.398822000
1        0.117467000      3.108046000      2.543273000
1        1.643388000      2.534426000      3.288020000
1        0.600674000      1.440975000      2.321458000
6        5.387764000      2.924317000     -0.051325000
1        5.823620000      3.311754000      0.883199000
1        5.832165000      3.476407000     -0.894058000
1        5.702397000      1.869709000     -0.145602000
6        1.015836000      3.372115000     -2.556230000
1        0.450278000      2.443358000     -2.740828000
1        1.694982000      3.544602000     -3.403834000
1        0.279718000      4.191588000     -2.526013000
6        1.061193000     -0.046274000     -0.413715000
1       -4.223064000     -3.092026000     -0.550448000
1       -2.077541000     -0.792356000      2.503793000
1       -0.746099000     -0.174179000     -1.933490000
7       -2.738320000      0.184673000      3.103949000
7       -1.880802000      0.839329000      2.582307000
8       -1.041411000     -0.260026000      1.875270000
3
H2O                                   (-76.3649058582)
8        0.000000000      0.000000000      0.121164000
1        0.000000000      0.755841000     -0.484657000
1        0.000000000     -0.755841000     -0.484657000
76
TS´(C,D)                              (-1904.67237415) [x1 Im.freq. -958.9561]
44       0.699291000      0.185486000     -0.345130000
8       -2.269480000      0.111615000      0.019807000
7        0.147222000      3.293726000     -0.234065000
7        2.237978000      2.833852000     -0.541264000
7        2.830768000     -0.126198000     -0.569897000
7        2.157407000     -2.322201000     -0.393979000
7        0.106350000     -2.987926000     -0.340593000
6        1.018058000      2.234949000     -0.370495000
6        2.120084000      4.223244000     -0.511941000
1        2.983711000      4.871631000     -0.627097000
6        0.805793000      4.509589000     -0.317069000
1        0.282619000      5.456888000     -0.224223000
6       -1.257628000      3.188001000      0.011784000
6       -1.707207000      3.077720000      1.338876000
6       -3.087124000      2.994159000      1.556692000
1       -3.453773000      2.899297000      2.582930000
6       -4.004758000      3.009749000      0.497807000
6       -3.515362000      3.118598000     -0.809963000
1       -4.217817000      3.120171000     -1.648517000
6       -2.143942000      3.203236000     -1.076783000
6       -0.724922000      2.998174000      2.475158000
1       -0.117808000      2.078468000      2.400206000
1       -1.245018000      2.998299000      3.444203000
1       -0.020370000      3.845938000      2.462032000
6       -5.480888000      2.854086000      0.758573000
1       -5.751974000      1.785009000      0.820378000
1       -6.085880000      3.298398000     -0.046680000
1       -5.777036000      3.318363000      1.712149000
6       -1.622145000      3.245004000     -2.487273000
1       -0.943272000      4.096980000     -2.651429000
1       -2.445986000      3.314142000     -3.212124000
1       -1.044112000      2.331798000     -2.706027000
6        3.495915000      2.220781000     -0.704858000
6        3.789733000      0.874521000     -0.687030000
6        5.180029000      0.472172000     -0.779963000
1        5.934867000      1.253043000     -0.894293000
6        5.538097000     -0.843868000     -0.692312000
1        6.591738000     -1.131821000     -0.740484000
6        4.542687000     -1.848573000     -0.534314000
1        4.801145000     -2.902306000     -0.456912000
6        3.229797000     -1.414162000     -0.500768000
6        0.862993000     -1.849986000     -0.375206000
6        2.200759000     -3.714123000     -0.363794000
1        3.125433000     -4.280951000     -0.374087000
6        0.911608000     -4.130755000     -0.329396000
1        0.486345000     -5.129655000     -0.304455000
6       -1.325704000     -3.037641000     -0.351402000
6       -2.009911000     -3.404499000      0.820243000
6       -3.410501000     -3.432430000      0.780243000
1       -3.955447000     -3.703124000      1.689195000
6       -4.125473000     -3.119026000     -0.381370000
6       -3.404547000     -2.792248000     -1.537369000
1       -3.944878000     -2.561123000     -2.459885000
6       -2.006702000     -2.749499000     -1.548975000
6       -1.279107000     -3.795493000      2.077238000
1       -1.010564000     -4.866503000      2.056940000
1       -1.914476000     -3.635146000      2.960643000
1       -0.350045000     -3.229682000      2.215924000
6       -5.632184000     -3.103835000     -0.383852000
1       -6.046510000     -3.762292000      0.394819000
1       -6.039111000     -3.418536000     -1.357568000
1       -6.011629000     -2.085253000     -0.187672000
6       -1.260774000     -2.393926000     -2.805039000
1       -0.833473000     -1.381364000     -2.731659000
1       -1.927381000     -2.428086000     -3.678734000
1       -0.416248000     -3.078228000     -2.983154000
6       -1.116169000      0.198607000     -0.129480000
1        4.311153000      2.934795000     -0.799793000
1        2.604149000     -1.155038000      2.895658000
1        0.509701000      0.230214000     -1.943279000
7        1.567059000     -1.667164000      3.050275000
7        0.698771000     -1.001119000      2.546664000
8        1.181512000      0.268984000      1.863827000
8        3.485450000     -0.130232000      2.529603000
1        3.998299000     -0.425297000      1.764652000
1        2.273075000      0.260694000      2.060398000
71
D                                    ( -1718.93414481) 
44       0.881803000      0.129872000     -0.267658000
8       -2.055308000     -0.139983000     -0.750424000
7        0.055613000      3.186330000     -0.069182000
7        2.197693000      2.900463000     -0.091146000
7        3.048011000      0.003811000     -0.047495000
7        2.545837000     -2.237666000     -0.010141000
7        0.546707000     -3.041095000     -0.081310000
6        1.019428000      2.204583000     -0.165291000
6        1.965045000      4.269454000      0.037482000
1        2.781133000      4.982698000      0.108954000
6        0.618155000      4.447563000      0.052586000
1        0.011655000      5.344298000      0.140673000
6       -1.355884000      2.967420000     -0.002924000
6       -1.949316000      2.789823000      1.259101000
6       -3.333921000      2.586559000      1.309501000
1       -3.810152000      2.435570000      2.282793000
6       -4.119994000      2.568277000      0.149280000
6       -3.491931000      2.766218000     -1.086397000
1       -4.090090000      2.746831000     -2.002086000
6       -2.109474000      2.959870000     -1.186609000
6       -1.106086000      2.797874000      2.504774000
1       -0.314962000      2.027330000      2.445026000
1       -1.722105000      2.608846000      3.396497000
1       -0.599984000      3.768542000      2.640419000
6       -5.599292000      2.289902000      0.224646000
1       -5.795375000      1.206536000      0.132666000
1       -6.148922000      2.788847000     -0.588633000
1       -6.027229000      2.617570000      1.184694000
6       -1.434285000      3.089917000     -2.523916000
1       -0.751067000      3.953024000     -2.558478000
1       -2.171869000      3.195965000     -3.332487000
1       -0.823179000      2.195074000     -2.729586000
6        3.516315000      2.397793000     -0.117039000
6        3.924439000      1.080986000     -0.059562000
6        5.346591000      0.797914000     -0.008921000
1        6.040847000      1.641312000     -0.018637000
6        5.805951000     -0.489188000      0.054736000
1        6.880957000     -0.686895000      0.095404000
6        4.891445000     -1.576684000      0.066635000
1        5.227800000     -2.610981000      0.100848000
6        3.546342000     -1.246154000      0.011030000
6        1.229873000     -1.862739000     -0.170967000
6        2.672454000     -3.613811000      0.167819000
1        3.626820000     -4.109270000      0.311973000
6        1.413798000     -4.118165000      0.126501000
1        1.049421000     -5.136762000      0.225455000
6       -0.880187000     -3.136238000     -0.031756000
6       -1.507433000     -3.042257000      1.223338000
6       -2.904708000     -3.110813000      1.259361000
1       -3.412261000     -3.031513000      2.225293000
6       -3.667290000     -3.265990000      0.092711000
6       -3.001227000     -3.356737000     -1.135405000
1       -3.582266000     -3.465564000     -2.055587000
6       -1.605436000     -3.284907000     -1.221875000
6       -0.691070000     -2.842995000      2.471195000
1       -0.010420000     -3.693194000      2.646979000
1       -1.341810000     -2.743119000      3.352469000
1       -0.059082000     -1.937857000      2.389136000
6       -5.172963000     -3.283036000      0.160015000
1       -5.533609000     -3.812387000      1.056042000
1       -5.614331000     -3.762499000     -0.726907000
1       -5.571663000     -2.254120000      0.210229000
6       -0.900637000     -3.297495000     -2.550135000
1       -0.463732000     -2.306418000     -2.758141000
1       -1.595255000     -3.544792000     -3.365771000
1       -0.069380000     -4.019906000     -2.568971000
6       -0.911783000      0.006912000     -0.547237000
1        4.271526000      3.181360000     -0.115524000
1        1.128339000      0.204294000     -1.900521000
8        0.787120000      0.113942000      1.923387000
1       -0.162136000      0.065103000      2.087869000
2
N2                                    (-109.434715725)
7        0.000000000      0.000000000      0.549999000
7        0.000000000      0.000000000     -0.549999000
78
TS(D,A)                               (-1872.67719041) [x1 Im.freq. -101.2954]
44      -0.743018000      0.096770000     -0.458864000
8        2.245395000      0.037245000     -0.535389000
7       -0.341538000     -3.062219000     -0.552059000
7       -2.410067000     -2.466788000     -0.765427000
7       -2.880392000      0.499956000     -0.464489000
7       -2.106824000      2.647905000     -0.178514000
7       -0.024956000      3.189985000     -0.056655000
6       -1.151729000     -1.944959000     -0.601856000
6       -2.373311000     -3.859245000     -0.818806000
1       -3.276860000     -4.449203000     -0.941284000
6       -1.073664000     -4.231120000     -0.687719000
1       -0.604158000     -5.210392000     -0.678923000
6        1.082025000     -3.069346000     -0.405173000
6        1.642331000     -3.326521000      0.859249000
6        3.040741000     -3.341199000      0.961600000
1        3.492775000     -3.533021000      1.939143000
6        3.869316000     -3.126803000     -0.146704000
6        3.270748000     -2.914669000     -1.394892000
1        3.901799000     -2.756160000     -2.274115000
6        1.881115000     -2.882112000     -1.546946000
6        0.786068000     -3.593880000      2.067966000
1        0.337965000     -2.681764000      2.503046000
1        1.386039000     -4.062973000      2.862590000
1       -0.049404000     -4.270469000      1.832216000
6        5.368378000     -3.093191000      0.004201000
1        5.718686000     -2.059079000      0.172392000
1        5.876293000     -3.463928000     -0.899815000
1        5.704779000     -3.694482000      0.862792000
6        1.254121000     -2.611681000     -2.886565000
1        0.467313000     -3.344999000     -3.124680000
1        2.007436000     -2.637482000     -3.687186000
1        0.772405000     -1.620325000     -2.894532000
6       -3.639953000     -1.785554000     -0.859906000
6       -3.879786000     -0.438588000     -0.693807000
6       -5.252011000      0.029176000     -0.741497000
1       -6.040948000     -0.707633000     -0.908015000
6       -5.550731000      1.353128000     -0.577777000
1       -6.590320000      1.690641000     -0.611880000
6       -4.510958000      2.300726000     -0.369702000
1       -4.716047000      3.363686000     -0.261586000
6       -3.221671000      1.799716000     -0.334956000
6       -0.840194000      2.116473000     -0.256585000
6       -2.075968000      4.019471000      0.064030000
1       -2.970132000      4.625734000      0.163579000
6       -0.764847000      4.359391000      0.142282000
1       -0.284550000      5.317307000      0.320408000
6        1.403633000      3.122383000      0.015686000
6        2.003403000      2.920673000      1.270279000
6        3.399770000      2.840449000      1.320198000
1        3.883911000      2.674518000      2.286922000
6        4.187743000      2.951936000      0.166461000
6        3.548744000      3.153377000     -1.063480000
1        4.148958000      3.233342000     -1.974360000
6        2.154840000      3.235828000     -1.163653000
6        1.158832000      2.756825000      2.504306000
1        0.530015000      3.644522000      2.685860000
1        1.787543000      2.597546000      3.392280000
1        0.472730000      1.897636000      2.397338000
6        5.685707000      2.805335000      0.242980000
1        6.084321000      3.195562000      1.192319000
1        6.188255000      3.327488000     -0.585593000
1        5.974819000      1.740918000      0.182616000
6        1.473226000      3.382947000     -2.496441000
1        0.930906000      2.457771000     -2.754033000
1        2.202543000      3.586071000     -3.293649000
1        0.729023000      4.195073000     -2.490701000
6        1.078321000      0.010560000     -0.507107000
1       -4.485273000     -2.451898000     -1.018009000
1       -0.782022000      0.174541000     -2.077065000
8       -0.762982000      0.058459000      1.804667000
1        0.112368000     -0.265472000      2.053339000
6       -2.650534000     -1.550791000      2.581587000
1       -3.266150000     -0.950598000      1.898659000
1       -3.305419000     -1.977185000      3.364118000
1       -2.199517000     -2.382498000      2.021613000
6       -1.575535000     -0.720835000      3.263121000
1       -1.989067000      0.261609000      3.621787000
8       -0.667512000     -1.269650000      3.927001000
9
MeC(OH)O-                             (-229.563657144)
8        0.404939000     -1.345448000     -0.134328000
6        0.093999000     -0.189972000      0.309241000
6       -1.329671000      0.315064000     -0.088174000
1       -2.095191000     -0.392035000      0.280636000
1       -1.574288000      1.321694000      0.305403000
1       -1.389123000      0.340521000     -1.190999000
1        0.138683000     -0.048890000      1.472661000
8        1.036268000      0.887664000     -0.179014000
1        0.804298000      1.690437000      0.312628000
78
TS´(A,B)                              (-1872.66975011) [x1 Im.freq. -447.3892]
44       0.732216000      0.001571000     -0.349276000
8       -2.205708000      0.061817000      0.226720000
7        0.270785000      3.130426000     -0.447145000
7        2.356021000      2.584561000     -0.626780000
7        2.844545000     -0.400306000     -0.613688000
7        2.097327000     -2.561719000     -0.380692000
7        0.024394000     -3.111852000     -0.129924000
6        1.107588000      2.036454000     -0.501571000
6        2.291519000      3.976776000     -0.630815000
1        3.184700000      4.588897000     -0.714522000
6        0.980895000      4.317800000     -0.519463000
1        0.491500000      5.286742000     -0.486886000
6       -1.155263000      3.084493000     -0.347708000
6       -1.757500000      3.256532000      0.910496000
6       -3.155673000      3.205747000      0.978092000
1       -3.639216000      3.324396000      1.952236000
6       -3.945303000      2.991903000     -0.158082000
6       -3.307252000      2.846841000     -1.396545000
1       -3.908897000      2.685090000     -2.295860000
6       -1.913773000      2.889586000     -1.515435000
6       -0.926696000      3.484876000      2.142604000
1       -0.084808000      2.775194000      2.233675000
1       -1.547843000      3.406366000      3.047479000
1       -0.478450000      4.494193000      2.134974000
6       -5.443516000      2.872840000     -0.047275000
1       -5.739207000      1.816512000      0.084156000
1       -5.949110000      3.240278000     -0.953997000
1       -5.833901000      3.430521000      0.817908000
6       -1.244412000      2.690604000     -2.847278000
1       -0.444698000      3.428139000     -3.017769000
1       -1.970820000      2.766981000     -3.669526000
1       -0.772591000      1.695036000     -2.892906000
6        3.593944000      1.921965000     -0.742644000
6        3.838490000      0.566008000     -0.739050000
6        5.211246000      0.111027000     -0.856905000
1        5.993572000      0.863844000     -0.975944000
6        5.520227000     -1.219854000     -0.804231000
1        6.561121000     -1.545649000     -0.883472000
6        4.492012000     -2.188417000     -0.639720000
1        4.710074000     -3.252418000     -0.575337000
6        3.198322000     -1.702675000     -0.560160000
6        0.834822000     -2.018342000     -0.257512000
6        2.065922000     -3.954084000     -0.332211000
1        2.954218000     -4.571696000     -0.413753000
6        0.763082000     -4.298310000     -0.175428000
1        0.287527000     -5.271408000     -0.091906000
6       -1.405830000     -3.064088000     -0.063645000
6       -2.045869000     -2.996411000      1.181409000
6       -3.446792000     -2.954060000      1.201020000
1       -3.957617000     -2.895125000      2.166423000
6       -4.201615000     -2.957245000      0.024261000
6       -3.524271000     -3.014167000     -1.202890000
1       -4.098514000     -3.008898000     -2.133905000
6       -2.129444000     -3.067818000     -1.270941000
6       -1.268219000     -2.875585000      2.462486000
1       -0.287758000     -3.369311000      2.410486000
1       -1.829385000     -3.294987000      3.310448000
1       -1.095212000     -1.808269000      2.680954000
6       -5.704258000     -2.851851000      0.064325000
1       -6.105828000     -3.141095000      1.047146000
1       -6.176264000     -3.484849000     -0.703724000
1       -6.025609000     -1.813414000     -0.131006000
6       -1.410330000     -3.081605000     -2.592104000
1       -0.823894000     -2.156089000     -2.715016000
1       -2.120847000     -3.155117000     -3.427671000
1       -0.700788000     -3.921377000     -2.665404000
6       -1.063827000      0.093110000     -0.014003000
1        4.436189000      2.604236000     -0.836796000
1        1.164759000      0.268593000      1.375396000
1        0.467188000     -0.059187000     -1.973983000
8        1.817434000      1.804639000      2.750839000
6        1.647362000      0.573321000      2.636523000
6        2.875209000     -0.350953000      2.673813000
1        2.624956000     -1.401834000      2.457859000
1        3.620444000     -0.013015000      1.942963000
1        3.315249000     -0.292030000      3.684941000
8        0.593543000      0.032619000      3.442158000
1        0.543813000     -0.915275000      3.253843000
8
acetic acid                           (-228.932200528)
6        1.392737000     -0.113355000     -0.000020000
1        1.677494000     -0.702672000     -0.885941000
1        1.677879000     -0.699963000      0.887571000
1        1.923788000      0.845942000     -0.001504000
6       -0.091545000      0.121521000      0.000010000
8       -0.638243000      1.199359000     -0.000005000
8       -0.781402000     -1.035281000     -0.000010000
1       -1.729152000     -0.804932000      0.000057000
79
E                                     (-1947.92048704)
44      -0.372540000     -0.474947000     -0.529171000
8        2.422682000      0.591795000     -0.428762000
7        1.195597000     -3.182085000     -0.013717000
7       -0.912051000     -3.496025000     -0.384575000
7       -2.476799000     -0.939793000     -0.752065000
7       -2.606910000      1.358340000     -0.871266000
7       -0.925804000      2.682839000     -0.637583000
6        0.029821000     -2.503223000     -0.306386000
6       -0.341179000     -4.747316000     -0.153700000
1       -0.933789000     -5.657138000     -0.175839000
6        0.982230000     -4.547023000      0.080610000
1        1.785055000     -5.242591000      0.307330000
6        2.470484000     -2.583003000      0.230483000
6        2.798317000     -2.199299000      1.542203000
6        4.051725000     -1.616063000      1.761452000
1        4.318052000     -1.302289000      2.775020000
6        4.966725000     -1.419763000      0.718201000
6        4.608867000     -1.833054000     -0.570953000
1        5.309755000     -1.682868000     -1.397193000
6        3.362958000     -2.411225000     -0.839145000
6        1.818867000     -2.400675000      2.666652000
1        0.873201000     -1.870849000      2.471912000
1        2.233829000     -2.038639000      3.618495000
1        1.562064000     -3.465968000      2.789625000
6        6.284219000     -0.732752000      0.969207000
1        6.178018000      0.360883000      0.854441000
1        7.056416000     -1.060992000      0.256511000
1        6.652178000     -0.918038000      1.990194000
6        2.961096000     -2.787576000     -2.238874000
1        2.598730000     -3.826103000     -2.297830000
1        3.803408000     -2.674129000     -2.936294000
1        2.136160000     -2.144156000     -2.587431000
6       -2.291056000     -3.374143000     -0.643335000
6       -3.026056000     -2.215622000     -0.789958000
6       -4.458307000     -2.333327000     -0.982772000
1       -4.893304000     -3.334874000     -1.004658000
6       -5.242886000     -1.222750000     -1.122471000
1       -6.323189000     -1.325227000     -1.255981000
6       -4.659429000      0.072322000     -1.091681000
1       -5.260216000      0.973165000     -1.189797000
6       -3.291189000      0.129824000     -0.913975000
6       -1.242857000      1.361686000     -0.716748000
6       -3.127414000      2.647743000     -0.869154000
1       -4.188689000      2.858655000     -0.933468000
6       -2.068879000      3.482958000     -0.727520000
1       -2.015070000      4.566055000     -0.669353000
6        0.397110000      3.188873000     -0.432347000
6        0.817559000      3.502676000      0.869446000
6        2.131968000      3.965106000      1.037140000
1        2.479163000      4.204340000      2.046705000
6        3.005590000      4.121815000     -0.043340000
6        2.538975000      3.813350000     -1.329645000
1        3.210138000      3.926989000     -2.185989000
6        1.243110000      3.339736000     -1.546710000
6       -0.100040000      3.375392000      2.057435000
1       -0.522495000      4.361638000      2.321677000
1        0.458653000      3.026015000      2.940260000
1       -0.951160000      2.699794000      1.891299000
6        4.428826000      4.571184000      0.165389000
1        4.563316000      5.054676000      1.144713000
1        4.749196000      5.277782000     -0.616765000
1        5.118974000      3.709907000      0.123501000
6        0.776768000      2.949053000     -2.922328000
1        0.678979000      1.853310000     -2.999198000
1        1.488213000      3.284561000     -3.690570000
1       -0.213489000      3.371373000     -3.154802000
6        1.349019000      0.133525000     -0.441158000
1       -2.806859000     -4.331313000     -0.677422000
1       -0.194256000     -0.609401000     -2.114129000
8       -0.774491000     -0.360150000      1.747636000
1       -0.036031000      0.163816000      2.085940000
6       -4.221500000     -0.482484000      2.504001000
1       -3.661290000     -0.864523000      3.373978000
1       -3.910091000     -1.085307000      1.637694000
1       -5.299286000     -0.624849000      2.669091000
6       -3.888157000      0.999623000      2.267832000
8       -4.803554000      1.828523000      2.224993000
8       -2.639719000      1.261610000      2.135538000
1       -1.601792000      0.253407000      1.923953000
7
acetate                               (-228.420236654)
6       -1.350750000     -0.053129000      0.000000000
1       -1.735254000     -1.086043000     -0.000001000
1       -1.746772000      0.479308000     -0.883466000
1       -1.746764000      0.479303000      0.883473000
6        0.211746000      0.000923000     -0.000004000
8        0.699921000      1.154846000      0.000001000
8        0.807931000     -1.099762000      0.000001000
