# Supplementary material for: Oxidation of Alcohols to Carboxylates with N2O Catalyzed by Ruthenium(II)-CNC Complexes
Source: ACS Catal. 2025 Jun 20;15(13):11530–43. doi: 10.1021/acscatal.5c02021 (PMC12235671; doi:10.1021/acscatal.5c02021)
Supplement: Supplementary file 2 [file cs5c02021_si_002.cif]

#=============================================================================80
# Data Global for compounds 4 and 6
#=============================================================================80
 
data_global

_publ_section_title                                     
;
 Oxidation of Alcohols to Carboxylate with N2O Catalyzed by Ruthenium(II)-CNC
 Complexes
; 
#
# by Jos\'e Bermejo, Laura L. Santos, Eleuterio \'Alvarez, 
# Joaqu\'in L\'opez-Serrano, and Andr\'es Su\'arez
# 
# 
# 
# 
# To be submitted to ACS Catalysis.
# Manuscript number ...........
#=============================================================================80
#
# Person for contact
_publ_contact_author_name  'Dr. Andr\'es Su\'arez'
_publ_contact_author_address
;
     Instituto de Investigaciones Qu\'imicas (IIQ) and Centro de Innovaci\'on 
     en Qu\'imica Avanzada (ORFEO-CINQA), CSIC and Universidad de Sevilla. Avda
     Am\'erico Vespucio 49, 41092 Sevilla, Spain. 
;
_publ_contact_author_phone   '+34 954 489500 ext 909660'
_publ_contact_author_fax     '+34 954 460165'
_publ_contact_author_email        andres.suarez@iiq.csic.es
#
#=============================================================================80
# Publication details

loop_
_publ_author_name
_publ_author_address

    'Jos\'e Bermejo' 
;
     Instituto de Investigaciones Qu\'imicas (IIQ) and Centro de Innovaci\'on 
     en Qu\'imica Avanzada (ORFEO-CINQA), CSIC and Universidad de Sevilla. Avda
     Am\'erico Vespucio 49, 41092 Sevilla, Spain.
;
    'Laura L. Santos' 
;
     Instituto de Investigaciones Qu\'imicas (IIQ) and Centro de Innovaci\'on 
     en Qu\'imica Avanzada (ORFEO-CINQA), CSIC and Universidad de Sevilla. Avda
     Am\'erico Vespucio 49, 41092 Sevilla, Spain.. 
;
    'Eleuterio \'Alvarez'
;
     Instituto de Investigaciones Qu\'imicas (IIQ) and Centro de Innovaci\'on 
     en Qu\'imica Avanzada (ORFEO-CINQA), CSIC and Universidad de Sevilla. Avda
     Am\'erico Vespucio 49, 41092 Sevilla, Spain.
;
    'Joaqu\'in L\'opez-Serrano'
;
     Instituto de Investigaciones Qu\'imicas (IIQ) and Centro de Innovaci\'on 
     en Qu\'imica Avanzada (ORFEO-CINQA), CSIC and Universidad de Sevilla. Avda
     Am\'erico Vespucio 49, 41092 Sevilla, Spain.
;   
 

    'Andr\'es Su\'arez'
;
     Instituto de Investigaciones Qu\'imicas (IIQ) and Centro de Innovaci\'on 
     en Qu\'imica Avanzada (ORFEO-CINQA), CSIC and Universidad de Sevilla. Avda
     Am\'erico Vespucio 49, 41092 Sevilla, Spain. 
;


 _publ_requested_journal   'ACS Catalysis.'
 _journal_name_full
;
 ACS Catalysis
;

 _journal_volume                '?'
 _journal_page_first            '?'
 _journal_page_last             '?'
 _journal_year                  '2025'


#=========================================================================
# Five crystal structures follow, separated/terminaed by #===END.
# The CIF has been tested by program checkCIF 
#=========================================================================


#=============================================================================80
# Data for compound 4 (local labelling asq0125x_mask) 
#=============================================================================80 


data_4

_audit_creation_date               2025-01-26
_audit_creation_method
;
Olex2 1.5
(compiled 2024.01.12 svn.r2f8d729c for OlexSys, GUI svn.r6928)
;
_shelx_SHELXL_version_number       '2018/3'
_audit_contact_author_address      ?
_audit_contact_author_email        ?
_audit_contact_author_name         ''
_audit_contact_author_phone        ?
_publ_contact_author_id_orcid      ?
_publ_section_references
;
Bourhis, L.J., Dolomanov, O.V., Gildea, R.J., Howard, J.A.K., Puschmann, H.
 (2015). Acta Cryst. A71, 59-75.

D. Kratzert, I. Krossing, (2018), J. Appl. Cryst. 51, 928-934. 

Dolomanov, O.V., Bourhis, L.J., Gildea, R.J, Howard, J.A.K. & Puschmann, H.
 (2009), J. Appl. Cryst. 42, 339-341.

Kratzert, D., Holstein, J.J. & Krossing, I. (2015). J. Appl. Cryst. 48, 933-938.

Sheldrick, G.M. (2015). Acta Cryst. C71, 3-8.
;
_chemical_name_common              ?
_chemical_name_systematic          ?
_chemical_formula_moiety          
 'C49 H47 N5 O P Ru, 0.096(Br), 0.904(Cl), [+ solvent]'
_chemical_formula_sum              'C49 H47 Br0.10 Cl0.90 N5 O P Ru,[+ solvent]'
_chemical_formula_weight           893.67
_chemical_melting_point            ?
loop_
  _atom_type_symbol
  _atom_type_description
  _atom_type_scat_dispersion_real
  _atom_type_scat_dispersion_imag
  _atom_type_scat_source
 'C' 'C' 0.0033 0.0016 'International Tables Vol C Tables 4.2.6.8 and 6.1.1.4'
 'H' 'H' 0.0000 0.0000 'International Tables Vol C Tables 4.2.6.8 and 6.1.1.4'
 'Br' 'Br' -0.2901 2.4595
 'International Tables Vol C Tables 4.2.6.8 and 6.1.1.4'
 'Cl' 'Cl' 0.1484 0.1585 'International Tables Vol C Tables 4.2.6.8 and 6.1.1.4'
 'N' 'N' 0.0061 0.0033 'International Tables Vol C Tables 4.2.6.8 and 6.1.1.4'
 'O' 'O' 0.0106 0.0060 'International Tables Vol C Tables 4.2.6.8 and 6.1.1.4'
 'P' 'P' 0.1023 0.0942 'International Tables Vol C Tables 4.2.6.8 and 6.1.1.4'
 'Ru' 'Ru' -1.2594 0.8363
 'International Tables Vol C Tables 4.2.6.8 and 6.1.1.4'

_shelx_space_group_comment
;
The symmetry employed for this shelxl refinement is uniquely defined
by the following loop, which should always be used as a source of
symmetry information in preference to the above space-group names.
They are only intended as comments.
;
_space_group_crystal_system        'monoclinic'
_space_group_IT_number             14
_space_group_name_H-M_alt          'P 1 21/c 1'
_space_group_name_Hall             '-P 2ybc'
loop_
  _space_group_symop_operation_xyz
 'x, y, z'
 '-x, y+1/2, -z+1/2'
 '-x, -y, -z'
 'x, -y-1/2, z-1/2'

_cell_length_a                     15.8431(13)
_cell_length_b                     26.909(2)
_cell_length_c                     14.0672(12)
_cell_angle_alpha                  90
_cell_angle_beta                   107.208(3)
_cell_angle_gamma                  90
_cell_volume                       5728.7(8)
_cell_formula_units_Z              4
_cell_measurement_reflns_used      9952
_cell_measurement_temperature      193.00
_cell_measurement_theta_max        30.51
_cell_measurement_theta_min        2.64
_shelx_estimated_absorpt_T_max     0.957
_shelx_estimated_absorpt_T_min     0.826
_exptl_absorpt_coefficient_mu      0.443
_exptl_absorpt_correction_T_max    0.7461
_exptl_absorpt_correction_T_min    0.6291
_exptl_absorpt_correction_type     multi-scan
_exptl_absorpt_process_details
;
SADABS-2016/2 (Bruker,2016) was used for absorption correction.
wR2(int) was 0.1216 before and 0.0599 after correction.
The Ratio of minimum to maximum transmission is 0.8432.
The \l/2 correction factor is Not present.
;
_exptl_absorpt_special_details     ?
_exptl_crystal_colour              yellow
_exptl_crystal_colour_primary      yellow
_exptl_crystal_density_diffrn      1.036
_exptl_crystal_density_meas        ?
_exptl_crystal_density_method      ?
_exptl_crystal_description         block
_exptl_crystal_F_000               1847
_exptl_crystal_size_max            0.45
_exptl_crystal_size_mid            0.38
_exptl_crystal_size_min            0.1
_exptl_transmission_factor_max     ?
_exptl_transmission_factor_min     ?
_diffrn_reflns_av_R_equivalents    0.0427
_diffrn_reflns_av_unetI/netI       0.0250
_diffrn_reflns_Laue_measured_fraction_full  0.998
_diffrn_reflns_Laue_measured_fraction_max  0.998
_diffrn_reflns_limit_h_max         19
_diffrn_reflns_limit_h_min         -19
_diffrn_reflns_limit_k_max         32
_diffrn_reflns_limit_k_min         -32
_diffrn_reflns_limit_l_max         16
_diffrn_reflns_limit_l_min         -16
_diffrn_reflns_number              78398
_diffrn_reflns_point_group_measured_fraction_full  0.998
_diffrn_reflns_point_group_measured_fraction_max  0.998
_diffrn_reflns_theta_full          25.242
_diffrn_reflns_theta_max           25.250
_diffrn_reflns_theta_min           1.864
_diffrn_ambient_temperature        193.00
_diffrn_detector                   'PHOTON II area detector'
_diffrn_detector_area_resol_mean   7.37
_diffrn_detector_type              'CPAD area detector'
_diffrn_measured_fraction_theta_full  0.998
_diffrn_measured_fraction_theta_max  0.998
_diffrn_measurement_device         'three-circle diffractometer'
_diffrn_measurement_device_type    'Bruker D8 QUEST ECO microsource'
_diffrn_measurement_method         'phi and omega scans with narrow frames'
_diffrn_radiation_monochromator    'mirror optics'
_diffrn_radiation_probe            x-ray
_diffrn_radiation_type             MoK\a
_diffrn_radiation_wavelength       0.71073
_diffrn_source                     'I\mS microfocus'
_diffrn_source_current             1.4
_diffrn_source_power               0.07
_diffrn_source_type                'Incoatec I\ms'
_diffrn_source_voltage             50.0
_diffrn_standards_number           0
_reflns_Friedel_coverage           0.000
_reflns_Friedel_fraction_full      .
_reflns_Friedel_fraction_max       .
_reflns_number_gt                  9213
_reflns_number_total               10363
_reflns_special_details
;
 Reflections were merged by SHELXL according to the crystal
 class for the calculation of statistics and refinement.
 
 Structure factors included contributions from the .fab file.
 
 _reflns_Friedel_fraction is defined as the number of unique
 Friedel pairs measured divided by the number that would be
 possible theoretically, ignoring centric projections and
 systematic absences.
;
_reflns_threshold_expression       'I > 2\s(I)'
_computing_cell_refinement         'SAINT V8.41 (?, 2016)'
_computing_data_collection         ?
_computing_data_reduction          'SAINT V8.41 (?, 2016)'
_computing_molecular_graphics      'Olex2 1.5 (Dolomanov et al., 2009)'
_computing_publication_material    'Olex2 1.5 (Dolomanov et al., 2009)'
_computing_structure_refinement    'SHELXL 2018/3 (Sheldrick, 2015)'
_computing_structure_solution      'olex2.solve 1.5 (Bourhis et al., 2015)'
_refine_diff_density_max           0.649
_refine_diff_density_min           -0.400
_refine_diff_density_rms           0.074
_refine_ls_extinction_coef         .
_refine_ls_extinction_method       none
_refine_ls_goodness_of_fit_ref     1.106
_refine_ls_hydrogen_treatment      mixed
_refine_ls_matrix_type             full
_refine_ls_number_parameters       506
_refine_ls_number_reflns           10363
_refine_ls_number_restraints       19
_refine_ls_R_factor_all            0.0407
_refine_ls_R_factor_gt             0.0363
_refine_ls_restrained_S_all        1.112
_refine_ls_shift/su_max            0.001
_refine_ls_shift/su_mean           0.000
_refine_ls_structure_factor_coef   Fsqd
_refine_ls_weighting_details      
 'w=1/[\s^2^(Fo^2^)+(0.0691P)^2^+3.2003P] where P=(Fo^2^+2Fc^2^)/3'
_refine_ls_weighting_scheme        calc
_refine_ls_wR_factor_gt            0.1152
_refine_ls_wR_factor_ref           0.1172
_refine_special_details            ?
_olex2_refinement_description
;
1. Fixed Uiso
 At 1.2 times of:
  All C(H) groups, All C(H,H) groups, All Ru(H) groups
 At 1.5 times of:
  All C(H,H,H) groups
2. Restrained distances
 Ru1-H
 1.57 with sigma of 0.02
3. Uiso/Uaniso restraints and constraints
C12 \\sim C11 \\sim C10: within 1.7A with sigma of 0.04 and sigma for terminal
atoms of 0.08 within 1.7A
Uanis(C12) \\sim Ueq, Uanis(C11) \\sim Ueq, Uanis(C10) \\sim Ueq: with sigma of
0.005 and sigma for terminal atoms of 0.01
4. Rigid body (RIGU) restrains
 C12, C11, C10
 with sigma for 1-2 distances of 0.005 and sigma for 1-3 distances of 0.005
5. Others
 Sof(Cl1)=1-FVAR(1)
 Sof(Br1)=FVAR(1)
6.a Secondary CH2 refined with riding coordinates:
 C13(H13A,H13B)
6.b Aromatic/amide H refined with riding coordinates:
 C2(H2), C3(H3), C6(H6), C8(H8), C15(H15), C16(H16), C17(H17), C20(H20),
 C21(H21), C24(H24), C26(H26), C32(H32), C33(H33), C34(H34), C35(H35), C36(H36),
  C38(H38), C39(H39), C40(H40), C41(H41), C42(H42), C44(H44), C45(H45),
 C46(H46), C47(H47), C48(H48)
6.c Fitted hexagon refined as free rotating group:
 C31(C32,C33,C34,C35,C36), C37(C38,C39,C40,C41,C42), C43(C44,C45,C46,C47,C48)
6.d Idealised Me refined as rotating group:
 C10(H10A,H10B,H10C), C11(H11A,H11B,H11C), C12(H12A,H12B,H12C), C28(H28A,H28B,
 H28C), C29(H29A,H29B,H29C), C30(H30A,H30B,H30C)
;
_atom_sites_solution_hydrogens     mixed
_atom_sites_solution_primary       iterative
_atom_sites_solution_secondary     ?
loop_
  _atom_site_label
  _atom_site_type_symbol
  _atom_site_fract_x
  _atom_site_fract_y
  _atom_site_fract_z
  _atom_site_U_iso_or_equiv
  _atom_site_adp_type
  _atom_site_occupancy
  _atom_site_site_symmetry_order
  _atom_site_calc_flag
  _atom_site_refinement_flags_posn
  _atom_site_refinement_flags_adp
  _atom_site_refinement_flags_occupancy
  _atom_site_disorder_assembly
  _atom_site_disorder_group
 Ru1 Ru 0.79080(2) 0.35165(2) 0.51974(2) 0.02556(8) Uani 1 1 d D . . . .
 H H 0.8606(14) 0.3207(9) 0.6064(16) 0.031 Uiso 1 1 d D U . . .
 P1 P 0.68063(4) 0.39554(2) 0.38691(4) 0.02676(14) Uani 1 1 d . . . . .
 O1 O 0.95071(13) 0.39728(7) 0.48210(16) 0.0486(5) Uani 1 1 d . . . . .
 N1 N 0.86387(14) 0.41493(8) 0.71692(15) 0.0336(5) Uani 1 1 d . . . . .
 N2 N 0.72987(13) 0.39251(7) 0.68916(14) 0.0293(4) Uani 1 1 d . . . . .
 N3 N 0.68665(13) 0.30897(7) 0.54771(14) 0.0268(4) Uani 1 1 d . . . . .
 N4 N 0.72848(13) 0.25339(7) 0.44691(15) 0.0301(4) Uani 1 1 d . . . . .
 N5 N 0.83564(14) 0.26470(8) 0.38590(16) 0.0345(5) Uani 1 1 d . . . . .
 C1 C 0.79636(16) 0.39316(8) 0.64667(17) 0.0289(5) Uani 1 1 d . . . . .
 C2 C 0.75521(18) 0.41364(10) 0.78368(19) 0.0377(6) Uani 1 1 d . . . . .
 H2 H 0.719705 0.417326 0.827102 0.045 Uiso 1 1 calc R U . . .
 C3 C 0.83912(19) 0.42769(10) 0.8013(2) 0.0416(6) Uani 1 1 d . . . . .
 H3 H 0.875131 0.443331 0.859806 0.050 Uiso 1 1 calc R U . . .
 C4 C 0.95303(17) 0.42339(10) 0.71122(19) 0.0363(6) Uani 1 1 d . . . . .
 C5 C 0.97096(19) 0.46681(10) 0.6665(2) 0.0414(6) Uani 1 1 d . . . . .
 C6 C 1.0557(2) 0.47329(11) 0.6601(2) 0.0517(7) Uani 1 1 d . . . . .
 H6 H 1.069045 0.502394 0.629175 0.062 Uiso 1 1 calc R U . . .
 C7 C 1.1210(2) 0.43885(13) 0.6972(3) 0.0689(10) Uani 1 1 d . . . . .
 C8 C 1.1013(2) 0.39667(13) 0.7439(3) 0.0662(10) Uani 1 1 d . . . . .
 H8 H 1.146661 0.373148 0.771293 0.079 Uiso 1 1 calc R U . . .
 C9 C 1.0171(2) 0.38804(11) 0.7513(2) 0.0477(7) Uani 1 1 d . . . . .
 C10 C 0.9019(2) 0.50494(11) 0.6241(3) 0.0569(8) Uani 1 1 d . U . . .
 H10A H 0.859271 0.491753 0.563895 0.085 Uiso 1 1 calc R U . . .
 H10B H 0.929669 0.534883 0.607334 0.085 Uiso 1 1 calc R U . . .
 H10C H 0.871229 0.513250 0.673167 0.085 Uiso 1 1 calc R U . . .
 C11 C 1.2144(3) 0.44748(19) 0.6908(5) 0.1108(19) Uani 1 1 d . U . . .
 H11A H 1.228396 0.422318 0.647387 0.166 Uiso 1 1 calc R U . . .
 H11B H 1.256725 0.445042 0.757443 0.166 Uiso 1 1 calc R U . . .
 H11C H 1.218140 0.480628 0.663439 0.166 Uiso 1 1 calc R U . . .
 C12 C 0.9973(2) 0.34147(13) 0.8011(3) 0.0584(8) Uani 1 1 d . U . . .
 H12A H 0.966553 0.350404 0.849672 0.088 Uiso 1 1 calc R U . . .
 H12B H 1.052793 0.324506 0.835048 0.088 Uiso 1 1 calc R U . . .
 H12C H 0.959864 0.319331 0.750709 0.088 Uiso 1 1 calc R U . . .
 C13 C 0.64013(16) 0.37586(9) 0.63827(18) 0.0308(5) Uani 1 1 d . . . . .
 H13A H 0.614870 0.397625 0.580047 0.037 Uiso 1 1 calc R U . . .
 H13B H 0.603566 0.379792 0.683952 0.037 Uiso 1 1 calc R U . . .
 C14 C 0.63410(16) 0.32268(9) 0.60330(17) 0.0286(5) Uani 1 1 d . . . . .
 C15 C 0.57224(17) 0.29114(10) 0.62147(19) 0.0362(6) Uani 1 1 d . . . . .
 H15 H 0.538689 0.301152 0.664061 0.043 Uiso 1 1 calc R U . . .
 C16 C 0.55928(18) 0.24449(10) 0.5770(2) 0.0379(6) Uani 1 1 d . . . . .
 H16 H 0.516151 0.222539 0.587959 0.046 Uiso 1 1 calc R U . . .
 C17 C 0.60970(17) 0.23045(9) 0.51669(19) 0.0345(5) Uani 1 1 d . . . . .
 H17 H 0.601470 0.199081 0.484261 0.041 Uiso 1 1 calc R U . . .
 C18 C 0.67285(16) 0.26365(9) 0.50500(17) 0.0293(5) Uani 1 1 d . . . . .
 C19 C 0.78880(15) 0.28836(8) 0.43844(17) 0.0287(5) Uani 1 1 d . . . . .
 C20 C 0.73644(18) 0.20937(9) 0.3980(2) 0.0399(6) Uani 1 1 d . . . . .
 H20 H 0.701199 0.180329 0.392299 0.048 Uiso 1 1 calc R U . . .
 C21 C 0.80347(19) 0.21647(10) 0.3611(2) 0.0438(7) Uani 1 1 d . . . . .
 H21 H 0.825751 0.192941 0.324259 0.053 Uiso 1 1 calc R U . . .
 C22 C 0.91440(17) 0.28382(9) 0.3670(2) 0.0342(5) Uani 1 1 d . . . . .
 C23 C 0.90958(18) 0.30100(10) 0.2726(2) 0.0381(6) Uani 1 1 d . . . . .
 C24 C 0.9853(2) 0.32117(12) 0.2584(2) 0.0482(7) Uani 1 1 d . . . . .
 H24 H 0.983412 0.333524 0.194506 0.058 Uiso 1 1 calc R U . . .
 C25 C 1.0648(2) 0.32383(12) 0.3358(3) 0.0515(7) Uani 1 1 d . . . . .
 C26 C 1.06732(19) 0.30351(12) 0.4265(2) 0.0513(7) Uani 1 1 d . . . . .
 H26 H 1.121682 0.303705 0.478388 0.062 Uiso 1 1 calc R U . . .
 C27 C 0.99328(18) 0.28271(11) 0.4451(2) 0.0423(6) Uani 1 1 d . . . . .
 C28 C 0.8262(2) 0.29631(12) 0.1878(2) 0.0499(7) Uani 1 1 d . . . . .
 H28A H 0.816380 0.261344 0.168135 0.075 Uiso 1 1 calc R U . . .
 H28B H 0.831488 0.315960 0.131180 0.075 Uiso 1 1 calc R U . . .
 H28C H 0.776142 0.308572 0.208641 0.075 Uiso 1 1 calc R U . . .
 C29 C 1.1453(3) 0.34843(17) 0.3190(4) 0.0840(13) Uani 1 1 d . . . . .
 H29A H 1.197511 0.327785 0.348001 0.126 Uiso 1 1 calc R U . . .
 H29B H 1.153957 0.381225 0.350711 0.126 Uiso 1 1 calc R U . . .
 H29C H 1.136360 0.352179 0.247397 0.126 Uiso 1 1 calc R U . . .
 C30 C 0.9989(2) 0.26015(15) 0.5439(3) 0.0625(9) Uani 1 1 d . . . . .
 H30A H 0.977124 0.225876 0.534326 0.094 Uiso 1 1 calc R U . . .
 H30B H 0.962805 0.279514 0.576215 0.094 Uiso 1 1 calc R U . . .
 H30C H 1.060548 0.260263 0.585794 0.094 Uiso 1 1 calc R U . . .
 C31 C 0.70330(11) 0.40103(7) 0.26587(9) 0.0340(5) Uani 1 1 d G . . . .
 C32 C 0.63920(10) 0.39362(7) 0.17518(12) 0.0422(6) Uani 1 1 d G . . . .
 H32 H 0.581619 0.383005 0.173647 0.051 Uiso 1 1 calc R U . . .
 C33 C 0.65934(13) 0.40174(8) 0.08674(9) 0.0545(8) Uani 1 1 d G . . . .
 H33 H 0.615521 0.396669 0.024766 0.065 Uiso 1 1 calc R U . . .
 C34 C 0.74358(15) 0.41726(9) 0.08899(11) 0.0644(10) Uani 1 1 d G . . . .
 H34 H 0.757343 0.422812 0.028547 0.077 Uiso 1 1 calc R U . . .
 C35 C 0.80769(11) 0.42468(9) 0.17968(15) 0.0645(9) Uani 1 1 d G . . . .
 H35 H 0.865265 0.435290 0.181211 0.077 Uiso 1 1 calc R U . . .
 C36 C 0.78755(10) 0.41656(8) 0.26811(11) 0.0498(7) Uani 1 1 d G . . . .
 H36 H 0.831364 0.421626 0.330094 0.060 Uiso 1 1 calc R U . . .
 C37 C 0.57392(9) 0.36280(5) 0.35476(13) 0.0312(5) Uani 1 1 d G . . . .
 C38 C 0.50466(11) 0.38101(5) 0.38644(13) 0.0379(6) Uani 1 1 d G . . . .
 H38 H 0.509234 0.412808 0.416888 0.045 Uiso 1 1 calc R U . . .
 C39 C 0.42872(10) 0.35270(7) 0.37357(15) 0.0491(7) Uani 1 1 d G . . . .
 H39 H 0.381381 0.365146 0.395220 0.059 Uiso 1 1 calc R U . . .
 C40 C 0.42203(10) 0.30617(6) 0.32902(16) 0.0545(8) Uani 1 1 d G . . . .
 H40 H 0.370119 0.286822 0.320222 0.065 Uiso 1 1 calc R U . . .
 C41 C 0.49128(12) 0.28796(5) 0.29734(14) 0.0454(7) Uani 1 1 d G . . . .
 H41 H 0.486711 0.256161 0.266891 0.054 Uiso 1 1 calc R U . . .
 C42 C 0.56723(10) 0.31627(6) 0.31021(13) 0.0358(6) Uani 1 1 d G . . . .
 H42 H 0.614565 0.303823 0.288559 0.043 Uiso 1 1 calc R U . . .
 C43 C 0.64583(11) 0.45996(4) 0.40118(11) 0.0296(5) Uani 1 1 d G . . . .
 C44 C 0.67281(11) 0.48256(5) 0.49414(10) 0.0366(6) Uani 1 1 d G . . . .
 H44 H 0.710097 0.465188 0.549544 0.044 Uiso 1 1 calc R U . . .
 C45 C 0.64524(13) 0.53059(6) 0.50604(10) 0.0477(7) Uani 1 1 d G . . . .
 H45 H 0.663678 0.546033 0.569582 0.057 Uiso 1 1 calc R U . . .
 C46 C 0.59069(13) 0.55601(5) 0.42498(13) 0.0464(7) Uani 1 1 d G . . . .
 H46 H 0.571841 0.588827 0.433119 0.056 Uiso 1 1 calc R U . . .
 C47 C 0.56371(12) 0.53340(6) 0.33202(11) 0.0438(6) Uani 1 1 d G . . . .
 H47 H 0.526422 0.550778 0.276617 0.053 Uiso 1 1 calc R U . . .
 C48 C 0.59128(12) 0.48538(6) 0.32011(9) 0.0388(6) Uani 1 1 d G . . . .
 H48 H 0.572840 0.469934 0.256577 0.047 Uiso 1 1 calc R U . . .
 C49 C 0.88898(18) 0.38047(9) 0.49721(19) 0.0347(6) Uani 1 1 d . . . . .
 Br1 Br 0.5555(14) 0.1311(9) 0.3350(14) 0.034(2) Uani 0.096(3) 1 d . . P A 1
 Cl1 Cl 0.5403(4) 0.1359(3) 0.3290(4) 0.0547(15) Uani 0.904(3) 1 d . . P A 2

loop_
  _atom_site_aniso_label
  _atom_site_aniso_U_11
  _atom_site_aniso_U_22
  _atom_site_aniso_U_33
  _atom_site_aniso_U_23
  _atom_site_aniso_U_13
  _atom_site_aniso_U_12
 Ru1 0.03304(12) 0.02048(12) 0.02729(12) -0.00191(7) 0.01530(9) -0.00248(7)
 P1 0.0372(3) 0.0210(3) 0.0253(3) -0.0021(2) 0.0143(2) -0.0019(2)
 O1 0.0502(12) 0.0483(12) 0.0582(13) -0.0103(10) 0.0329(10) -0.0188(9)
 N1 0.0407(11) 0.0314(11) 0.0317(11) -0.0044(9) 0.0151(9) -0.0068(9)
 N2 0.0385(11) 0.0262(10) 0.0265(10) -0.0023(8) 0.0146(8) -0.0008(8)
 N3 0.0338(10) 0.0233(9) 0.0251(10) 0.0011(8) 0.0114(8) -0.0008(8)
 N4 0.0359(11) 0.0221(9) 0.0364(11) -0.0048(8) 0.0171(9) -0.0023(8)
 N5 0.0369(11) 0.0289(11) 0.0434(12) -0.0097(9) 0.0205(10) -0.0020(9)
 C1 0.0388(13) 0.0209(11) 0.0296(12) 0.0030(9) 0.0141(10) -0.0004(9)
 C2 0.0505(15) 0.0368(14) 0.0305(13) -0.0086(11) 0.0193(11) -0.0042(12)
 C3 0.0532(16) 0.0434(15) 0.0302(13) -0.0111(11) 0.0154(12) -0.0095(13)
 C4 0.0405(14) 0.0365(13) 0.0349(13) -0.0075(11) 0.0156(11) -0.0086(11)
 C5 0.0493(16) 0.0327(13) 0.0437(15) -0.0078(11) 0.0159(12) -0.0125(12)
 C6 0.0583(18) 0.0413(16) 0.062(2) -0.0001(14) 0.0280(15) -0.0156(14)
 C7 0.058(2) 0.055(2) 0.109(3) 0.006(2) 0.048(2) -0.0058(16)
 C8 0.0489(18) 0.053(2) 0.104(3) 0.0155(19) 0.0336(19) 0.0046(15)
 C9 0.0496(16) 0.0419(15) 0.0554(18) 0.0029(13) 0.0213(14) -0.0035(13)
 C10 0.0603(19) 0.0385(16) 0.070(2) 0.0087(15) 0.0166(16) -0.0091(14)
 C11 0.072(3) 0.091(3) 0.193(5) 0.034(3) 0.075(3) 0.003(2)
 C12 0.0514(18) 0.0562(18) 0.070(2) 0.0195(17) 0.0210(16) 0.0021(15)
 C13 0.0382(13) 0.0289(12) 0.0294(12) -0.0003(10) 0.0162(10) 0.0005(10)
 C14 0.0347(12) 0.0290(12) 0.0238(11) 0.0023(9) 0.0111(9) 0.0000(10)
 C15 0.0439(14) 0.0382(14) 0.0330(13) 0.0025(11) 0.0211(11) -0.0024(11)
 C16 0.0449(14) 0.0344(13) 0.0387(14) 0.0027(11) 0.0188(12) -0.0113(11)
 C17 0.0457(14) 0.0245(12) 0.0360(13) -0.0001(10) 0.0165(11) -0.0075(10)
 C18 0.0351(12) 0.0255(11) 0.0284(12) 0.0021(9) 0.0110(10) 0.0002(10)
 C19 0.0324(12) 0.0265(11) 0.0298(12) -0.0014(9) 0.0132(10) -0.0001(9)
 C20 0.0470(15) 0.0260(12) 0.0506(16) -0.0109(11) 0.0207(13) -0.0053(11)
 C21 0.0500(16) 0.0311(13) 0.0567(18) -0.0175(12) 0.0257(14) -0.0032(12)
 C22 0.0362(13) 0.0294(12) 0.0434(14) -0.0092(11) 0.0218(11) 0.0003(10)
 C23 0.0407(14) 0.0379(14) 0.0397(14) -0.0094(11) 0.0183(12) 0.0024(11)
 C24 0.0558(18) 0.0517(17) 0.0458(16) 0.0012(13) 0.0286(14) 0.0019(14)
 C25 0.0404(15) 0.0556(18) 0.064(2) -0.0020(15) 0.0237(14) -0.0040(13)
 C26 0.0346(14) 0.0625(19) 0.0549(18) -0.0015(15) 0.0102(13) -0.0004(13)
 C27 0.0401(14) 0.0437(15) 0.0446(16) -0.0014(12) 0.0149(12) 0.0039(12)
 C28 0.0547(17) 0.0553(18) 0.0396(16) -0.0117(13) 0.0137(13) 0.0010(14)
 C29 0.055(2) 0.096(3) 0.111(4) 0.009(3) 0.039(2) -0.015(2)
 C30 0.0537(19) 0.080(2) 0.0540(19) 0.0168(18) 0.0170(16) 0.0151(17)
 C31 0.0540(15) 0.0253(12) 0.0274(12) -0.0003(9) 0.0192(11) 0.0010(11)
 C32 0.0618(18) 0.0338(14) 0.0323(14) 0.0008(11) 0.0160(13) -0.0016(12)
 C33 0.093(3) 0.0431(16) 0.0272(14) 0.0011(12) 0.0182(15) 0.0037(16)
 C34 0.104(3) 0.063(2) 0.0424(18) 0.0098(15) 0.0468(19) 0.001(2)
 C35 0.073(2) 0.081(2) 0.053(2) 0.0095(18) 0.0384(18) -0.0102(19)
 C36 0.0598(18) 0.0564(18) 0.0403(16) 0.0043(13) 0.0258(14) -0.0093(15)
 C37 0.0413(13) 0.0278(12) 0.0255(12) 0.0011(10) 0.0114(10) -0.0034(10)
 C38 0.0444(14) 0.0354(13) 0.0381(14) -0.0079(11) 0.0187(12) -0.0074(11)
 C39 0.0461(17) 0.0526(18) 0.0542(18) -0.0118(14) 0.0232(14) -0.0127(13)
 C40 0.0588(19) 0.0556(19) 0.0525(18) -0.0129(15) 0.0216(15) -0.0289(15)
 C41 0.0574(17) 0.0359(14) 0.0410(15) -0.0118(12) 0.0116(13) -0.0143(13)
 C42 0.0476(15) 0.0294(12) 0.0295(13) -0.0025(10) 0.0101(11) -0.0018(11)
 C43 0.0352(12) 0.0225(11) 0.0346(13) 0.0006(9) 0.0156(10) -0.0013(9)
 C44 0.0470(15) 0.0273(12) 0.0358(14) -0.0013(10) 0.0126(11) 0.0018(11)
 C45 0.0663(19) 0.0331(14) 0.0439(16) -0.0104(12) 0.0164(14) 0.0065(13)
 C46 0.0602(18) 0.0267(13) 0.0597(18) 0.0029(12) 0.0291(15) 0.0101(12)
 C47 0.0467(15) 0.0347(14) 0.0505(17) 0.0106(12) 0.0150(13) 0.0095(12)
 C48 0.0473(15) 0.0322(13) 0.0363(14) 0.0025(11) 0.0116(12) 0.0021(11)
 C49 0.0459(15) 0.0277(12) 0.0344(13) -0.0072(10) 0.0179(11) -0.0052(11)
 Br1 0.041(3) 0.047(6) 0.021(3) -0.009(3) 0.018(2) -0.020(3)
 Cl1 0.086(3) 0.0463(11) 0.0381(14) -0.0107(8) 0.0275(17) -0.0230(18)

_geom_special_details
;
 All esds (except the esd in the dihedral angle between two l.s. planes)
 are estimated using the full covariance matrix.  The cell esds are taken
 into account individually in the estimation of esds in distances, angles
 and torsion angles; correlations between esds in cell parameters are only
 used when they are defined by crystal symmetry.  An approximate (isotropic)
 treatment of cell esds is used for estimating esds involving l.s. planes.
;
loop_
  _geom_bond_atom_site_label_1
  _geom_bond_atom_site_label_2
  _geom_bond_distance
  _geom_bond_site_symmetry_2
  _geom_bond_publ_flag
 Ru1 H 1.614(16) . ?
 Ru1 P1 2.4502(6) . ?
 Ru1 N3 2.1401(19) . ?
 Ru1 C1 2.086(2) . ?
 Ru1 C19 2.046(2) . ?
 Ru1 C49 1.848(3) . ?
 P1 C31 1.8472(13) . ?
 P1 C37 1.8403(13) . ?
 P1 C43 1.8478(12) . ?
 O1 C49 1.153(3) . ?
 N1 C1 1.356(3) . ?
 N1 C3 1.398(3) . ?
 N1 C4 1.456(3) . ?
 N2 C1 1.356(3) . ?
 N2 C2 1.392(3) . ?
 N2 C13 1.460(3) . ?
 N3 C14 1.351(3) . ?
 N3 C18 1.348(3) . ?
 N4 C18 1.395(3) . ?
 N4 C19 1.371(3) . ?
 N4 C20 1.394(3) . ?
 N5 C19 1.352(3) . ?
 N5 C21 1.400(3) . ?
 N5 C22 1.446(3) . ?
 C2 H2 0.9500 . ?
 C2 C3 1.333(4) . ?
 C3 H3 0.9500 . ?
 C4 C5 1.395(4) . ?
 C4 C9 1.384(4) . ?
 C5 C6 1.383(4) . ?
 C5 C10 1.490(4) . ?
 C6 H6 0.9500 . ?
 C6 C7 1.372(5) . ?
 C7 C8 1.392(5) . ?
 C7 C11 1.528(5) . ?
 C8 H8 0.9500 . ?
 C8 C9 1.388(4) . ?
 C9 C12 1.512(4) . ?
 C10 H10A 0.9800 . ?
 C10 H10B 0.9800 . ?
 C10 H10C 0.9800 . ?
 C11 H11A 0.9800 . ?
 C11 H11B 0.9800 . ?
 C11 H11C 0.9800 . ?
 C12 H12A 0.9800 . ?
 C12 H12B 0.9800 . ?
 C12 H12C 0.9800 . ?
 C13 H13A 0.9900 . ?
 C13 H13B 0.9900 . ?
 C13 C14 1.507(3) . ?
 C14 C15 1.376(3) . ?
 C15 H15 0.9500 . ?
 C15 C16 1.391(4) . ?
 C16 H16 0.9500 . ?
 C16 C17 1.378(4) . ?
 C17 H17 0.9500 . ?
 C17 C18 1.387(3) . ?
 C20 H20 0.9500 . ?
 C20 C21 1.327(4) . ?
 C21 H21 0.9500 . ?
 C22 C23 1.386(4) . ?
 C22 C27 1.399(4) . ?
 C23 C24 1.385(4) . ?
 C23 C28 1.501(4) . ?
 C24 H24 0.9500 . ?
 C24 C25 1.402(4) . ?
 C25 C26 1.377(5) . ?
 C25 C29 1.517(5) . ?
 C26 H26 0.9500 . ?
 C26 C27 1.392(4) . ?
 C27 C30 1.495(4) . ?
 C28 H28A 0.9800 . ?
 C28 H28B 0.9800 . ?
 C28 H28C 0.9800 . ?
 C29 H29A 0.9800 . ?
 C29 H29B 0.9800 . ?
 C29 H29C 0.9800 . ?
 C30 H30A 0.9800 . ?
 C30 H30B 0.9800 . ?
 C30 H30C 0.9800 . ?
 C31 C32 1.3900 . ?
 C31 C36 1.3900 . ?
 C32 H32 0.9500 . ?
 C32 C33 1.3900 . ?
 C33 H33 0.9500 . ?
 C33 C34 1.3900 . ?
 C34 H34 0.9500 . ?
 C34 C35 1.3900 . ?
 C35 H35 0.9500 . ?
 C35 C36 1.3900 . ?
 C36 H36 0.9500 . ?
 C37 C38 1.3900 . ?
 C37 C42 1.3900 . ?
 C38 H38 0.9500 . ?
 C38 C39 1.3900 . ?
 C39 H39 0.9500 . ?
 C39 C40 1.3900 . ?
 C40 H40 0.9500 . ?
 C40 C41 1.3900 . ?
 C41 H41 0.9500 . ?
 C41 C42 1.3900 . ?
 C42 H42 0.9500 . ?
 C43 C44 1.3900 . ?
 C43 C48 1.3900 . ?
 C44 H44 0.9500 . ?
 C44 C45 1.3900 . ?
 C45 H45 0.9500 . ?
 C45 C46 1.3900 . ?
 C46 H46 0.9500 . ?
 C46 C47 1.3900 . ?
 C47 H47 0.9500 . ?
 C47 C48 1.3900 . ?
 C48 H48 0.9500 . ?

loop_
  _geom_angle_atom_site_label_1
  _geom_angle_atom_site_label_2
  _geom_angle_atom_site_label_3
  _geom_angle
  _geom_angle_site_symmetry_1
  _geom_angle_site_symmetry_3
  _geom_angle_publ_flag
 P1 Ru1 H 177.5(9) . . ?
 N3 Ru1 H 88.7(9) . . ?
 N3 Ru1 P1 89.14(5) . . ?
 C1 Ru1 H 77.5(9) . . ?
 C1 Ru1 P1 103.58(7) . . ?
 C1 Ru1 N3 88.26(8) . . ?
 C19 Ru1 H 83.5(9) . . ?
 C19 Ru1 P1 94.89(7) . . ?
 C19 Ru1 N3 76.75(8) . . ?
 C19 Ru1 C1 156.04(9) . . ?
 C49 Ru1 H 85.6(9) . . ?
 C49 Ru1 P1 96.47(8) . . ?
 C49 Ru1 N3 172.24(9) . . ?
 C49 Ru1 C1 95.59(10) . . ?
 C49 Ru1 C19 97.36(10) . . ?
 C31 P1 Ru1 116.91(6) . . ?
 C31 P1 C43 99.83(8) . . ?
 C37 P1 Ru1 110.61(6) . . ?
 C37 P1 C31 103.11(8) . . ?
 C37 P1 C43 101.18(8) . . ?
 C43 P1 Ru1 122.51(5) . . ?
 C1 N1 C3 111.5(2) . . ?
 C1 N1 C4 126.6(2) . . ?
 C3 N1 C4 121.9(2) . . ?
 C1 N2 C2 111.9(2) . . ?
 C1 N2 C13 123.94(19) . . ?
 C2 N2 C13 123.9(2) . . ?
 C14 N3 Ru1 126.89(15) . . ?
 C18 N3 Ru1 115.83(15) . . ?
 C18 N3 C14 117.3(2) . . ?
 C19 N4 C18 119.49(19) . . ?
 C19 N4 C20 111.9(2) . . ?
 C20 N4 C18 128.5(2) . . ?
 C19 N5 C21 110.8(2) . . ?
 C19 N5 C22 125.2(2) . . ?
 C21 N5 C22 123.7(2) . . ?
 N1 C1 Ru1 132.82(18) . . ?
 N1 C1 N2 103.4(2) . . ?
 N2 C1 Ru1 121.92(17) . . ?
 N2 C2 H2 126.8 . . ?
 C3 C2 N2 106.5(2) . . ?
 C3 C2 H2 126.8 . . ?
 N1 C3 H3 126.6 . . ?
 C2 C3 N1 106.7(2) . . ?
 C2 C3 H3 126.6 . . ?
 C5 C4 N1 119.1(2) . . ?
 C9 C4 N1 118.5(2) . . ?
 C9 C4 C5 122.5(3) . . ?
 C4 C5 C10 122.3(3) . . ?
 C6 C5 C4 117.8(3) . . ?
 C6 C5 C10 120.0(3) . . ?
 C5 C6 H6 119.1 . . ?
 C7 C6 C5 121.8(3) . . ?
 C7 C6 H6 119.1 . . ?
 C6 C7 C8 118.8(3) . . ?
 C6 C7 C11 120.6(3) . . ?
 C8 C7 C11 120.5(4) . . ?
 C7 C8 H8 119.1 . . ?
 C9 C8 C7 121.8(3) . . ?
 C9 C8 H8 119.1 . . ?
 C4 C9 C8 117.3(3) . . ?
 C4 C9 C12 122.1(3) . . ?
 C8 C9 C12 120.6(3) . . ?
 C5 C10 H10A 109.5 . . ?
 C5 C10 H10B 109.5 . . ?
 C5 C10 H10C 109.5 . . ?
 H10A C10 H10B 109.5 . . ?
 H10A C10 H10C 109.5 . . ?
 H10B C10 H10C 109.5 . . ?
 C7 C11 H11A 109.5 . . ?
 C7 C11 H11B 109.5 . . ?
 C7 C11 H11C 109.5 . . ?
 H11A C11 H11B 109.5 . . ?
 H11A C11 H11C 109.5 . . ?
 H11B C11 H11C 109.5 . . ?
 C9 C12 H12A 109.5 . . ?
 C9 C12 H12B 109.5 . . ?
 C9 C12 H12C 109.5 . . ?
 H12A C12 H12B 109.5 . . ?
 H12A C12 H12C 109.5 . . ?
 H12B C12 H12C 109.5 . . ?
 N2 C13 H13A 108.7 . . ?
 N2 C13 H13B 108.7 . . ?
 N2 C13 C14 114.21(19) . . ?
 H13A C13 H13B 107.6 . . ?
 C14 C13 H13A 108.7 . . ?
 C14 C13 H13B 108.7 . . ?
 N3 C14 C13 117.2(2) . . ?
 N3 C14 C15 122.2(2) . . ?
 C15 C14 C13 120.3(2) . . ?
 C14 C15 H15 120.3 . . ?
 C14 C15 C16 119.4(2) . . ?
 C16 C15 H15 120.3 . . ?
 C15 C16 H16 120.4 . . ?
 C17 C16 C15 119.3(2) . . ?
 C17 C16 H16 120.4 . . ?
 C16 C17 H17 121.1 . . ?
 C16 C17 C18 117.8(2) . . ?
 C18 C17 H17 121.1 . . ?
 N3 C18 N4 113.1(2) . . ?
 N3 C18 C17 123.9(2) . . ?
 C17 C18 N4 123.0(2) . . ?
 N4 C19 Ru1 114.74(16) . . ?
 N5 C19 Ru1 141.03(18) . . ?
 N5 C19 N4 103.51(19) . . ?
 N4 C20 H20 127.2 . . ?
 C21 C20 N4 105.7(2) . . ?
 C21 C20 H20 127.2 . . ?
 N5 C21 H21 126.0 . . ?
 C20 C21 N5 108.1(2) . . ?
 C20 C21 H21 126.0 . . ?
 C23 C22 N5 119.3(2) . . ?
 C23 C22 C27 122.9(2) . . ?
 C27 C22 N5 117.8(2) . . ?
 C22 C23 C28 121.3(3) . . ?
 C24 C23 C22 117.7(3) . . ?
 C24 C23 C28 121.0(3) . . ?
 C23 C24 H24 119.2 . . ?
 C23 C24 C25 121.7(3) . . ?
 C25 C24 H24 119.2 . . ?
 C24 C25 C29 120.3(3) . . ?
 C26 C25 C24 118.3(3) . . ?
 C26 C25 C29 121.5(3) . . ?
 C25 C26 H26 118.7 . . ?
 C25 C26 C27 122.5(3) . . ?
 C27 C26 H26 118.7 . . ?
 C22 C27 C30 122.2(3) . . ?
 C26 C27 C22 116.8(3) . . ?
 C26 C27 C30 121.0(3) . . ?
 C23 C28 H28A 109.5 . . ?
 C23 C28 H28B 109.5 . . ?
 C23 C28 H28C 109.5 . . ?
 H28A C28 H28B 109.5 . . ?
 H28A C28 H28C 109.5 . . ?
 H28B C28 H28C 109.5 . . ?
 C25 C29 H29A 109.5 . . ?
 C25 C29 H29B 109.5 . . ?
 C25 C29 H29C 109.5 . . ?
 H29A C29 H29B 109.5 . . ?
 H29A C29 H29C 109.5 . . ?
 H29B C29 H29C 109.5 . . ?
 C27 C30 H30A 109.5 . . ?
 C27 C30 H30B 109.5 . . ?
 C27 C30 H30C 109.5 . . ?
 H30A C30 H30B 109.5 . . ?
 H30A C30 H30C 109.5 . . ?
 H30B C30 H30C 109.5 . . ?
 C32 C31 P1 123.09(10) . . ?
 C32 C31 C36 120.0 . . ?
 C36 C31 P1 116.77(10) . . ?
 C31 C32 H32 120.0 . . ?
 C33 C32 C31 120.0 . . ?
 C33 C32 H32 120.0 . . ?
 C32 C33 H33 120.0 . . ?
 C32 C33 C34 120.0 . . ?
 C34 C33 H33 120.0 . . ?
 C33 C34 H34 120.0 . . ?
 C33 C34 C35 120.0 . . ?
 C35 C34 H34 120.0 . . ?
 C34 C35 H35 120.0 . . ?
 C36 C35 C34 120.0 . . ?
 C36 C35 H35 120.0 . . ?
 C31 C36 H36 120.0 . . ?
 C35 C36 C31 120.0 . . ?
 C35 C36 H36 120.0 . . ?
 C38 C37 P1 120.49(9) . . ?
 C38 C37 C42 120.0 . . ?
 C42 C37 P1 118.95(9) . . ?
 C37 C38 H38 120.0 . . ?
 C37 C38 C39 120.0 . . ?
 C39 C38 H38 120.0 . . ?
 C38 C39 H39 120.0 . . ?
 C38 C39 C40 120.0 . . ?
 C40 C39 H39 120.0 . . ?
 C39 C40 H40 120.0 . . ?
 C41 C40 C39 120.0 . . ?
 C41 C40 H40 120.0 . . ?
 C40 C41 H41 120.0 . . ?
 C40 C41 C42 120.0 . . ?
 C42 C41 H41 120.0 . . ?
 C37 C42 H42 120.0 . . ?
 C41 C42 C37 120.0 . . ?
 C41 C42 H42 120.0 . . ?
 C44 C43 P1 119.61(9) . . ?
 C44 C43 C48 120.0 . . ?
 C48 C43 P1 120.37(9) . . ?
 C43 C44 H44 120.0 . . ?
 C45 C44 C43 120.0 . . ?
 C45 C44 H44 120.0 . . ?
 C44 C45 H45 120.0 . . ?
 C44 C45 C46 120.0 . . ?
 C46 C45 H45 120.0 . . ?
 C45 C46 H46 120.0 . . ?
 C47 C46 C45 120.0 . . ?
 C47 C46 H46 120.0 . . ?
 C46 C47 H47 120.0 . . ?
 C48 C47 C46 120.0 . . ?
 C48 C47 H47 120.0 . . ?
 C43 C48 H48 120.0 . . ?
 C47 C48 C43 120.0 . . ?
 C47 C48 H48 120.0 . . ?
 O1 C49 Ru1 178.2(2) . . ?

loop_
  _geom_torsion_atom_site_label_1
  _geom_torsion_atom_site_label_2
  _geom_torsion_atom_site_label_3
  _geom_torsion_atom_site_label_4
  _geom_torsion
  _geom_torsion_site_symmetry_1
  _geom_torsion_site_symmetry_2
  _geom_torsion_site_symmetry_3
  _geom_torsion_site_symmetry_4
  _geom_torsion_publ_flag
 Ru1 P1 C31 C32 136.94(10) . . . . ?
 Ru1 P1 C31 C36 -47.41(11) . . . . ?
 Ru1 P1 C37 C38 104.26(10) . . . . ?
 Ru1 P1 C37 C42 -67.11(10) . . . . ?
 Ru1 P1 C43 C44 -9.29(13) . . . . ?
 Ru1 P1 C43 C48 172.24(8) . . . . ?
 Ru1 N3 C14 C13 9.0(3) . . . . ?
 Ru1 N3 C14 C15 -176.04(18) . . . . ?
 Ru1 N3 C18 N4 -1.8(3) . . . . ?
 Ru1 N3 C18 C17 178.50(19) . . . . ?
 P1 C31 C32 C33 175.52(14) . . . . ?
 P1 C31 C36 C35 -175.79(14) . . . . ?
 P1 C37 C38 C39 -171.28(13) . . . . ?
 P1 C37 C42 C41 171.41(13) . . . . ?
 P1 C43 C44 C45 -178.48(13) . . . . ?
 P1 C43 C48 C47 178.47(13) . . . . ?
 N1 C4 C5 C6 -178.5(2) . . . . ?
 N1 C4 C5 C10 -0.1(4) . . . . ?
 N1 C4 C9 C8 179.2(3) . . . . ?
 N1 C4 C9 C12 -0.4(4) . . . . ?
 N2 C2 C3 N1 0.1(3) . . . . ?
 N2 C13 C14 N3 -52.2(3) . . . . ?
 N2 C13 C14 C15 132.8(2) . . . . ?
 N3 C14 C15 C16 -3.7(4) . . . . ?
 N4 C20 C21 N5 -0.8(3) . . . . ?
 N5 C22 C23 C24 177.1(2) . . . . ?
 N5 C22 C23 C28 -5.1(4) . . . . ?
 N5 C22 C27 C26 -177.0(2) . . . . ?
 N5 C22 C27 C30 3.4(4) . . . . ?
 C1 N1 C3 C2 0.1(3) . . . . ?
 C1 N1 C4 C5 87.2(3) . . . . ?
 C1 N1 C4 C9 -93.3(3) . . . . ?
 C1 N2 C2 C3 -0.2(3) . . . . ?
 C1 N2 C13 C14 60.0(3) . . . . ?
 C2 N2 C1 Ru1 166.75(17) . . . . ?
 C2 N2 C1 N1 0.3(3) . . . . ?
 C2 N2 C13 C14 -125.9(2) . . . . ?
 C3 N1 C1 Ru1 -164.53(19) . . . . ?
 C3 N1 C1 N2 -0.2(3) . . . . ?
 C3 N1 C4 C5 -95.1(3) . . . . ?
 C3 N1 C4 C9 84.4(3) . . . . ?
 C4 N1 C1 Ru1 13.4(4) . . . . ?
 C4 N1 C1 N2 177.7(2) . . . . ?
 C4 N1 C3 C2 -177.9(2) . . . . ?
 C4 C5 C6 C7 -0.8(5) . . . . ?
 C5 C4 C9 C8 -1.3(5) . . . . ?
 C5 C4 C9 C12 179.0(3) . . . . ?
 C5 C6 C7 C8 -1.0(6) . . . . ?
 C5 C6 C7 C11 -178.9(4) . . . . ?
 C6 C7 C8 C9 1.7(6) . . . . ?
 C7 C8 C9 C4 -0.6(6) . . . . ?
 C7 C8 C9 C12 179.1(4) . . . . ?
 C9 C4 C5 C6 2.0(4) . . . . ?
 C9 C4 C5 C10 -179.5(3) . . . . ?
 C10 C5 C6 C7 -179.3(3) . . . . ?
 C11 C7 C8 C9 179.6(4) . . . . ?
 C13 N2 C1 Ru1 -18.5(3) . . . . ?
 C13 N2 C1 N1 175.0(2) . . . . ?
 C13 N2 C2 C3 -174.9(2) . . . . ?
 C13 C14 C15 C16 171.1(2) . . . . ?
 C14 N3 C18 N4 178.3(2) . . . . ?
 C14 N3 C18 C17 -1.4(3) . . . . ?
 C14 C15 C16 C17 1.0(4) . . . . ?
 C15 C16 C17 C18 1.3(4) . . . . ?
 C16 C17 C18 N3 -1.1(4) . . . . ?
 C16 C17 C18 N4 179.2(2) . . . . ?
 C18 N3 C14 C13 -171.1(2) . . . . ?
 C18 N3 C14 C15 3.9(3) . . . . ?
 C18 N4 C19 Ru1 2.2(3) . . . . ?
 C18 N4 C19 N5 174.6(2) . . . . ?
 C18 N4 C20 C21 -174.2(3) . . . . ?
 C19 N4 C18 N3 -0.2(3) . . . . ?
 C19 N4 C18 C17 179.5(2) . . . . ?
 C19 N4 C20 C21 1.6(3) . . . . ?
 C19 N5 C21 C20 -0.2(3) . . . . ?
 C19 N5 C22 C23 -106.4(3) . . . . ?
 C19 N5 C22 C27 75.5(3) . . . . ?
 C20 N4 C18 N3 175.3(2) . . . . ?
 C20 N4 C18 C17 -5.0(4) . . . . ?
 C20 N4 C19 Ru1 -173.99(17) . . . . ?
 C20 N4 C19 N5 -1.6(3) . . . . ?
 C21 N5 C19 Ru1 170.0(2) . . . . ?
 C21 N5 C19 N4 1.1(3) . . . . ?
 C21 N5 C22 C23 81.0(3) . . . . ?
 C21 N5 C22 C27 -97.2(3) . . . . ?
 C22 N5 C19 Ru1 -3.4(4) . . . . ?
 C22 N5 C19 N4 -172.3(2) . . . . ?
 C22 N5 C21 C20 173.4(3) . . . . ?
 C22 C23 C24 C25 0.7(4) . . . . ?
 C23 C22 C27 C26 4.9(4) . . . . ?
 C23 C22 C27 C30 -174.7(3) . . . . ?
 C23 C24 C25 C26 3.1(5) . . . . ?
 C23 C24 C25 C29 -177.0(3) . . . . ?
 C24 C25 C26 C27 -3.1(5) . . . . ?
 C25 C26 C27 C22 -0.8(5) . . . . ?
 C25 C26 C27 C30 178.9(3) . . . . ?
 C27 C22 C23 C24 -4.9(4) . . . . ?
 C27 C22 C23 C28 173.0(3) . . . . ?
 C28 C23 C24 C25 -177.2(3) . . . . ?
 C29 C25 C26 C27 177.1(3) . . . . ?
 C31 P1 C37 C38 -130.00(11) . . . . ?
 C31 P1 C37 C42 58.63(12) . . . . ?
 C31 P1 C43 C44 -140.22(11) . . . . ?
 C31 P1 C43 C48 41.30(11) . . . . ?
 C31 C32 C33 C34 0.0 . . . . ?
 C32 C31 C36 C35 0.0 . . . . ?
 C32 C33 C34 C35 0.0 . . . . ?
 C33 C34 C35 C36 0.0 . . . . ?
 C34 C35 C36 C31 0.0 . . . . ?
 C36 C31 C32 C33 0.0 . . . . ?
 C37 P1 C31 C32 15.38(13) . . . . ?
 C37 P1 C31 C36 -168.97(10) . . . . ?
 C37 P1 C43 C44 114.18(11) . . . . ?
 C37 P1 C43 C48 -64.30(11) . . . . ?
 C37 C38 C39 C40 0.0 . . . . ?
 C38 C37 C42 C41 0.0 . . . . ?
 C38 C39 C40 C41 0.0 . . . . ?
 C39 C40 C41 C42 0.0 . . . . ?
 C40 C41 C42 C37 0.0 . . . . ?
 C42 C37 C38 C39 0.0 . . . . ?
 C43 P1 C31 C32 -88.65(12) . . . . ?
 C43 P1 C31 C36 87.00(11) . . . . ?
 C43 P1 C37 C38 -27.02(12) . . . . ?
 C43 P1 C37 C42 161.62(10) . . . . ?
 C43 C44 C45 C46 0.0 . . . . ?
 C44 C43 C48 C47 0.0 . . . . ?
 C44 C45 C46 C47 0.0 . . . . ?
 C45 C46 C47 C48 0.0 . . . . ?
 C46 C47 C48 C43 0.0 . . . . ?
 C48 C43 C44 C45 0.0 . . . . ?

_smtbx_masks_special_details       ?
loop_
  _smtbx_masks_void_nr
  _smtbx_masks_void_average_x
  _smtbx_masks_void_average_y
  _smtbx_masks_void_average_z
  _smtbx_masks_void_volume
  _smtbx_masks_void_count_electrons
  _smtbx_masks_void_content
 1 -0.077 -0.691 -0.262 1984.3 139.5 '4 ?'

_smtbx_masks_void_probe_radius     1.2
_smtbx_masks_void_truncation_radius  1.2
_shelx_res_file
;
TITL asq0125x_a.res in P2(1)/c
    asq0125x.res
    created by SHELXL-2018/3 at 22:08:48 on 26-Jan-2025
REM Old TITL asq0125x in P2(1)/c
REM SHELXT solution in P2(1)/c: R1 0.154, Rweak 0.006, Alpha 0.035
REM <I/s> 0.365 for 277 systematic absences, Orientation as input
REM Formula found by SHELXT: C52 N7 O2 P2 Ru
CELL 0.71073 15.8431 26.9091 14.0672 90 107.208 90
ZERR 4 0.0013 0.0022 0.0012 0 0.003 0
LATT 1
SYMM -X,0.5+Y,0.5-Z
SFAC C H Br Cl N O P Ru
UNIT 196 188 0.384 3.616 20 4 4 4
DFIX 1.57 Ru1 H
SIMU 0.04 0.08 1.7 C12 C11 C10
RIGU 0.005 0.005 C12 C11 C10
ISOR 0.005 0.01 C12 C11 C10

L.S. 65
PLAN  10
SIZE 0.1 0.38 0.45
TEMP -80.15
CONF
BOND
BOND $H
MORE -1
ABIN
fmap 2
acta
OMIT 0 50.5
OMIT -5 0 4
OMIT -3 4 1
OMIT -2 2 1
OMIT -1 0 2
OMIT -1 1 3
OMIT -1 3 1
OMIT 0 0 2
OMIT 0 1 2
OMIT 1 2 2
OMIT 2 0 2
OMIT 2 2 0
OMIT 2 3 0
OMIT 2 6 1
OMIT 2 7 2
OMIT 3 0 0
OMIT 4 1 1
OMIT 4 5 1
OMIT 5 3 0
OMIT 5 4 1
OMIT 5 6 1
REM <olex2.extras>
REM <HklSrc "%./asq0125x.hkl">
REM </olex2.extras>

WGHT    0.069100    3.200300
FVAR       0.09892   0.09581
RU1   8    0.790795    0.351647    0.519743    11.00000    0.03304    0.02048 =
         0.02729   -0.00191    0.01530   -0.00248
H     2    0.860617    0.320679    0.606402    11.00000   -1.20000
P1    7    0.680631    0.395542    0.386912    11.00000    0.03724    0.02100 =
         0.02527   -0.00205    0.01426   -0.00192
O1    6    0.950709    0.397282    0.482103    11.00000    0.05022    0.04833 =
         0.05822   -0.01025    0.03294   -0.01878
N1    5    0.863870    0.414931    0.716915    11.00000    0.04066    0.03141 =
         0.03169   -0.00443    0.01510   -0.00678
N2    5    0.729870    0.392512    0.689164    11.00000    0.03848    0.02623 =
         0.02645   -0.00228    0.01456   -0.00075
N3    5    0.686653    0.308967    0.547707    11.00000    0.03382    0.02333 =
         0.02509    0.00105    0.01137   -0.00080
N4    5    0.728480    0.253391    0.446910    11.00000    0.03592    0.02206 =
         0.03641   -0.00475    0.01707   -0.00232
N5    5    0.835638    0.264701    0.385898    11.00000    0.03692    0.02888 =
         0.04339   -0.00973    0.02048   -0.00198
C1    1    0.796362    0.393159    0.646673    11.00000    0.03878    0.02086 =
         0.02964    0.00299    0.01412   -0.00041
C2    1    0.755208    0.413640    0.783685    11.00000    0.05048    0.03677 =
         0.03045   -0.00856    0.01929   -0.00420
AFIX  43
H2    2    0.719705    0.417326    0.827102    11.00000   -1.20000
AFIX   0
C3    1    0.839119    0.427686    0.801286    11.00000    0.05324    0.04335 =
         0.03025   -0.01113    0.01536   -0.00954
AFIX  43
H3    2    0.875131    0.443331    0.859806    11.00000   -1.20000
AFIX   0
C4    1    0.953030    0.423394    0.711222    11.00000    0.04048    0.03645 =
         0.03487   -0.00750    0.01562   -0.00857
C5    1    0.970955    0.466813    0.666519    11.00000    0.04933    0.03274 =
         0.04370   -0.00780    0.01595   -0.01250
C6    1    1.055676    0.473288    0.660131    11.00000    0.05829    0.04130 =
         0.06225   -0.00010    0.02802   -0.01562
AFIX  43
H6    2    1.069045    0.502394    0.629175    11.00000   -1.20000
AFIX   0
C7    1    1.120966    0.438854    0.697249    11.00000    0.05783    0.05545 =
         0.10896    0.00644    0.04844   -0.00580
C8    1    1.101271    0.396670    0.743856    11.00000    0.04887    0.05325 =
         0.10360    0.01549    0.03355    0.00462
AFIX  43
H8    2    1.146661    0.373148    0.771293    11.00000   -1.20000
AFIX   0
C9    1    1.017085    0.388040    0.751330    11.00000    0.04960    0.04190 =
         0.05539    0.00289    0.02135   -0.00353
C10   1    0.901869    0.504937    0.624099    11.00000    0.06028    0.03846 =
         0.07028    0.00871    0.01665   -0.00915
AFIX 137
H10A  2    0.859271    0.491753    0.563895    11.00000   -1.50000
H10B  2    0.929669    0.534883    0.607334    11.00000   -1.50000
H10C  2    0.871229    0.513250    0.673167    11.00000   -1.50000
AFIX   0
C11   1    1.214437    0.447484    0.690801    11.00000    0.07186    0.09055 =
         0.19333    0.03446    0.07519    0.00255
AFIX 137
H11A  2    1.228396    0.422318    0.647387    11.00000   -1.50000
H11B  2    1.256725    0.445042    0.757443    11.00000   -1.50000
H11C  2    1.218140    0.480628    0.663439    11.00000   -1.50000
AFIX   0
C12   1    0.997336    0.341473    0.801067    11.00000    0.05135    0.05616 =
         0.06980    0.01952    0.02103    0.00205
AFIX 137
H12A  2    0.966553    0.350404    0.849672    11.00000   -1.50000
H12B  2    1.052793    0.324506    0.835048    11.00000   -1.50000
H12C  2    0.959864    0.319331    0.750709    11.00000   -1.50000
AFIX   0
C13   1    0.640132    0.375857    0.638267    11.00000    0.03823    0.02888 =
         0.02941   -0.00034    0.01623    0.00047
AFIX  23
H13A  2    0.614870    0.397625    0.580047    11.00000   -1.20000
H13B  2    0.603566    0.379792    0.683952    11.00000   -1.20000
AFIX   0
C14   1    0.634096    0.322684    0.603298    11.00000    0.03472    0.02900 =
         0.02379    0.00229    0.01111    0.00003
C15   1    0.572242    0.291142    0.621472    11.00000    0.04392    0.03817 =
         0.03297    0.00254    0.02110   -0.00241
AFIX  43
H15   2    0.538689    0.301152    0.664061    11.00000   -1.20000
AFIX   0
C16   1    0.559284    0.244492    0.576956    11.00000    0.04488    0.03437 =
         0.03872    0.00270    0.01883   -0.01125
AFIX  43
H16   2    0.516151    0.222539    0.587959    11.00000   -1.20000
AFIX   0
C17   1    0.609701    0.230450    0.516694    11.00000    0.04574    0.02453 =
         0.03604   -0.00012    0.01652   -0.00752
AFIX  43
H17   2    0.601470    0.199081    0.484261    11.00000   -1.20000
AFIX   0
C18   1    0.672847    0.263650    0.504995    11.00000    0.03513    0.02546 =
         0.02841    0.00208    0.01102    0.00019
C19   1    0.788801    0.288363    0.438443    11.00000    0.03236    0.02646 =
         0.02976   -0.00139    0.01318   -0.00013
C20   1    0.736442    0.209373    0.398006    11.00000    0.04705    0.02604 =
         0.05061   -0.01093    0.02072   -0.00534
AFIX  43
H20   2    0.701199    0.180329    0.392299    11.00000   -1.20000
AFIX   0
C21   1    0.803466    0.216475    0.361098    11.00000    0.04995    0.03112 =
         0.05670   -0.01749    0.02570   -0.00320
AFIX  43
H21   2    0.825751    0.192941    0.324259    11.00000   -1.20000
AFIX   0
C22   1    0.914405    0.283821    0.366967    11.00000    0.03620    0.02942 =
         0.04345   -0.00916    0.02178    0.00032
C23   1    0.909583    0.300998    0.272622    11.00000    0.04071    0.03788 =
         0.03972   -0.00937    0.01831    0.00238
C24   1    0.985327    0.321173    0.258376    11.00000    0.05583    0.05172 =
         0.04576    0.00117    0.02858    0.00193
AFIX  43
H24   2    0.983412    0.333524    0.194506    11.00000   -1.20000
AFIX   0
C25   1    1.064752    0.323830    0.335827    11.00000    0.04039    0.05562 =
         0.06392   -0.00203    0.02375   -0.00400
C26   1    1.067315    0.303513    0.426516    11.00000    0.03460    0.06247 =
         0.05485   -0.00153    0.01024   -0.00038
AFIX  43
H26   2    1.121682    0.303705    0.478388    11.00000   -1.20000
AFIX   0
C27   1    0.993283    0.282708    0.445074    11.00000    0.04007    0.04374 =
         0.04458   -0.00144    0.01490    0.00389
C28   1    0.826156    0.296312    0.187779    11.00000    0.05468    0.05531 =
         0.03957   -0.01172    0.01374    0.00100
AFIX 137
H28A  2    0.816380    0.261344    0.168135    11.00000   -1.50000
H28B  2    0.831488    0.315960    0.131180    11.00000   -1.50000
H28C  2    0.776142    0.308572    0.208641    11.00000   -1.50000
AFIX   0
C29   1    1.145267    0.348431    0.318995    11.00000    0.05464    0.09614 =
         0.11068    0.00899    0.03892   -0.01515
AFIX 137
H29A  2    1.197511    0.327785    0.348001    11.00000   -1.50000
H29B  2    1.153957    0.381225    0.350711    11.00000   -1.50000
H29C  2    1.136360    0.352179    0.247397    11.00000   -1.50000
AFIX   0
C30   1    0.998926    0.260148    0.543855    11.00000    0.05369    0.08042 =
         0.05403    0.01681    0.01695    0.01510
AFIX 137
H30A  2    0.977124    0.225876    0.534326    11.00000   -1.50000
H30B  2    0.962805    0.279514    0.576215    11.00000   -1.50000
H30C  2    1.060548    0.260263    0.585794    11.00000   -1.50000
AFIX  66
C31   1    0.703303    0.401031    0.265868    11.00000    0.05397    0.02529 =
         0.02739   -0.00028    0.01924    0.00096
C32   1    0.639197    0.393618    0.175183    11.00000    0.06176    0.03383 =
         0.03228    0.00079    0.01600   -0.00164
AFIX  43
H32   2    0.581619    0.383005    0.173647    11.00000   -1.20000
AFIX  65
C33   1    0.659335    0.401735    0.086745    11.00000    0.09340    0.04308 =
         0.02723    0.00106    0.01825    0.00367
AFIX  43
H33   2    0.615521    0.396669    0.024766    11.00000   -1.20000
AFIX  65
C34   1    0.743580    0.417264    0.088991    11.00000    0.10433    0.06269 =
         0.04238    0.00979    0.04681    0.00135
AFIX  43
H34   2    0.757343    0.422812    0.028547    11.00000   -1.20000
AFIX  65
C35   1    0.807687    0.424677    0.179676    11.00000    0.07288    0.08085 =
         0.05263    0.00945    0.03837   -0.01017
AFIX  43
H35   2    0.865265    0.435290    0.181211    11.00000   -1.20000
AFIX  65
C36   1    0.787550    0.416560    0.268115    11.00000    0.05984    0.05644 =
         0.04031    0.00431    0.02575   -0.00927
AFIX  43
H36   2    0.831364    0.421626    0.330094    11.00000   -1.20000
AFIX  66
C37   1    0.573920    0.362797    0.354761    11.00000    0.04126    0.02780 =
         0.02550    0.00105    0.01138   -0.00337
C38   1    0.504662    0.381010    0.386440    11.00000    0.04439    0.03545 =
         0.03812   -0.00792    0.01874   -0.00739
AFIX  43
H38   2    0.509234    0.412808    0.416888    11.00000   -1.20000
AFIX  65
C39   1    0.428715    0.352698    0.373569    11.00000    0.04611    0.05256 =
         0.05419   -0.01177    0.02321   -0.01274
AFIX  43
H39   2    0.381381    0.365146    0.395220    11.00000   -1.20000
AFIX  65
C40   1    0.422026    0.306172    0.329019    11.00000    0.05876    0.05557 =
         0.05250   -0.01286    0.02157   -0.02887
AFIX  43
H40   2    0.370119    0.286822    0.320222    11.00000   -1.20000
AFIX  65
C41   1    0.491283    0.287959    0.297339    11.00000    0.05736    0.03587 =
         0.04098   -0.01175    0.01159   -0.01433
AFIX  43
H41   2    0.486711    0.256161    0.266891    11.00000   -1.20000
AFIX  65
C42   1    0.567231    0.316271    0.310210    11.00000    0.04760    0.02943 =
         0.02950   -0.00246    0.01010   -0.00185
AFIX  43
H42   2    0.614565    0.303823    0.288559    11.00000   -1.20000
AFIX  66
C43   1    0.645833    0.459959    0.401177    11.00000    0.03521    0.02250 =
         0.03455    0.00057    0.01561   -0.00128
C44   1    0.672813    0.482562    0.494142    11.00000    0.04702    0.02733 =
         0.03577   -0.00130    0.01262    0.00180
AFIX  43
H44   2    0.710097    0.465188    0.549544    11.00000   -1.20000
AFIX  65
C45   1    0.645239    0.530585    0.506045    11.00000    0.06632    0.03307 =
         0.04391   -0.01042    0.01644    0.00648
AFIX  43
H45   2    0.663678    0.546033    0.569582    11.00000   -1.20000
AFIX  65
C46   1    0.590686    0.556006    0.424984    11.00000    0.06023    0.02667 =
         0.05974    0.00291    0.02907    0.01006
AFIX  43
H46   2    0.571841    0.588827    0.433119    11.00000   -1.20000
AFIX  65
C47   1    0.563706    0.533404    0.332019    11.00000    0.04669    0.03473 =
         0.05046    0.01065    0.01498    0.00948
AFIX  43
H47   2    0.526422    0.550778    0.276617    11.00000   -1.20000
AFIX  65
C48   1    0.591279    0.485381    0.320114    11.00000    0.04729    0.03224 =
         0.03631    0.00248    0.01158    0.00211
AFIX  43
H48   2    0.572840    0.469934    0.256577    11.00000   -1.20000
AFIX   0
C49   1    0.888979    0.380475    0.497212    11.00000    0.04593    0.02768 =
         0.03445   -0.00715    0.01789   -0.00517

PART 1
BR1   3    0.555478    0.131068    0.335022    21.00000    0.04123    0.04707 =
         0.02067   -0.00896    0.01839   -0.01997

PART 2
CL1   4    0.540302    0.135864    0.328970   -21.00000    0.08580    0.04626 =
         0.03805   -0.01074    0.02748   -0.02298
HKLF 4


REM  asq0125x_a.res in P2(1)/c
REM wR2 = 0.1172, GooF = S = 1.106, Restrained GooF = 1.112 for all data
REM R1 = 0.0363 for 9213 Fo > 4sig(Fo) and 0.0407 for all 10363 data
REM 506 parameters refined using 19 restraints

END

WGHT      0.0692      3.2005

REM Highest difference peak  0.649,  deepest hole -0.400,  1-sigma level  0.074
Q1    1   0.7393  0.3455  0.4738  11.00000  0.05    0.65
Q2    1   0.8503  0.3489  0.5608  11.00000  0.05    0.51
Q3    1   0.6596  0.4367  0.4003  11.00000  0.05    0.42
Q4    1   0.6212  0.3802  0.3609  11.00000  0.05    0.40
Q5    1   0.5403  0.3119  0.3041  11.00000  0.05    0.35
Q6    1   0.8956  0.3016  0.6454  11.00000  0.05    0.33
Q7    1   0.7662  0.4370  0.1495  11.00000  0.05    0.33
Q8    1   0.6736  0.4813  0.4524  11.00000  0.05    0.32
Q9    1   0.5609  0.3661  0.3812  11.00000  0.05    0.29
Q10   1   0.6892  0.3816  0.6673  11.00000  0.05    0.28
;
_shelx_res_checksum                93138
_shelx_hkl_file
;
   0   0  -2   82.35    3.79
   0   0   2   83.84    3.80
   0   0  -3    0.03    0.07
   0   0   3    0.04    0.07
   0   0  -4   30.63    1.44
   0   0   4   29.75    1.42
   0   0   4   30.01    1.44
   0   0  -5    0.06    0.08
   0   0   5    0.00    0.10
   0   0   5    0.15    0.15
   0   0   5   -0.04    0.08
   0   0   6  218.15   10.13
   0   0   6  215.79   10.00
   0   0   6  218.14    9.96
   0   0  -6  222.25    9.98
   0   0   7    0.05    0.14
   0   0  -7    0.13    0.13
   0   0   7   -0.24    0.15
   0   0   7   -0.10    0.24
   0   0  -8   10.97    0.60
   0   0   8    9.35    0.58
   0   0   8   11.09    0.81
   0   0   8   10.62    0.65
   0   0   9   -0.11    0.16
   0   0   9   -0.36    0.25
   0   0   9   -0.04    0.12
   0   0 -10   33.37    1.70
   0   0  10   32.57    1.76
   0   0  10   36.78    2.03
   0   0  10   37.40    1.72
   0   0  11   -0.21    0.18
   0   0 -11   -0.10    0.15
   0   0  11    0.18    0.32
   0   0  11   -0.04    0.15
   0   0  12    5.66    0.44
   0   0  12    5.03    0.50
   0   0  12    5.81    0.82
   0   0  13    0.14    0.18
   0   0  13    0.13    0.16
   0   0  13   -0.33    0.20
   0   0  13   -0.24    0.39
   0   0  14    5.41    0.51
   0   0  14    5.26    0.46
   0   0  14    4.22    0.41
   0   0  14    5.35    0.85
   0   0  15   -0.32    0.19
   0   0  15   -0.09    0.17
   0   0  15   -0.22    0.54
   0   0  15   -0.17    0.23
   0   0  16    0.23    0.26
   0   0  16    0.43    0.21
   0   0  16    0.70    0.54
   0   0  16   -0.21    0.18
   0   0  17    0.09    0.54
   0   0  17    0.13    0.23
   0   0  18    0.94    0.26
   0   0  18    0.90    0.56
   0   0  18    0.68    0.41
   0   0  19    0.09    0.40
   0   0  19   -0.07    0.63
   0   0  19   -0.18    0.20
   0   1  -2    6.42    0.38
   0   1  -2    6.47    0.34
   0   1   2    6.33    0.34
   0  -1  -2    6.24    0.33
   0  -1   2    6.88    0.34
   0  -1   2    6.70    0.38
   0  -1   2    6.59    0.34
   0   1   3   49.51    2.31
   0   1  -3   44.29    2.29
   0  -1   3   55.18    2.29
   0  -1  -3   45.47    2.28
   0  -1   3   51.20    2.30
   0  -1   3   50.69    2.36
   0   1   4  202.63    9.11
   0   1  -4  200.56    9.11
   0  -1   4  197.89    9.19
   0  -1   4  192.98    9.11
   0  -1   4  196.88    9.10
   0  -1  -4  208.01    9.10
   0   1   5   65.86    3.15
   0   1  -5   67.11    3.15
   0  -1  -5   68.99    3.13
   0  -1   5   66.17    3.15
   0  -1   5   71.83    3.14
   0  -1   5   64.78    3.25
   0   1   6   87.94    4.15
   0   1   6   90.36    4.11
   0   1  -6   90.14    4.15
   0  -1   6   87.60    4.28
   0  -1  -6   89.88    4.12
   0  -1   6   87.89    4.12
   0  -1   6   90.24    4.16
   0   1   7   62.53    2.90
   0   1   7   62.40    3.06
   0   1  -7   59.99    2.88
   0   1   7   56.15    2.84
   0  -1   7   60.76    2.87
   0  -1   7   63.65    2.91
   0  -1   7   61.03    3.06
   0  -1  -7   61.93    2.86
   0   1   8   35.93    1.97
   0   1   8   35.71    1.79
   0   1  -8   37.14    1.78
   0  -1  -8   37.01    1.75
   0  -1   8   35.67    1.79
   0  -1   8   39.17    2.00
   0  -1   8   33.25    1.75
   0   1   9   64.23    3.00
   0   1   9   65.88    3.23
   0   1  -9   63.55    2.97
   0   1   9   56.93    2.92
   0  -1   9   60.50    2.95
   0  -1  -9   61.77    2.96
   0  -1   9   62.06    2.99
   0  -1   9   65.62    3.22
   0   1 -10   18.78    1.01
   0   1  10   19.59    0.99
   0   1  10   17.87    1.08
   0   1  10   18.92    1.29
   0  -1  10   19.14    1.29
   0  -1 -10   18.25    0.98
   0  -1  10   20.48    1.02
   0  -1  10   19.34    1.06
   0   1  11    1.41    0.26
   0   1  11    1.06    0.27
   0   1  11    1.63    0.23
   0   1  11    1.03    0.40
   0  -1  11    1.77    0.25
   0  -1  11    0.61    0.35
   0  -1 -11    1.46    0.20
   0  -1  11    0.97    0.27
   0   1  12   27.67    1.39
   0   1 -12   28.20    1.34
   0   1  12   27.35    1.47
   0   1  12   27.14    1.42
   0   1  12   27.91    1.78
   0  -1  12   26.54    1.46
   0  -1  12   28.38    1.80
   0  -1  12   27.76    1.42
   0   1  13   -0.12    0.18
   0   1  13    0.07    0.18
   0   1  13   -0.19    0.42
   0   1 -13   -0.14    0.12
   0   1  13   -0.02    0.14
   0  -1  13   -0.28    0.20
   0  -1  13    0.19    0.17
   0  -1  13   -0.10    0.36
   0   1  14   13.96    0.86
   0   1  14   17.92    0.92
   0   1  14   15.33    0.96
   0   1  14   20.23    1.43
   0  -1  14   14.02    0.90
   0  -1  14   15.65    0.96
   0  -1  14   18.46    1.41
   0  -1  14   17.47    0.98
   0   1  15   -0.40    0.53
   0   1  15    0.22    0.23
   0   1  15   -0.12    0.17
   0   1  15    0.15    0.18
   0  -1  15   -0.01    0.20
   0  -1  15    0.05    0.45
   0  -1  15   -0.10    0.23
   0  -1  15    0.62    0.27
   0   1  16   22.01    1.23
   0   1  16   24.57    1.80
   0  -1  16   21.61    1.18
   0  -1  16   18.59    1.14
   0  -1  16   27.37    1.86
   0  -1  16   21.90    1.22
   0   1  17    0.30    0.22
   0   1  17   -0.05    0.47
   0  -1  17    0.25    0.23
   0  -1  17    0.33    0.55
   0   1  18    1.66    0.29
   0   1  18    1.62    0.64
   0  -1  18    1.77    0.30
   0  -1  18    1.04    0.46
   0  -1  18    0.40    0.53
   0   1  19    0.27    0.20
   0   1  19    0.40    0.62
   0   1  19    0.66    0.45
   0  -1  19   -0.24    0.21
   0  -1  19   -0.17    0.55
   0   2   1   20.47    0.92
   0   2  -1   17.44    0.96
   0   2   1   19.73    0.92
   0   2   1   20.45    0.92
   0   2  -1   18.74    0.93
   0  -2  -1   20.17    0.92
   0  -2   1   20.93    0.95
   0  -2   1   20.62    0.92
   0  -2  -1   18.39    0.91
   0   2   2   77.70    3.41
   0   2   2   82.27    3.40
   0   2  -2   75.84    3.45
   0   2  -2   74.94    3.42
   0   2  -2   65.76    3.41
   0  -2   2   74.81    3.45
   0  -2  -2   74.23    3.39
   0  -2  -2   72.66    3.40
   0  -2   2   74.78    3.41
   0  -2   2   70.95    3.41
   0   2   3  112.83    5.17
   0   2  -3  104.59    5.22
   0   2  -3  118.12    5.18
   0   2   3  119.61    5.15
   0   2  -3  101.05    5.17
   0  -2   3  120.51    5.17
   0  -2  -3  103.02    5.15
   0  -2   3  119.36    5.24
   0  -2   3  117.73    5.18
   0   2   4    0.82    0.14
   0   2  -4    0.81    0.14
   0   2  -4    0.64    0.17
   0   2   4    0.98    0.12
   0  -2   4    0.79    0.13
   0  -2  -4    1.06    0.13
   0  -2   4    0.60    0.15
   0  -2   4    0.64    0.13
   0   2  -5   24.32    1.16
   0   2   5   23.21    1.15
   0  -2   5   22.68    1.16
   0  -2  -5   23.31    1.13
   0  -2   5   22.27    1.25
   0  -2   5   23.30    1.14
   0   2  -6    3.48    0.30
   0   2   6    2.95    0.30
   0  -2  -6    3.10    0.26
   0  -2   6    2.76    0.31
   0  -2   6    3.70    0.45
   0  -2   6    3.08    0.29
   0   2   7  201.73    9.19
   0   2  -7  198.45    9.19
   0  -2   7  201.37    9.19
   0  -2   7  199.02    9.34
   0  -2  -7  205.71    9.14
   0  -2   7  194.91    9.16
   0   2   8    0.00    0.10
   0   2  -8    0.10    0.13
   0   2   8    0.10    0.12
   0   2   8    0.09    0.17
   0  -2  -8    0.03    0.10
   0  -2   8    0.17    0.14
   0  -2   8   -0.11    0.13
   0  -2   8   -0.06    0.22
   0   2   9   29.44    1.52
   0   2   9   30.66    1.47
   0   2  -9   30.14    1.50
   0   2   9   30.00    1.72
   0  -2   9   28.52    1.48
   0  -2  -9   28.49    1.44
   0  -2   9   29.29    1.51
   0  -2   9   30.43    1.73
   0   2  10    3.81    0.31
   0   2  10    3.57    0.56
   0   2 -10    3.68    0.36
   0   2  10    4.10    0.48
   0   2  10    3.83    0.34
   0  -2 -10    3.63    0.29
   0  -2  10    3.79    0.56
   0  -2  10    4.38    0.38
   0  -2  10    3.69    0.39
   0   2  11    7.92    0.52
   0   2  11    8.04    0.83
   0   2  11    7.42    0.58
   0   2  11    7.06    0.48
   0  -2 -11    7.72    0.45
   0  -2  11    7.79    0.58
   0  -2  11    7.98    0.55
   0  -2  11    7.55    0.81
   0   2 -12    4.61    0.32
   0   2  12    3.48    0.34
   0   2  12    3.90    0.44
   0   2  12    3.21    0.33
   0   2  12    5.20    0.76
   0  -2  12    4.06    0.70
   0  -2  12    3.43    0.39
   0  -2  12    3.98    0.45
   0   2  13   11.22    1.10
   0   2 -13   11.72    0.62
   0   2  13   10.41    0.73
   0   2  13   10.88    0.64
   0   2  13   12.77    0.69
   0  -2  13   11.75    0.77
   0  -2  13   11.75    1.10
   0  -2  13   10.00    0.72
   0   2  14    0.22    0.15
   0   2  14   -0.47    0.20
   0   2  14   -0.06    0.42
   0   2  14    0.05    0.17
   0  -2  14   -0.27    0.20
   0  -2  14   -0.12    0.20
   0  -2  14    0.15    0.39
   0   2  15   24.00    1.25
   0   2  15   19.64    2.23
   0  -2  15   25.16    1.79
   0  -2  15   19.26    1.21
   0  -2  15   22.41    1.26
   0  -2  15   23.32    1.26
   0   2  16    0.30    0.32
   0   2  16   -0.34    0.49
   0  -2  16    0.18    0.56
   0  -2  16    0.46    0.28
   0  -2  16    0.31    0.25
   0  -2  16    0.40    0.31
   0   2  17    2.74    0.36
   0   2  17    2.90    0.79
   0  -2  17    3.01    0.41
   0  -2  17    2.86    0.35
   0  -2  17    3.65    0.81
   0   2  18    0.27    0.55
   0   2  18    0.80    0.22
   0  -2  18    0.34    0.41
   0  -2  18    0.55    0.24
   0  -2  18    1.01    0.61
   0   2  19    1.29    0.25
   0   2  19    1.58    0.50
   0   2  19    0.99    0.63
   0  -2  19    0.79    0.62
   0   3   0    0.00    0.03
   0   3   0    0.04    0.03
   0   3   0   -0.03    0.04
   0   3   0    0.07    0.04
   0  -3   0    0.06    0.03
   0  -3   0    0.13    0.04
   0  -3   0    0.00    0.04
   0  -3   0    0.06    0.05
   0   3   1  790.23   37.44
   0  -3  -1  839.94   37.52
   0  -3   1  802.18   37.58
   0   3  -2  116.14    5.41
   0   3   2  123.12    5.41
   0   3   2  127.13    5.40
   0   3   2  126.81    5.40
   0   3  -2  121.18    5.45
   0   3  -2  111.51    5.42
   0  -3   2  108.73    5.41
   0  -3  -2  114.04    5.39
   0  -3   2  113.60    5.43
   0  -3   2  119.22    5.46
   0  -3  -2  121.30    5.39
   0   3  -3  182.58    8.40
   0   3   3  183.04    8.37
   0   3   3  200.26    8.35
   0   3  -3  164.62    8.46
   0  -3   3  186.44    8.43
   0  -3   3  188.85    8.38
   0  -3  -3  195.09    8.35
   0  -3   3  185.94    8.37
   0  -3  -3  165.23    8.34
   0   3   4   11.29    0.53
   0   3   4   10.74    0.56
   0   3  -4    9.63    0.62
   0   3  -4   10.72    0.58
   0   3  -4    9.33    0.56
   0  -3   4   10.28    0.64
   0  -3   4   10.61    0.57
   0  -3   4    9.57    0.56
   0  -3  -4   10.71    0.54
   0   3   5    7.93    0.42
   0   3  -5    7.40    0.47
   0   3   5    7.57    0.46
   0   3  -5    8.17    0.55
   0  -3   5    7.25    0.55
   0  -3  -5    7.89    0.43
   0  -3   5    6.71    0.45
   0  -3   5    7.61    0.46
   0   3  -6   28.68    1.41
   0   3   6   28.31    1.35
   0   3   6   28.16    1.40
   0  -3   6   27.93    1.39
   0  -3  -6   28.22    1.35
   0  -3   6   27.58    1.52
   0  -3   6   26.44    1.39
   0   3  -7    3.17    0.32
   0   3   7    2.36    0.26
   0   3   7    2.94    0.34
   0  -3   7    3.40    0.33
   0  -3  -7    3.19    0.27
   0  -3   7    3.02    0.32
   0  -3   7    3.38    0.45
   0   3  -8    4.55    0.38
   0   3   8    4.78    0.40
   0   3   8    5.68    0.37
   0  -3  -8    4.74    0.32
   0  -3   8    4.21    0.37
   0  -3   8    4.50    0.40
   0   3   9   43.49    2.10
   0   3   9   43.04    2.17
   0   3  -9   43.70    2.16
   0   3   9   46.05    2.08
   0  -3  -9   41.59    2.07
   0  -3   9   45.15    2.54
   0  -3   9   45.28    2.15
   0  -3   9   43.43    2.16
   0   3  10    2.44    0.26
   0   3  10    2.51    0.35
   0   3  10    2.87    0.52
   0   3 -10    2.45    0.32
   0  -3  10    2.31    0.50
   0  -3  10    1.98    0.31
   0  -3  10    2.74    0.32
   0  -3 -10    1.87    0.22
   0   3  11   13.74    0.86
   0   3  11   13.21    1.09
   0   3  11   13.28    0.83
   0   3  11   14.10    0.75
   0  -3  11   13.81    0.81
   0  -3  11   13.29    1.08
   0  -3  11   12.68    0.82
   0  -3 -11   12.31    0.68
   0   3  12    0.39    0.19
   0   3 -12    0.55    0.17
   0   3  12   -0.23    0.32
   0   3  12    0.34    0.25
   0   3  12    0.15    0.16
   0  -3  12    0.49    0.24
   0  -3  12   -0.04    0.35
   0  -3  12   -0.10    0.20
   0   3  13    2.55    0.63
   0   3 -13    2.03    0.24
   0   3  13    1.38    0.30
   0   3  13    2.65    0.30
   0  -3  13    1.70    0.36
   0  -3  13    1.57    0.55
   0  -3  13    2.14    0.33
   0   3  14    0.58    0.16
   0   3  14    0.69    0.29
   0   3  14    0.82    0.46
   0   3 -14    0.65    0.22
   0  -3  14    0.35    0.46
   0  -3  14    0.42    0.25
   0  -3  14    0.83    0.29
   0   3  15    0.24    0.55
   0   3  15    0.76    0.27
   0  -3  15    0.45    0.51
   0  -3  15    0.52    0.28
   0  -3  15    0.55    0.27
   0   3  16    6.27    0.99
   0   3  16    7.35    0.67
   0  -3  16    6.54    0.60
   0  -3  16    7.05    0.61
   0  -3  16    8.34    1.12
   0   3  17    2.41    0.33
   0   3  17    2.41    0.72
   0  -3  17    1.67    0.31
   0  -3  17    2.08    0.54
   0  -3  17    1.99    0.35
   0  -3  17    2.84    0.76
   0   3  18    0.70    0.21
   0   3  18   -0.73    0.48
   0  -3  18    0.19    0.44
   0  -3  18    0.67    0.63
   0  -3  18    0.42    0.24
   0   3  19    2.02    0.54
   0   3  19    1.41    0.73
   0  -3  19    1.25    0.62
   0  -3  19    1.76    0.70
   0   4   0  182.71    8.21
   0   4   0  177.29    8.23
   0   4   0  191.27    8.23
   0  -4   0  161.67    8.20
   0  -4   0  190.08    8.23
   0   4  -1   52.88    2.39
   0   4  -1   47.22    2.34
   0   4   1   54.73    2.36
   0   4  -1   48.11    2.35
   0   4  -1   48.11    2.33
   0   4  -1   47.80    2.36
   0   4   1   49.28    2.35
   0   4   1   50.21    2.36
   0  -4   1   52.41    2.37
   0  -4   1   49.54    2.34
   0  -4  -1   52.81    2.34
   0  -4   1   50.62    2.35
   0  -4  -1   51.51    2.33
   0  -4  -1   52.04    2.36
   0  -4  -1   54.80    2.36
   0   4   2  130.01    5.73
   0   4  -2  124.69    5.73
   0   4   2  135.68    5.72
   0   4   2  135.18    5.72
   0   4  -2  119.12    5.77
   0   4   2  123.38    5.74
   0  -4   2  121.39    5.74
   0  -4   2  118.41    5.77
   0  -4  -2  131.26    5.71
   0  -4   2  115.08    5.73
   0  -4  -2  134.65    5.72
   0  -4  -2  114.68    5.71
   0   4   3  421.68   18.39
   0   4  -3  364.59   18.40
   0   4  -3  368.95   18.45
   0   4   3  428.27   18.38
   0   4  -3  394.85   18.41
   0  -4  -3  437.50   18.38
   0  -4   3  394.04   18.46
   0  -4   3  432.22   18.42
   0   4  -4   38.93    2.03
   0   4  -4   45.72    2.05
   0   4  -4   40.27    2.10
   0   4   4   42.96    2.03
   0   4   4   43.88    2.03
   0  -4   4   41.11    2.03
   0  -4   4   42.36    2.11
   0  -4  -4   46.01    2.00
   0  -4  -4   44.26    2.00
   0  -4   4   41.48    2.04
   0   4   5   27.74    1.25
   0   4  -5   26.01    1.31
   0   4  -5   27.24    1.40
   0   4   5   26.05    1.29
   0  -4   5   24.60    1.29
   0  -4   5   24.86    1.39
   0  -4   5   25.08    1.29
   0  -4  -5   26.71    1.25
   0   4   6  125.96    5.34
   0   4  -6  118.46    5.51
   0   4  -6  119.10    5.41
   0   4   6  114.78    5.39
   0  -4   6  112.96    5.39
   0  -4   6  110.83    5.38
   0  -4   6  113.19    5.52
   0  -4  -6  115.36    5.34
   0   4  -7    9.38    0.59
   0   4   7    8.98    0.58
   0   4   7    9.76    0.51
   0  -4   7    8.28    0.70
   0  -4  -7    8.75    0.50
   0  -4   7    8.09    0.57
   0  -4   7    9.01    0.57
   0   4   8   62.67    3.01
   0  -4   8   60.09    3.17
   0  -4   8   65.54    3.00
   0  -4   8   61.85    3.00
   0  -4  -8   63.09    2.92
   0   4   9   38.43    1.95
   0   4   9   39.13    1.87
   0   4   9   39.94    1.86
   0   4  -9   38.57    1.96
   0  -4   9   41.90    1.95
   0  -4   9   37.27    1.95
   0  -4  -9   38.48    1.87
   0   4  10    9.50    0.53
   0   4  10    8.62    0.64
   0   4  10    9.88    0.55
   0  -4 -10    9.18    0.51
   0  -4  10   10.13    0.87
   0  -4  10    9.63    0.65
   0   4  11   36.63    2.05
   0   4  11   33.50    1.76
   0   4  11   37.65    1.66
   0   4  11   34.22    1.66
   0   4 -11   34.65    1.82
   0  -4  11   33.40    1.75
   0  -4 -11   31.92    1.60
   0  -4  11   34.12    2.03
   0  -4  11   32.18    1.75
   0   4 -12    1.88    0.25
   0   4  12    1.79    0.24
   0   4  12    1.83    0.51
   0   4  12    1.32    0.32
   0   4  12    1.82    0.22
   0  -4  12    1.33    0.48
   0  -4  12    1.27    0.32
   0  -4  12    1.24    0.29
   0   4  13   31.79    1.78
   0   4 -13   36.13    1.69
   0   4  13   35.89    2.17
   0  -4  13   31.66    1.79
   0  -4  13   37.19    2.20
   0  -4  13   36.20    1.81
   0   4  14    6.90    0.60
   0   4 -14    7.87    0.48
   0   4  14    9.33    1.03
   0  -4  14    6.48    0.59
   0  -4  14    7.68    1.00
   0  -4  14    7.47    0.62
   0   4  15    1.34    0.30
   0   4  15    1.00    0.60
   0  -4  15    1.13    0.31
   0  -4  15   -0.05    0.47
   0   4  16    5.50    0.89
   0   4  16    4.35    0.57
   0  -4  16    5.81    0.56
   0  -4  16    3.82    0.82
   0   4  17    0.16    0.48
   0   4  17    0.70    0.23
   0  -4  17    0.12    0.26
   0  -4  17    0.71    0.50
   0  -4  17    0.15    0.26
   0  -4  17   -0.02    0.37
   0   4  18    1.63    0.73
   0  -4  18    1.00    0.50
   0  -4  18    0.93    0.30
   0  -4  18    1.41    0.71
   0   4  19    1.50    0.78
   0  -4  19    0.90    0.52
   0  -4  19    1.61    0.76
   0   5   0    0.14    0.10
   0   5   0    0.13    0.10
   0   5   0    0.01    0.08
   0   5   0    0.15    0.06
   0  -5   0    0.09    0.08
   0  -5   0    0.31    0.11
   0  -5   0    0.09    0.06
   0  -5   0    0.23    0.11
   0   5  -1  134.88    6.47
   0   5  -1  131.13    6.51
   0   5   1  144.13    6.48
   0   5  -1  131.97    6.46
   0   5  -1  140.01    6.45
   0   5  -1  157.49    6.52
   0   5   1  153.28    6.48
   0  -5  -1  134.76    6.47
   0  -5   1  139.93    6.54
   0  -5  -1  143.88    6.46
   0  -5   1  137.74    6.48
   0  -5  -1  154.85    6.44
   0  -5   1  139.93    6.45
   0  -5   1  142.22    6.47
   0  -5  -1  137.84    6.50
   0   5   2  220.82    9.79
   0   5  -2  199.09    9.81
   0   5  -2  205.79    9.80
   0   5   2  237.11    9.77
   0   5   2  208.69    9.80
   0   5   2  232.76    9.79
   0   5  -2  202.63    9.88
   0  -5  -2  236.99    9.79
   0  -5  -2  236.87    9.77
   0  -5   2  207.23    9.78
   0  -5   2  206.51    9.81
   0  -5   2  202.62    9.84
   0  -5  -2  209.95    9.80
   0  -5   2  202.38    9.79
   0   5  -3   67.46    3.29
   0   5  -3   68.91    3.28
   0   5  -3   66.88    3.33
   0   5   3   76.67    3.26
   0   5   3   74.69    3.26
   0   5   3   72.49    3.27
   0  -5   3   65.37    3.27
   0  -5  -3   64.03    3.24
   0  -5   3   67.39    3.34
   0  -5   3   71.92    3.29
   0  -5  -3   78.83    3.26
   0   5   4  310.81   13.90
   0   5  -4  297.47   13.97
   0   5  -4  301.87   13.91
   0   5  -4  323.15   13.92
   0   5   4  309.71   13.86
   0   5   4  316.64   13.93
   0  -5  -4  322.75   13.87
   0  -5   4  284.16   13.90
   0  -5   4  293.09   13.89
   0  -5  -4  307.95   13.86
   0  -5   4  288.87   13.97
   0   5   5    6.06    0.41
   0   5   5    5.92    0.38
   0   5  -5    6.12    0.43
   0   5  -5    6.57    0.50
   0   5  -5    5.45    0.43
   0   5   5    5.73    0.41
   0  -5   5    6.01    0.41
   0  -5   5    5.46    0.42
   0  -5   5    6.29    0.50
   0  -5  -5    6.16    0.37
   0   5   6   12.18    0.71
   0   5  -6   11.71    0.71
   0   5   6   11.69    0.69
   0   5  -6   12.12    0.80
   0  -5   6   11.62    0.70
   0  -5   6   12.09    0.82
   0  -5   6   11.12    0.68
   0  -5  -6   11.77    0.63
   0   5   7   12.20    0.75
   0   5  -7   12.19    0.85
   0   5   7   13.05    0.68
   0   5  -7   13.32    0.77
   0   5   7   13.16    0.78
   0  -5   7   12.25    0.75
   0  -5   7   13.54    0.76
   0  -5   7   12.33    0.88
   0  -5  -7   12.77    0.67
   0   5   8   18.29    0.98
   0   5   8   17.57    1.00
   0   5  -8   16.68    0.97
   0  -5   8   17.08    0.96
   0  -5  -8   18.02    0.88
   0  -5   8   16.71    1.13
   0  -5   8   16.85    0.97
   0   5  -9   52.45    2.58
   0   5   9   53.50    2.57
   0   5   9   52.66    2.61
   0  -5   9   51.19    2.76
   0  -5   9   52.48    2.57
   0   5  10  102.25    4.74
   0   5  10   99.73    4.57
   0   5  10   87.62    4.54
   0   5  10  100.04    4.68
   0  -5  10  103.03    4.68
   0  -5 -10   95.76    4.53
   0  -5  10  101.18    4.67
   0  -5  10  102.81    4.93
   0   5  11    4.25    0.46
   0   5 -11    5.36    0.40
   0   5  11    4.94    0.33
   0  -5  11    4.52    0.70
   0  -5  11    4.72    0.46
   0  -5  11    5.19    0.48
   0  -5 -11    4.37    0.29
   0   5 -12   22.15    1.16
   0   5  12   23.32    1.55
   0   5  12   21.97    1.25
   0  -5  12   21.41    1.25
   0  -5  12   23.41    1.27
   0  -5  12   23.59    1.59
   0   5  13    0.81    0.28
   0   5  13    0.61    0.48
   0   5 -13    0.60    0.20
   0  -5  13    0.69    0.34
   0  -5  13    0.79    0.48
   0  -5  13    0.81    0.30
   0   5 -14    4.21    0.37
   0   5  14    3.91    0.48
   0   5  14    4.63    0.79
   0  -5  14    3.17    0.71
   0  -5  14    4.19    0.50
   0  -5  14    5.13    0.52
   0   5  15    0.13    0.23
   0   5  15    0.20    0.44
   0   5 -15   -0.11    0.18
   0  -5  15   -0.62    0.42
   0  -5  15   -0.19    0.25
   0   5  16   12.34    1.25
   0   5  16   10.39    0.82
   0  -5  16   14.49    1.31
   0  -5  16   12.03    0.98
   0  -5  16   10.71    0.79
   0   5  17    0.11    0.50
   0   5  17    0.99    0.25
   0  -5  17    0.38    0.62
   0  -5  17    0.49    0.27
   0  -5  17   -0.19    0.40
   0   5  18    1.92    0.66
   0   5  18    2.01    0.30
   0  -5  18    1.64    0.34
   0  -5  18    2.38    0.81
   0  -5  18    1.38    0.51
   0   5  19    0.74    0.19
   0   5  19    0.15    0.59
   0  -5  19    0.14    0.48
   0  -5  19    0.49    0.66
   0   6   0   49.17    2.15
   0   6   0   52.07    2.21
   0   6   0   43.97    2.20
   0  -6   0   41.76    2.19
   0  -6   0   46.11    2.20
   0  -6   0   42.76    2.17
   0  -6   0   50.13    2.15
   0   6  -1   20.12    1.07
   0   6   1   19.34    1.02
   0   6   1   20.92    1.04
   0   6  -1   21.89    1.03
   0   6   1   22.83    0.99
   0   6  -1   21.74    1.00
   0   6  -1   19.57    1.05
   0  -6   1   21.12    1.03
   0  -6   1   19.23    1.08
   0  -6  -1   19.36    1.02
   0  -6  -1   21.34    1.04
   0  -6  -1   20.64    1.04
   0  -6  -1   23.09    0.99
   0   6  -2   44.43    2.15
   0   6   2   48.27    2.12
   0   6   2   45.15    2.19
   0   6  -2   43.08    2.20
   0   6   2   48.64    2.16
   0   6  -2   43.58    2.17
   0   6  -2   50.19    2.15
   0   6   2   45.94    2.15
   0  -6  -2   44.03    2.16
   0  -6   2   44.19    2.15
   0  -6   2   44.21    2.17
   0  -6   2   45.23    2.14
   0  -6  -2   48.68    2.12
   0  -6  -2   48.87    2.15
   0  -6   2   45.27    2.21
   0  -6  -2   40.43    2.13
   0   6  -3   28.91    1.46
   0   6  -3   28.12    1.41
   0   6   3   31.25    1.38
   0   6  -3   28.28    1.40
   0   6   3   28.04    1.41
   0   6   3   30.80    1.40
   0   6   3   29.25    1.36
   0  -6   3   27.70    1.38
   0  -6   3   26.21    1.38
   0  -6  -3   27.28    1.36
   0  -6   3   28.33    1.41
   0  -6   3   29.03    1.47
   0   6  -4    7.12    0.44
   0   6   4    6.57    0.39
   0   6   4    6.54    0.43
   0   6   4    6.41    0.42
   0   6  -4    7.26    0.50
   0   6  -4    6.24    0.44
   0  -6  -4    6.40    0.38
   0  -6   4    6.04    0.49
   0  -6   4    5.61    0.43
   0  -6   4    6.02    0.40
   0  -6  -4    6.34    0.38
   0   6   5   28.83    1.45
   0   6  -5   28.60    1.48
   0   6  -5   29.62    1.55
   0   6  -5   30.28    1.48
   0   6   5   29.83    1.46
   0   6   5   29.77    1.41
   0  -6   5   28.33    1.47
   0  -6   5   27.80    1.44
   0  -6  -5   29.94    1.40
   0  -6   5   27.35    1.55
   0  -6  -5   30.21    1.41
   0   6  -6  183.41    8.51
   0   6   6  187.00    8.49
   0   6  -6  189.95    8.61
   0   6  -6  181.05    8.50
   0   6   6  188.55    8.49
   0   6   6  185.64    8.42
   0  -6   6  176.00    8.60
   0  -6   6  174.55    8.47
   0  -6   6  194.52    8.50
   0  -6  -6  183.95    8.42
   0   6   7  119.06    5.31
   0   6   7  113.13    5.30
   0   6  -7  110.70    5.32
   0   6   7  124.36    5.23
   0   6  -7  114.57    5.45
   0  -6   7  108.51    5.44
   0  -6   7  108.85    5.28
   0  -6   7  110.52    5.30
   0  -6  -7  111.29    5.21
   0   6   8    3.00    0.36
   0   6  -8    2.55    0.33
   0   6  -8    2.68    0.41
   0   6   8    2.72    0.36
   0   6   8    3.87    0.42
   0  -6   8    1.58    0.36
   0  -6   8    2.48    0.33
   0  -6  -8    2.27    0.22
   0  -6   8    3.27    0.38
   0   6   9    7.33    0.59
   0   6   9    7.92    0.57
   0   6  -9    7.16    0.55
   0  -6   9    6.51    0.56
   0  -6   9    7.21    0.71
   0  -6   9    7.20    0.54
   0  -6  -9    7.65    0.43
   0   6  10    1.70    0.32
   0   6  10    1.49    0.35
   0  -6 -10    1.46    0.17
   0  -6  10    1.37    0.31
   0  -6  10    0.80    0.38
   0  -6  10    1.33    0.30
   0   6  11    0.91    0.15
   0   6 -11    0.47    0.20
   0   6  11    0.18    0.22
   0  -6  11    0.52    0.26
   0  -6  11    0.60    0.25
   0  -6  11    0.74    0.41
   0   6  12    6.02    0.54
   0  -6  12    6.07    0.82
   0  -6  12    6.60    0.57
   0   6  13   14.33    1.24
   0   6  13   12.46    0.86
   0   6 -13   14.38    0.80
   0  -6  13   14.47    0.91
   0  -6  13   12.22    0.89
   0  -6  13   16.36    1.29
   0   6 -14    2.58    0.31
   0   6  14    2.11    0.59
   0   6  14    2.42    0.39
   0  -6  14    1.64    0.38
   0  -6  14    2.25    0.62
   0  -6  14    2.87    0.42
   0   6  15    9.85    1.08
   0   6  15    8.71    0.68
   0  -6  15   10.83    1.23
   0  -6  15    9.09    0.81
   0  -6  15    9.81    0.78
   0   6  16    0.65    0.57
   0   6  16    0.41    0.25
   0  -6  16    1.42    0.47
   0  -6  16    1.42    0.64
   0  -6  16    0.53    0.29
   0   6  17    8.25    1.12
   0   6  17    8.10    0.59
   0  -6  17    8.04    1.18
   0  -6  17    9.11    0.92
   0  -6  17    7.76    0.68
   0   6  18    3.35    0.37
   0   6  18    2.45    0.80
   0  -6  18    1.34    0.76
   0  -6  18    2.59    0.68
   0  -6  18    2.16    0.41
   0   7   0    0.04    0.10
   0   7   0    0.15    0.07
   0   7   0    0.09    0.13
   0   7   0   -0.01    0.11
   0  -7   0    0.19    0.11
   0  -7   0    0.19    0.08
   0  -7   0    0.15    0.14
   0  -7   0    0.23    0.13
   0   7  -1  132.99    5.84
   0   7   1  125.28    5.85
   0   7  -1  127.25    5.86
   0   7   1  139.93    5.79
   0   7  -1  119.67    5.87
   0   7   1  128.33    5.85
   0   7   1  119.28    5.83
   0   7  -1  133.90    5.81
   0  -7  -1  114.82    5.82
   0  -7   1  135.98    5.81
   0  -7   1  113.63    5.86
   0  -7  -1  118.16    5.84
   0  -7  -1  138.03    5.79
   0  -7   1  120.39    5.86
   0  -7  -1  137.61    5.86
   0   7   2   14.58    0.78
   0   7  -2   16.12    0.78
   0   7  -2   15.20    0.84
   0   7  -2   15.05    0.78
   0   7   2   16.60    0.73
   0   7   2   13.63    0.77
   0   7  -2   13.90    0.79
   0   7   2   15.51    0.79
   0  -7   2   13.53    0.79
   0  -7   2   14.21    0.83
   0  -7  -2   14.04    0.75
   0  -7  -2   16.46    0.74
   0  -7  -2   15.02    0.78
   0  -7   2   14.31    0.75
   0  -7  -2   14.41    0.79
   0   7   3  168.31    7.54
   0   7   3  167.19    7.52
   0   7  -3  162.10    7.53
   0   7   3  178.73    7.49
   0   7  -3  157.76    7.54
   0   7  -3  162.70    7.59
   0   7   3  155.53    7.53
   0  -7   3  159.08    7.60
   0  -7   3  155.86    7.50
   0  -7  -3  180.72    7.52
   0  -7   3  151.19    7.51
   0  -7  -3  177.87    7.51
   0  -7  -3  163.29    7.49
   0  -7   3  154.78    7.54
   0   7   4   20.37    1.10
   0   7  -4   21.66    1.16
   0   7  -4   20.35    1.10
   0   7   4   22.02    1.05
   0   7  -4   20.64    1.09
   0   7   4   21.35    1.08
   0  -7   4   19.98    1.07
   0  -7  -4   21.99    1.04
   0  -7   4   18.52    1.08
   0  -7   4   20.54    1.06
   0  -7  -4   22.46    1.04
   0  -7   4   20.48    1.15
   0   7  -5   37.21    1.81
   0   7   5   38.25    1.77
   0   7   5   35.73    1.79
   0   7  -5   37.60    1.89
   0   7  -5   35.60    1.81
   0  -7  -5   36.21    1.73
   0  -7   5   36.74    1.81
   0  -7   5   34.91    1.78
   0  -7   5   34.50    1.89
   0  -7  -5   36.41    1.74
   0   7  -6    6.55    0.50
   0   7   6    7.11    0.50
   0   7   6    7.16    0.51
   0   7  -6    7.02    0.54
   0   7  -6    6.17    0.58
   0  -7  -6    6.78    0.42
   0  -7  -6    7.14    0.43
   0  -7   6    5.78    0.47
   0  -7   6    7.59    0.53
   0  -7   6    5.92    0.57
   0   7   7  228.88   10.12
   0   7   7  232.05   10.12
   0   7  -7  223.35   10.38
   0  -7   7  206.81   10.25
   0  -7   7  222.63   10.13
   0  -7  -7  218.74   10.02
   0  -7   7  206.29   10.09
   0   7  -8    5.29    0.62
   0   7   8    4.80    0.43
   0   7  -8    4.82    0.44
   0   7   8    4.37    0.43
   0  -7  -8    4.71    0.32
   0  -7   8    4.80    0.42
   0  -7   8    5.14    0.45
   0  -7   8    4.71    0.60
   0   7   9   41.85    2.08
   0   7   9   42.67    2.16
   0  -7  -9   38.75    1.93
   0  -7   9   44.71    2.09
   0  -7   9   39.78    2.26
   0  -7   9   38.75    2.04
   0   7 -10   22.79    1.18
   0   7  10   23.22    1.29
   0   7  10   22.23    1.25
   0  -7  10   22.14    1.48
   0  -7  10   22.74    1.25
   0  -7 -10   21.46    1.08
   0  -7  10   22.06    1.23
   0   7  11    9.38    0.69
   0   7 -11    8.81    0.61
   0   7  11    9.96    0.52
   0  -7  11    9.31    0.69
   0  -7  11   10.68    0.96
   0  -7 -11    8.39    0.48
   0   7  12    2.06    0.37
   0   7 -12    2.89    0.34
   0  -7  12    2.62    0.40
   0  -7  12    2.32    0.38
   0  -7  12    2.09    0.54
   0   7  13    0.95    0.30
   0   7  13    1.19    0.52
   0   7 -13    1.00    0.24
   0  -7  13    0.42    0.30
   0  -7  13    1.24    0.52
   0  -7  13    0.57    0.31
   0   7  14   -0.03    0.37
   0   7 -14   -0.34    0.18
   0   7  14   -0.10    0.22
   0  -7  14    0.58    0.52
   0  -7  14   -0.17    0.33
   0  -7  14    0.04    0.30
   0  -7  14    0.00    0.25
   0   7  15   -0.18    0.38
   0   7 -15   -0.35    0.20
   0   7  15    0.31    0.25
   0  -7  15    0.25    0.51
   0  -7  15   -0.20    0.35
   0  -7  15   -0.21    0.24
   0   7  16    4.55    0.48
   0   7  16    4.41    0.83
   0  -7  16    5.38    0.76
   0  -7  16    5.26    0.57
   0  -7  16    4.99    0.97
   0   7  17   12.04    0.75
   0   7  17   11.34    1.25
   0  -7  17   10.96    0.84
   0  -7  17   13.83    1.42
   0  -7  17   10.81    1.03
   0   7  18    0.11    0.55
   0  -7  18    0.29    0.47
   0  -7  18   -0.56    0.57
   0   8   0   29.40    1.46
   0   8   0   32.08    1.42
   0   8   0   31.90    1.50
   0   8   0   29.84    1.50
   0  -8   0   27.35    1.47
   0  -8   0   30.00    1.49
   0   8  -1   23.97    1.26
   0   8   1   26.99    1.17
   0   8  -1   27.03    1.22
   0   8   1   24.02    1.24
   0   8   1   22.30    1.21
   0   8  -1   25.91    1.23
   0   8  -1   22.77    1.24
   0   8   1   25.17    1.24
   0  -8   1   26.11    1.19
   0  -8  -1   24.29    1.24
   0  -8   1   22.68    1.24
   0  -8   1   23.81    1.26
   0  -8  -1   23.82    1.23
   0  -8  -1   27.46    1.17
   0  -8  -1   22.20    1.20
   0   8   2  318.80   13.60
   0   8  -2  263.51   13.67
   0   8   2  292.70   13.65
   0   8  -2  278.00   13.65
   0   8   2  295.19   13.66
   0   8   2  313.52   13.67
   0   8  -2  321.36   13.66
   0   8  -2  296.78   13.72
   0  -8   2  269.41   13.70
   0  -8   2  291.40   13.68
   0  -8  -2  281.36   13.63
   0  -8  -2  334.04   13.72
   0  -8  -2  290.46   13.67
   0  -8   2  317.83   13.63
   0  -8  -2  330.48   13.61
   0   8   3  147.12    6.36
   0   8  -3  131.63    6.43
   0   8  -3  143.41    6.49
   0   8   3  138.99    6.40
   0   8  -3  131.18    6.41
   0   8  -3  151.49    6.41
   0   8   3  134.81    6.41
   0   8   3  132.14    6.42
   0  -8  -3  142.76    6.38
   0  -8   3  126.05    6.39
   0  -8  -3  149.77    6.43
   0  -8   3  138.78    6.39
   0  -8   3  132.99    6.43
   0  -8   3  134.68    6.49
   0  -8  -3  150.24    6.37
   0   8   4    2.29    0.25
   0   8   4    2.29    0.26
   0   8  -4    2.94    0.33
   0   8  -4    2.78    0.29
   0   8   4    2.13    0.27
   0   8   4    2.42    0.29
   0   8  -4    2.54    0.35
   0   8  -4    1.49    0.27
   0  -8  -4    2.20    0.24
   0  -8  -4    2.52    0.26
   0  -8   4    1.59    0.28
   0  -8   4    2.11    0.24
   0  -8   4    2.43    0.29
   0  -8   4    1.85    0.31
   0   8  -5   17.12    1.03
   0   8  -5   16.78    0.97
   0   8   5   17.01    0.91
   0   8   5   17.25    0.94
   0   8   5   16.81    0.89
   0   8  -5   17.92    0.96
   0  -8  -5   17.91    0.88
   0  -8   5   16.81    0.92
   0  -8   5   15.99    1.04
   0  -8   5   16.36    0.93
   0  -8  -5   16.66    0.88
   0  -8   5   17.99    0.97
   0   8  -6  109.88    5.02
   0   8   6  105.21    5.00
   0   8   6  107.88    4.93
   0   8   6  108.89    4.97
   0   8  -6  111.30    5.03
   0   8  -6  111.49    5.12
   0  -8   6  101.77    5.12
   0  -8  -6  107.08    4.92
   0  -8   6   97.42    4.97
   0  -8   6  105.17    5.01
   0  -8  -6  108.40    4.94
   0   8   7   78.56    3.69
   0   8   7   76.51    3.77
   0   8  -7   77.89    3.90
   0   8   7   84.53    3.77
   0   8  -7   78.07    3.79
   0   8  -7   81.93    3.80
   0  -8   7   82.70    3.80
   0  -8   7   77.36    3.92
   0  -8   7   77.40    3.75
   0  -8  -7   77.85    3.68
   0   8  -8   56.98    2.60
   0   8   8   54.33    2.65
   0   8  -8   54.76    2.80
   0   8  -8   53.30    2.66
   0   8   8   53.55    2.64
   0   8   8   55.19    2.55
   0  -8  -8   51.06    2.55
   0  -8   8   52.14    2.87
   0  -8   8   54.59    2.66
   0  -8   8   52.44    2.65
   0   8   9   27.13    1.59
   0   8   9   26.73    1.37
   0  -8  -9   24.16    1.27
   0  -8   9   28.48    1.45
   0  -8   9   25.55    1.60
   0  -8   9   26.39    1.40
   0   8  10    0.77    0.29
   0   8 -10    0.56    0.22
   0   8  10    0.92    0.28
   0  -8 -10    0.58    0.14
   0  -8  10    0.60    0.37
   0  -8  10    0.64    0.25
   0   8  11   24.99    1.40
   0   8 -11   26.27    1.33
   0  -8  11   24.23    1.40
   0  -8  11   24.83    1.39
   0  -8  11   25.40    1.68
   0   8  12    5.62    0.54
   0   8 -12    5.45    0.48
   0  -8  12    5.54    0.83
   0  -8  12    5.69    0.56
   0  -8  12    5.38    0.57
   0   8  13   45.53    2.32
   0  -8  13   46.80    2.33
   0  -8  13   45.24    2.38
   0  -8  13   42.79    2.38
   0  -8  13   47.58    2.73
   0   8  14    0.64    0.28
   0   8 -14    0.35    0.24
   0   8  14    0.35    0.48
   0  -8  14    0.72    0.32
   0  -8  14    0.04    0.60
   0   8  15    1.77    0.61
   0   8 -15    1.67    0.31
   0   8  15    2.74    0.41
   0  -8  15    2.41    0.42
   0  -8  15    2.23    0.55
   0  -8  15    3.09    0.77
   0   8  16    0.17    0.48
   0   8  16    0.63    0.25
   0  -8  16    0.10    0.56
   0  -8  16    0.56    0.49
   0  -8  16    0.45    0.31
   0   8  17    2.77    0.38
   0   8  17    1.76    0.64
   0  -8  17    2.21    0.45
   0  -8  17    3.92    0.71
   0  -8  17    3.63    0.82
   0   8  18    0.83    0.56
   0  -8  18    0.20    0.50
   0  -8  18    0.52    0.60
   0   9   0    0.05    0.13
   0   9   0    0.25    0.12
   0   9   0    0.04    0.10
   0   9   0    0.00    0.07
   0   9   0    0.08    0.11
   0  -9   0   -0.17    0.11
   0  -9   0    0.06    0.08
   0  -9   0   -0.06    0.10
   0   9   1    1.55    0.22
   0   9  -1    1.78    0.25
   0   9  -1    1.61    0.21
   0   9   1    1.93    0.16
   0   9   1    1.49    0.23
   0   9  -1    1.57    0.20
   0   9   1    1.63    0.22
   0   9  -1    1.77    0.17
   0   9  -1    1.67    0.25
   0  -9   1    1.82    0.25
   0  -9  -1    1.75    0.23
   0  -9  -1    1.36    0.20
   0  -9   1    2.09    0.20
   0  -9  -1    1.18    0.17
   0  -9   1    1.40    0.22
   0   9   2    9.87    0.59
   0   9  -2   10.04    0.64
   0   9  -2    9.58    0.62
   0   9   2    9.64    0.59
   0   9   2   10.78    0.52
   0   9   2    9.96    0.59
   0   9  -2    9.23    0.58
   0   9  -2   10.33    0.58
   0  -9   2   10.68    0.55
   0  -9   2    8.41    0.60
   0  -9  -2    9.66    0.60
   0  -9   2    9.43    0.63
   0  -9  -2    9.25    0.55
   0  -9  -2   10.88    0.59
   0   9   3   33.14    1.61
   0   9   3   32.49    1.61
   0   9  -3   34.91    1.70
   0   9  -3   34.55    1.61
   0   9  -3   28.76    1.62
   0   9   3   32.65    1.62
   0   9  -3   29.35    1.60
   0   9   3   34.74    1.55
   0  -9  -3   33.10    1.60
   0  -9   3   31.30    1.69
   0  -9   3   34.85    1.59
   0  -9   3   29.15    1.63
   0  -9  -3   34.14    1.56
   0  -9   3   31.11    1.60
   0  -9  -3   33.28    1.58
   0   9  -4   26.93    1.42
   0   9  -4   26.49    1.34
   0   9   4   25.25    1.27
   0   9  -4   25.96    1.36
   0   9  -4   26.12    1.37
   0   9   4   25.03    1.34
   0   9   4   25.48    1.33
   0   9   4   26.90    1.31
   0  -9  -4   26.70    1.30
   0  -9   4   26.54    1.31
   0  -9  -4   25.69    1.28
   0  -9   4   24.89    1.42
   0  -9   4   24.51    1.35
   0  -9   4   25.11    1.32
   0  -9  -4   25.65    1.28
   0   9  -5   15.27    0.87
   0   9  -5   15.96    0.84
   0   9  -5   15.90    0.89
   0   9   5   14.16    0.80
   0   9   5   14.12    0.81
   0   9   5   14.78    0.86
   0   9  -5   15.63    0.94
   0   9   5   14.60    0.88
   0  -9   5   15.29    0.84
   0  -9   5   15.61    0.89
   0  -9   5   13.81    0.95
   0  -9   5   14.93    0.84
   0  -9  -5   14.39    0.80
   0  -9  -5   14.17    0.78
   0   9  -6   73.93    3.47
   0   9  -6   71.82    3.48
   0   9   6   72.83    3.45
   0   9  -6   75.59    3.42
   0   9   6   69.80    3.38
   0   9   6   73.84    3.41
   0   9  -6   72.89    3.57
   0  -9  -6   71.62    3.36
   0  -9   6   69.02    3.42
   0  -9   6   67.48    3.42
   0  -9  -6   80.02    3.44
   0  -9   6   74.24    3.48
   0  -9   6   64.77    3.55
   0   9   7    0.22    0.16
   0   9  -7    0.22    0.16
   0   9  -7    0.19    0.22
   0   9  -7    0.38    0.18
   0   9   7    0.24    0.20
   0   9   7    0.10    0.18
   0   9  -7    0.27    0.23
   0  -9   7    0.22    0.19
   0  -9  -7    0.07    0.14
   0  -9   7    0.25    0.19
   0  -9   7   -0.05    0.18
   0  -9   7    0.33    0.27
   0   9   8   27.40    1.37
   0   9   8   24.67    1.27
   0   9   8   26.24    1.39
   0   9  -8   25.73    1.40
   0   9  -8   26.80    1.34
   0   9  -8   25.14    1.61
   0  -9   8   24.46    1.55
   0  -9   8   24.83    1.38
   0  -9  -8   24.23    1.25
   0  -9   8   26.38    1.40
   0   9  -9   11.84    0.70
   0   9   9   11.10    0.75
   0   9   9   11.18    0.62
   0  -9   9    9.87    0.90
   0  -9   9   10.05    0.71
   0  -9  -9   10.63    0.60
   0   9  10   56.91    2.86
   0   9  10   60.09    2.87
   0  -9  10   55.36    2.86
   0  -9  10   58.94    3.11
   0  -9  10   58.14    2.87
   0  -9  10   56.14    2.83
   0   9  11    9.57    0.71
   0   9 -11    8.82    0.63
   0  -9  11    8.44    0.69
   0  -9  11    8.44    0.70
   0  -9  11   10.65    0.98
   0  -9  11    8.09    0.75
   0   9 -12    7.58    0.59
   0   9  12    8.44    0.65
   0  -9  12   10.10    1.00
   0  -9  12    6.50    0.66
   0  -9  12    7.70    0.68
   0  -9  12    7.86    0.67
   0   9  13    3.25    0.47
   0   9 -13    3.57    0.43
   0  -9  13    4.55    0.63
   0  -9  13    3.88    0.51
   0  -9  13    4.30    0.74
   0   9  14   16.59    1.01
   0   9 -14   15.34    0.93
   0  -9  14   15.59    1.04
   0  -9  14   15.08    1.20
   0   9 -15    5.98    0.54
   0   9  15    5.99    0.58
   0   9  15    6.29    0.93
   0  -9  15    6.03    0.95
   0  -9  15    6.99    0.79
   0  -9  15    7.49    0.66
   0   9  16   13.53    0.89
   0   9  16   13.80    1.40
   0  -9  16   14.33    0.96
   0  -9  16   15.08    1.49
   0  -9  16   14.43    1.17
   0   9  17    6.34    0.53
   0   9  17    5.19    0.97
   0  -9  17    5.40    0.98
   0  -9  17    5.78    0.64
   0  -9  17    5.47    0.80
   0   9  18    7.45    0.53
   0   9  18    5.30    0.94
   0  10   0   52.38    2.60
   0  10   0   55.76    2.58
   0  10   0   53.84    2.57
   0  10   0   54.75    2.62
   0 -10   0   53.86    2.61
   0 -10   0   49.98    2.58
   0 -10   0   57.41    2.52
   0  10  -1    0.46    0.17
   0  10   1    0.70    0.12
   0  10  -1    0.67    0.14
   0  10  -1    0.54    0.18
   0  10   1    0.12    0.16
   0  10  -1    0.69    0.19
   0  10   1    0.56    0.17
   0  10   1    0.70    0.18
   0  10  -1    0.70    0.16
   0 -10   1    0.50    0.20
   0 -10  -1    0.55    0.16
   0 -10   1    0.55    0.17
   0 -10   1    0.60    0.14
   0 -10  -1    0.75    0.18
   0 -10  -1    0.53    0.17
   0 -10  -1    0.72    0.13
   0  10  -2  266.54   12.72
   0  10   2  292.30   12.57
   0  10  -2  287.16   12.65
   0  10   2  262.89   12.65
   0  10  -2  256.08   12.64
   0  10  -2  260.75   12.60
   0  10   2  265.79   12.64
   0  10  -2  263.32   12.68
   0  10   2  276.13   12.66
   0 -10  -2  291.63   12.59
   0 -10   2  296.22   12.62
   0 -10  -2  278.13   12.66
   0 -10  -2  272.56   12.62
   0 -10   2  287.45   12.69
   0 -10  -2  291.31   12.67
   0 -10   2  279.58   12.72
   0  10  -3   37.15    1.86
   0  10  -3   34.66    1.81
   0  10   3   34.31    1.77
   0  10  -3   36.53    1.77
   0  10  -3   31.88    1.77
   0  10   3   32.90    1.77
   0  10   3   32.71    1.78
   0  10   3   37.73    1.73
   0 -10  -3   35.31    1.74
   0 -10   3   39.90    1.79
   0 -10   3   36.68    1.87
   0 -10  -3   37.87    1.82
   0 -10  -3   36.85    1.72
   0 -10   3   34.85    1.81
   0 -10  -3   36.34    1.77
   0 -10   3   38.29    1.75
   0  10   4   82.80    3.87
   0  10  -4   82.47    3.84
   0  10  -4   83.48    3.87
   0  10   4   81.28    3.83
   0  10  -4   83.11    3.90
   0  10   4   78.17    3.78
   0  10   4   80.84    3.86
   0  10  -4   82.87    3.95
   0 -10  -4   81.52    3.80
   0 -10   4   77.10    3.84
   0 -10  -4   83.50    3.83
   0 -10   4   73.97    3.94
   0 -10   4   85.64    3.84
   0 -10   4   84.12    3.90
   0 -10  -4   83.92    3.80
   0  10  -5   36.24    1.89
   0  10   5   34.27    1.72
   0  10   5   36.14    1.82
   0  10   5   35.22    1.80
   0  10   5   34.73    1.75
   0  10  -5   36.40    1.83
   0  10  -5   35.96    1.81
   0 -10   5   34.94    1.78
   0 -10  -5   34.29    1.74
   0 -10  -5   35.98    1.72
   0 -10   5   33.59    1.90
   0 -10   5   38.17    1.78
   0 -10   5   36.31    1.83
   0  10   6  174.17    8.15
   0  10  -6  186.97    8.26
   0  10   6  179.09    8.22
   0  10  -6  184.71    8.32
   0  10  -6  180.58    8.47
   0  10   6  181.46    8.16
   0  10   6  173.57    8.24
   0  10  -6  179.30    8.18
   0 -10   6  178.11    8.25
   0 -10   6  183.48    8.20
   0 -10  -6  174.92    8.13
   0 -10   6  164.79    8.33
   0 -10   6  168.70    8.19
   0 -10  -6  175.14    8.15
   0  10  -7   15.10    0.95
   0  10  -7   16.53    0.88
   0  10   7   16.43    0.88
   0  10   7   14.64    0.91
   0  10  -7   15.14    0.92
   0  10  -7   15.17    1.01
   0  10   7   15.38    0.83
   0 -10   7   15.06    0.94
   0 -10   7   14.10    1.02
   0 -10  -7   14.34    0.80
   0 -10  -7   15.86    0.84
   0 -10   7   15.05    0.89
   0 -10   7   15.24    0.89
   0  10  -8    1.37    0.27
   0  10   8    1.65    0.30
   0  10   8    1.60    0.23
   0  10   8    1.42    0.34
   0 -10   8    1.29    0.31
   0 -10   8    0.49    0.30
   0 -10  -8    1.51    0.20
   0 -10   8    0.87    0.24
   0  10   9    5.87    0.39
   0  10   9    5.44    0.51
   0  10  -9    5.74    0.47
   0 -10   9    4.93    0.50
   0 -10   9    4.20    0.63
   0 -10  -9    4.93    0.36
   0 -10   9    5.93    0.56
   0 -10   9    5.19    0.50
   0  10  10    0.26    0.26
   0  10  10    0.28    0.16
   0  10  10    0.79    0.28
   0 -10  10    0.49    0.30
   0 -10  10    0.20    0.26
   0 -10  10   -0.05    0.29
   0 -10  10    0.40    0.36
   0  10 -11   23.12    1.44
   0  10  11   23.90    1.38
   0 -10  11   25.74    1.41
   0 -10  11   22.72    1.34
   0 -10  11   24.12    1.41
   0 -10  11   23.37    1.63
   0  10 -12    4.74    0.48
   0  10  12    4.35    0.53
   0 -10  12    3.48    0.70
   0 -10  12    4.05    0.52
   0 -10  12    4.88    0.63
   0  10 -13   10.16    0.71
   0  10  13    9.22    0.76
   0 -10  13   11.35    0.88
   0 -10  13    9.65    0.78
   0 -10  13    9.24    1.06
   0  10 -14   -0.13    0.23
   0  10  14   -0.07    0.25
   0 -10  14    0.07    0.40
   0 -10  14    0.14    0.42
   0  10 -15   -0.09    0.24
   0  10  15    0.45    0.34
   0  10  15    0.10    0.40
   0 -10  15   -0.07    0.40
   0 -10  15   -0.65    0.49
   0 -10  15   -0.04    0.30
   0  10  16    4.70    0.51
   0  10  16    4.58    0.84
   0 -10  16    4.57    0.73
   0 -10  16    5.53    0.63
   0 -10  16    4.57    0.90
   0  10  17   -0.06    0.52
   0  10  17    0.56    0.25
   0 -10  17    0.17    0.55
   0 -10  17    0.61    0.50
   0  10  18    5.70    0.46
   0  10  18    4.32    0.92
   0 -10  18    3.97    1.47
   0 -10  18    4.88    0.85
   0  11   0    0.25    0.10
   0  11   0    0.17    0.17
   0  11   0    0.06    0.13
   0  11   0    0.12    0.14
   0  11   0    0.27    0.19
   0 -11   0    0.16    0.17
   0 -11   0    0.40    0.13
   0 -11   0    0.17    0.17
   0  11  -1   57.27    2.77
   0  11   1   60.72    2.86
   0  11  -1   56.83    2.89
   0  11  -1   57.59    2.86
   0  11   1   56.36    2.82
   0  11   1   56.43    2.85
   0  11  -1   57.86    2.83
   0  11  -1   61.49    2.84
   0 -11  -1   64.13    2.87
   0 -11   1   63.63    2.78
   0 -11   1   61.21    2.88
   0 -11   1   60.06    2.88
   0 -11  -1   58.98    2.84
   0 -11  -1   62.21    2.76
   0 -11  -1   54.56    2.80
   0  11   2   19.63    1.11
   0  11  -2   18.75    1.12
   0  11   2   21.02    1.03
   0  11  -2   21.33    1.17
   0  11  -2   19.65    1.04
   0  11  -2   20.78    1.10
   0  11   2   19.82    1.10
   0  11   2   20.73    1.11
   0 -11   2   22.17    1.15
   0 -11  -2   21.98    1.03
   0 -11   2   19.76    1.16
   0 -11  -2   20.61    1.11
   0 -11  -2   20.74    1.07
   0 -11  -2   19.98    1.12
   0 -11   2   21.72    1.05
   0  11   3  137.31    5.97
   0  11   3  126.80    5.94
   0  11  -3  127.21    6.03
   0  11   3  132.72    5.89
   0  11   3  117.11    5.94
   0  11  -3  131.26    5.96
   0  11  -3  121.31    5.98
   0  11  -3  130.73    5.94
   0 -11  -3  131.63    5.88
   0 -11  -3  129.03    5.97
   0 -11   3  128.47    5.99
   0 -11   3  119.95    6.02
   0 -11  -3  124.53    5.91
   0 -11   3  129.97    5.91
   0 -11  -3  131.08    5.95
   0  11   4   85.86    4.26
   0  11   4   94.61    4.28
   0  11  -4   91.01    4.25
   0  11  -4   89.45    4.36
   0  11   4   90.05    4.17
   0  11  -4   90.35    4.30
   0  11  -4   92.90    4.28
   0  11   4   87.82    4.24
   0 -11  -4   89.47    4.19
   0 -11   4   88.46    4.30
   0 -11   4   88.52    4.36
   0 -11   4   92.97    4.23
   0 -11  -4   89.91    4.24
   0 -11   4   92.71    4.26
   0 -11  -4   90.29    4.21
   0  11   5    0.21    0.19
   0  11  -5    0.29    0.19
   0  11   5    0.27    0.18
   0  11   5   -0.21    0.17
   0  11   5    0.02    0.14
   0  11  -5    0.43    0.20
   0  11  -5    0.55    0.25
   0  11  -5    0.16    0.20
   0 -11  -5   -0.03    0.15
   0 -11   5    0.39    0.20
   0 -11   5   -0.18    0.21
   0 -11   5    0.08    0.18
   0 -11   5   -0.10    0.20
   0 -11  -5    0.00    0.13
   0  11   6   15.23    0.94
   0  11   6   14.72    0.83
   0  11   6   14.10    0.84
   0  11  -6   16.27    0.92
   0  11   6   14.29    0.90
   0  11  -6   15.36    0.95
   0  11  -6   15.79    1.01
   0 -11  -6   15.33    0.86
   0 -11   6   16.01    0.90
   0 -11   6   17.22    0.96
   0 -11  -6   13.86    0.82
   0 -11   6   14.43    1.02
   0 -11   6   14.88    0.88
   0  11  -7   11.30    0.67
   0  11  -7   10.34    0.73
   0  11   7    9.84    0.61
   0  11  -7    9.19    0.76
   0  11   7    9.60    0.63
   0  11   7    9.68    0.69
   0  11  -7    9.81    0.69
   0  11   7    9.93    0.70
   0 -11  -7    9.10    0.57
   0 -11   7    9.21    0.72
   0 -11   7    9.79    0.66
   0 -11   7    8.92    0.87
   0 -11  -7   10.03    0.60
   0  11   8    4.70    0.43
   0  11   8    4.11    0.48
   0  11   8    4.23    0.35
   0  11  -8    3.79    0.49
   0  11  -8    4.25    0.42
   0  11   8    4.27    0.50
   0 -11   8    3.35    0.54
   0 -11   8    3.45    0.42
   0 -11   8    4.62    0.47
   0 -11  -8    3.73    0.33
   0 -11  -8    3.72    0.31
   0 -11   8    4.05    0.47
   0  11   9    5.00    0.38
   0  11   9    4.73    0.53
   0  11  -9    5.00    0.46
   0 -11   9    4.92    0.55
   0 -11   9    4.71    0.53
   0 -11   9    5.30    0.72
   0 -11   9    4.50    0.49
   0  11  10   51.19    2.53
   0  11  10   46.63    2.45
   0  11  10   47.64    2.33
   0  11 -10   50.33    2.44
   0 -11  10   47.48    2.47
   0 -11  10   47.19    2.53
   0 -11  10   53.74    2.54
   0 -11  10   48.87    2.73
   0  11  11    0.45    0.27
   0 -11  11    0.36    0.30
   0 -11  11    0.26    0.41
   0 -11  11    0.39    0.37
   0  11 -12   23.92    1.30
   0  11  12   21.74    1.37
   0 -11  12   22.05    1.66
   0 -11  12   24.38    1.45
   0 -11  12   24.46    1.37
   0  11 -13    0.25    0.25
   0  11  13    0.31    0.30
   0 -11  13    0.14    0.39
   0 -11  13    0.19    0.45
   0 -11  13    0.04    0.32
   0  11  14   14.20    0.99
   0 -11  14   15.15    1.38
   0 -11  14   15.22    1.02
   0 -11  14   15.12    1.13
   0  11  15    3.55    0.57
   0  11 -15    2.25    0.40
   0 -11  15    2.78    0.82
   0 -11  15    3.40    0.52
   0 -11  15    2.91    0.57
   0  11  16    2.84    0.74
   0  11  16    2.55    0.42
   0 -11  16    1.80    0.72
   0 -11  16    3.44    0.52
   0 -11  16    2.99    0.62
   0  11  17    4.77    0.91
   0  11  17    5.12    0.50
   0 -11  17    5.53    0.82
   0 -11  17    6.25    1.09
   0  11  18    3.56    0.42
   0  11  18    3.90    0.86
   0 -11  18    3.45    0.76
   0 -11  18    4.24    1.01
   0  12   0   44.30    2.09
   0  12   0   43.08    2.13
   0  12   0   39.45    2.10
   0  12   0   43.66    2.07
   0  12   0   43.47    2.00
   0 -12   0   42.34    2.11
   0 -12   0   38.97    2.09
   0 -12   0   42.20    2.00
   0  12  -1   37.77    1.92
   0  12   1   38.26    1.94
   0  12  -1   37.56    1.85
   0  12   1   37.85    1.92
   0  12  -1   38.00    1.92
   0  12  -1   38.15    1.96
   0  12   1   37.70    1.95
   0  12   1   38.11    1.83
   0  12  -1   40.75    2.00
   0 -12  -1   38.87    1.95
   0 -12   1   40.86    1.86
   0 -12  -1   38.66    1.84
   0 -12  -1   39.53    1.94
   0 -12   1   41.05    1.97
   0 -12   1   38.68    1.96
   0  12   2    1.41    0.28
   0  12   2    1.79    0.20
   0  12  -2    2.25    0.25
   0  12   2    1.79    0.30
   0  12  -2    1.06    0.29
   0  12  -2    2.15    0.33
   0  12   2    2.22    0.33
   0  12  -2    1.94    0.30
   0  12  -2    2.34    0.34
   0 -12  -2    1.23    0.22
   0 -12  -2    1.55    0.22
   0 -12  -2    1.23    0.28
   0 -12   2    1.38    0.29
   0 -12  -2    1.85    0.30
   0 -12   2    1.58    0.30
   0 -12   2    1.73    0.25
   0  12   3    5.75    0.49
   0  12  -3    5.33    0.53
   0  12  -3    6.19    0.48
   0  12   3    6.68    0.53
   0  12  -3    5.80    0.54
   0  12   3    6.35    0.51
   0  12   3    6.03    0.37
   0  12  -3    6.66    0.50
   0 -12  -3    5.11    0.43
   0 -12  -3    5.27    0.51
   0 -12  -3    6.05    0.41
   0 -12  -3    6.64    0.49
   0 -12   3    5.75    0.44
   0 -12   3    5.65    0.57
   0 -12   3    5.59    0.52
   0  12  -4   68.72    3.34
   0  12  -4   69.54    3.23
   0  12  -4   67.49    3.25
   0  12   4   70.17    3.25
   0  12   4   63.17    3.14
   0  12   4   61.80    3.23
   0  12   4   68.18    3.22
   0  12  -4   68.55    3.29
   0 -12   4   69.47    3.29
   0 -12  -4   68.15    3.18
   0 -12   4   69.97    3.20
   0 -12  -4   66.97    3.16
   0 -12   4   66.19    3.34
   0 -12  -4   66.11    3.22
   0  12   5   27.03    1.50
   0  12  -5   28.50    1.54
   0  12   5   29.88    1.51
   0  12   5   25.29    1.39
   0  12  -5   29.67    1.71
   0  12  -5   30.14    1.48
   0  12   5   28.64    1.46
   0 -12   5   29.03    1.49
   0 -12  -5   27.96    1.42
   0 -12   5   28.62    1.54
   0 -12   5   30.33    1.47
   0 -12   5   26.51    1.60
   0  12  -6   15.46    1.03
   0  12   6   14.85    0.87
   0  12   6   16.32    0.96
   0  12  -6   15.99    0.98
   0  12   6   15.64    0.86
   0  12  -6   15.69    0.95
   0  12  -6   16.28    0.92
   0  12   6   15.62    0.95
   0 -12  -6   15.65    0.87
   0 -12   6   15.69    0.91
   0 -12   6   16.24    1.05
   0 -12   6   17.10    0.93
   0 -12   6   14.08    1.04
   0 -12  -6   14.94    0.84
   0  12  -7   48.90    2.61
   0  12   7   52.00    2.55
   0  12  -7   52.26    2.57
   0  12   7   49.57    2.43
   0  12   7   51.82    2.45
   0 -12   7   49.42    2.50
   0 -12  -7   51.47    2.44
   0 -12  -7   49.89    2.41
   0 -12   7   46.86    2.65
   0 -12   7   51.42    2.56
   0  12  -8    0.31    0.28
   0  12   8    0.35    0.26
   0  12   8    0.43    0.23
   0  12   8    0.57    0.19
   0  12  -8    0.49    0.22
   0 -12   8    0.39    0.25
   0 -12   8    0.13    0.24
   0 -12  -8    0.41    0.17
   0 -12   8    0.38    0.31
   0 -12   8    0.39    0.23
   0  12  -9   13.35    0.84
   0  12   9   13.28    0.75
   0  12   9   13.64    0.90
   0 -12   9   13.19    0.93
   0 -12   9   15.33    0.93
   0 -12   9   11.79    1.05
   0 -12   9   12.55    0.86
   0  12  10    4.37    0.49
   0  12  10    4.73    0.57
   0  12 -10    4.34    0.49
   0  12  10    3.73    0.37
   0 -12  10    5.84    0.64
   0 -12  10    2.84    0.60
   0 -12  10    4.24    0.51
   0  12 -11   53.34    2.66
   0  12  11   56.31    2.53
   0  12  11   48.51    2.71
   0 -12  11   52.25    2.98
   0 -12  11   52.45    2.69
   0 -12  11   56.74    2.77
   0  12  12    2.79    0.49
   0 -12  12    2.97    0.48
   0 -12  12    3.16    0.57
   0 -12  12    2.68    0.65
   0  12  13   51.28    2.69
   0  12 -13   54.03    2.62
   0 -12  13   49.52    3.01
   0 -12  13   47.77    2.64
   0 -12  13   58.24    2.81
   0  12 -14    0.49    0.26
   0  12  14    0.32    0.31
   0 -12  14    0.17    0.32
   0 -12  14    0.27    0.51
   0 -12  14    0.37    0.44
   0  12  15    6.15    0.63
   0  12 -15    6.01    0.65
   0 -12  15    7.37    0.69
   0 -12  15    5.78    1.00
   0 -12  15    7.04    0.83
   0  12  16    1.14    0.32
   0  12  16    1.12    0.57
   0 -12  16    1.16    0.68
   0 -12  16    0.51    0.44
   0  12  17    5.67    0.54
   0  12  17    4.81    0.95
   0 -12  17    5.49    0.83
   0 -12  17    5.36    1.02
   0  12  18   -0.15    0.75
   0 -12  18    1.59    0.69
   0 -12  18   -0.14    0.53
   0  13   0    0.02    0.22
   0  13   0    0.14    0.17
   0  13   0    0.27    0.19
   0  13   0    0.24    0.24
   0  13   0    0.09    0.12
   0 -13   0    0.30    0.22
   0 -13   0    0.65    0.25
   0 -13   0   -0.14    0.15
   0  13  -1    0.84    0.27
   0  13  -1    0.58    0.20
   0  13   1    0.96    0.28
   0  13  -1    0.75    0.26
   0  13  -1    0.63    0.17
   0  13   1    0.72    0.24
   0  13   1    0.61    0.25
   0  13  -1    0.44    0.25
   0  13   1    0.60    0.14
   0 -13  -1    0.74    0.24
   0 -13  -1    0.66    0.18
   0 -13   1    0.73    0.18
   0 -13   1    0.45    0.25
   0 -13   1    0.45    0.25
   0 -13  -1    1.17    0.29
   0  13   2   24.02    1.39
   0  13  -2   26.79    1.47
   0  13  -2   26.84    1.32
   0  13   2   29.81    1.43
   0  13  -2   27.20    1.39
   0  13   2   24.65    1.39
   0  13   2   26.08    1.28
   0  13  -2   25.51    1.38
   0  13  -2   24.16    1.42
   0 -13   2   25.04    1.44
   0 -13   2   28.29    1.33
   0 -13  -2   26.26    1.35
   0 -13   2   27.10    1.44
   0 -13  -2   26.53    1.30
   0 -13  -2   26.32    1.41
   0 -13  -2   27.96    1.41
   0  13  -3  171.91    7.81
   0  13   3  161.05    7.81
   0  13   3  160.65    7.82
   0  13  -3  160.88    7.85
   0  13   3  163.10    7.70
   0  13   3  184.03    7.85
   0  13  -3  170.07    7.82
   0  13  -3  169.79    7.92
   0 -13   3  163.44    7.90
   0 -13  -3  170.74    7.82
   0 -13  -3  173.87    7.84
   0 -13   3  174.74    7.77
   0 -13   3  168.97    7.87
   0 -13  -3  163.49    7.77
   0 -13  -3  173.82    7.73
   0  13  -4    9.96    0.65
   0  13   4    9.78    0.68
   0  13  -4    8.77    0.70
   0  13   4    8.89    0.53
   0  13   4   10.18    0.65
   0  13  -4   10.63    0.80
   0  13   4    9.48    0.67
   0  13  -4    9.86    0.66
   0 -13  -4    9.28    0.64
   0 -13  -4    8.82    0.63
   0 -13   4    9.94    0.70
   0 -13  -4    9.87    0.57
   0 -13   4    9.59    0.74
   0 -13   4    9.87    0.61
   0  13  -5   41.21    2.07
   0  13  -5   41.72    2.04
   0  13   5   38.92    2.06
   0  13   5   38.38    2.01
   0  13  -5   41.46    2.16
   0  13   5   37.43    1.93
   0  13  -5   40.53    2.09
   0  13   5   38.72    2.15
   0 -13   5   40.41    2.17
   0 -13   5   41.96    2.11
   0 -13   5   41.95    2.02
   0 -13   5   44.83    2.06
   0 -13  -5   41.47    1.97
   0 -13  -5   39.08    1.97
   0 -13  -5   39.48    2.01
   0  13   6   12.62    0.83
   0  13  -6   13.54    0.92
   0  13  -6   13.35    0.81
   0  13  -6   12.94    0.82
   0  13   6   13.24    0.73
   0  13   6   13.19    0.77
   0  13   6   12.66    0.83
   0  13  -6   11.85    0.85
   0 -13  -6   13.17    0.76
   0 -13  -6   12.92    0.73
   0 -13   6   12.17    0.79
   0 -13   6   12.58    0.86
   0 -13   6   11.59    0.95
   0 -13   6   12.99    0.81
   0  13  -7   25.63    1.46
   0  13   7   26.35    1.32
   0  13   7   24.48    1.32
   0  13  -7   26.68    1.38
   0  13   7   26.14    1.43
   0  13   7   25.42    1.42
   0 -13  -7   25.25    1.33
   0 -13   7   25.79    1.57
   0 -13   7   25.68    1.39
   0 -13   7   25.56    1.39
   0 -13  -7   25.08    1.34
   0 -13   7   23.76    1.43
   0  13   8    0.42    0.22
   0  13   8    0.57    0.21
   0  13   8    0.17    0.26
   0  13  -8    0.42    0.41
   0 -13   8    0.38    0.25
   0 -13   8    0.53    0.35
   0 -13  -8    0.62    0.19
   0 -13   8    0.63    0.29
   0 -13   8    0.17    0.24
   0  13  -9    6.15    0.58
   0  13   9    6.15    0.64
   0  13   9    6.82    0.50
   0 -13   9    7.46    0.64
   0 -13   9    7.45    0.80
   0 -13   9    7.48    0.62
   0  13  10   51.97    2.59
   0  13 -10   52.35    2.50
   0  13  10   47.15    2.37
   0  13  10   45.95    2.46
   0 -13  10   53.94    2.58
   0 -13  10   48.54    2.51
   0 -13  10   47.08    2.76
   0  13 -11    1.06    0.31
   0  13  11    0.85    0.37
   0 -13  11    1.15    0.43
   0 -13  11    0.79    0.34
   0 -13  11    0.77    0.46
   0  13  12   11.48    0.90
   0 -13  12   13.01    0.93
   0 -13  12    9.82    1.09
   0 -13  12   10.12    0.82
   0  13  13   -0.35    0.32
   0  13 -13   -0.28    0.24
   0 -13  13   -0.18    0.51
   0  13 -14   -0.34    0.25
   0  13  14   -0.35    0.23
   0 -13  14   -0.23    0.49
   0 -13  14    0.00    0.41
   0 -13  14   -0.09    0.33
   0  13  15   -0.07    0.30
   0 -13  15   -0.36    0.44
   0 -13  15    0.57    0.55
   0  13  16    0.85    0.59
   0  13  16    1.74    0.36
   0 -13  16    2.25    0.60
   0 -13  16    0.60    0.64
   0  13  17    3.72    0.45
   0  13  17    3.01    0.78
   0 -13  17    3.14    0.89
   0 -13  17    2.77    0.67
   0  13  18    4.32    0.47
   0 -13  18    4.06    0.93
   0 -13  18    4.31    0.81
   0  14   0    3.46    0.42
   0  14   0    3.50    0.44
   0  14   0    3.96    0.30
   0  14   0    3.50    0.44
   0  14   0    4.19    0.40
   0 -14   0    3.74    0.43
   0 -14   0    3.86    0.32
   0 -14   0    4.25    0.47
   0  14  -1   12.53    0.70
   0  14   1   12.55    0.68
   0  14  -1   13.00    0.81
   0  14   1   11.54    0.80
   0  14  -1   12.90    0.78
   0  14   1   12.19    0.80
   0  14  -1   13.44    0.86
   0  14   1   13.01    0.77
   0  14   1   12.30    0.83
   0 -14  -1   12.54    0.69
   0 -14   1   12.60    0.84
   0 -14   1   13.03    0.85
   0 -14   1   13.58    0.71
   0 -14  -1   12.77    0.82
   0 -14  -1   13.21    0.82
   0  14  -2   18.31    1.08
   0  14  -2   15.39    1.02
   0  14  -2   17.56    0.99
   0  14  -2   17.92    1.00
   0  14  -2   17.31    0.91
   0  14   2   16.80    1.00
   0  14   2   18.74    1.04
   0  14   2   15.74    0.87
   0  14   2   17.04    1.01
   0 -14  -2   17.21    0.90
   0 -14  -2   16.98    1.01
   0 -14   2   17.19    1.07
   0 -14   2   17.11    1.04
   0 -14   2   18.23    0.93
   0 -14  -2   18.21    1.03
   0  14  -3   22.86    1.23
   0  14  -3   21.05    1.26
   0  14  -3   21.40    1.23
   0  14   3   24.10    1.27
   0  14  -3   22.29    1.32
   0  14   3   22.42    1.25
   0  14   3   20.94    1.11
   0  14   3   22.35    1.24
   0 -14   3   22.68    1.36
   0 -14   3   23.40    1.18
   0 -14   3   21.32    1.31
   0 -14  -3   23.36    1.24
   0 -14  -3   23.57    1.27
   0 -14  -3   23.51    1.14
   0 -14  -3   24.01    1.24
   0  14   4   22.49    1.29
   0  14  -4   23.16    1.36
   0  14   4   23.09    1.28
   0  14   4   22.05    1.15
   0  14   4   23.31    1.26
   0  14  -4   25.06    1.28
   0  14  -4   24.41    1.34
   0 -14  -4   23.03    1.18
   0 -14   4   25.67    1.24
   0 -14   4   22.71    1.38
   0 -14  -4   24.68    1.27
   0 -14  -4   21.43    1.20
   0 -14   4   22.16    1.32
   0  14  -5    6.94    0.59
   0  14  -5    8.67    0.68
   0  14  -5    7.38    0.58
   0  14   5    8.24    0.58
   0  14   5    7.43    0.61
   0  14   5    8.15    0.61
   0  14  -5    7.10    0.63
   0  14   5    7.80    0.48
   0 -14  -5    7.46    0.52
   0 -14  -5    8.42    0.52
   0 -14  -5    8.05    0.57
   0 -14   5    7.60    0.71
   0 -14   5    7.98    0.66
   0 -14   5    8.20    0.57
   0  14   6   43.48    2.40
   0  14   6   47.71    2.25
   0  14  -6   48.44    2.42
   0  14   6   45.82    2.30
   0  14  -6   48.94    2.35
   0  14   6   47.60    2.37
   0  14  -6   45.49    2.46
   0 -14   6   46.83    2.32
   0 -14   6   42.97    2.48
   0 -14   6   48.89    2.42
   0 -14  -6   44.56    2.26
   0 -14  -6   49.13    2.31
   0  14   7   12.01    0.70
   0  14  -7   11.89    0.95
   0  14   7   10.86    0.82
   0  14  -7   12.80    0.81
   0  14   7   10.70    0.73
   0 -14   7   12.45    0.80
   0 -14   7   11.55    0.95
   0 -14   7   13.78    0.84
   0 -14   7   11.01    0.83
   0 -14  -7   11.94    0.74
   0  14  -8    0.25    0.31
   0  14   8   -0.05    0.23
   0  14   8    0.04    0.18
   0  14   8    0.26    0.19
   0  14  -8   -0.11    0.20
   0 -14   8    0.22    0.26
   0 -14  -8    0.19    0.18
   0 -14   8   -0.01    0.26
   0 -14   8   -0.14    0.32
   0  14   9    2.02    0.42
   0  14   9    2.00    0.31
   0 -14   9    1.73    0.48
   0 -14   9    2.69    0.43
   0 -14   9    2.59    0.46
   0 -14  -9    1.87    0.29
   0  14  10    0.53    0.21
   0  14  10    1.09    0.28
   0  14 -10   -0.05    0.28
   0  14  10    0.81    0.35
   0 -14  10    0.54    0.32
   0 -14  10    0.45    0.41
   0 -14  10    0.09    0.34
   0  14 -11   12.19    0.84
   0  14  11   12.46    0.95
   0  14  11   12.24    0.70
   0 -14  11   12.57    0.90
   0 -14  11   12.40    0.96
   0 -14  11   11.12    1.11
   0  14 -12    2.33    0.42
   0  14  12    2.65    0.49
   0 -14  12    3.59    0.61
   0 -14  12    2.00    0.62
   0 -14  12    2.22    0.47
   0  14  13    0.03    0.34
   0 -14  13   -0.33    0.42
   0 -14  13   -0.16    0.40
   0 -14  13   -0.29    0.30
   0  14  14    2.97    0.59
   0  14 -14    2.28    0.43
   0 -14  14    2.05    0.71
   0 -14  14    3.54    0.66
   0  14  15    4.83    0.62
   0 -14  15    3.68    0.66
   0 -14  15    4.99    0.94
   0  14  16    1.62    0.38
   0 -14  16    1.73    0.72
   0 -14  16    1.64    0.54
   0  14  17    0.73    0.29
   0  14  17    0.42    0.63
   0 -14  17    0.73    0.76
   0  15   0    0.03    0.18
   0  15   0    0.10    0.12
   0  15   0    0.17    0.20
   0  15   0   -0.48    0.20
   0  15   0    0.20    0.26
   0 -15   0   -0.04    0.21
   0 -15   0    0.16    0.16
   0 -15   0    0.24    0.23
   0  15   1    1.88    0.36
   0  15  -1    3.04    0.42
   0  15  -1    2.33    0.38
   0  15  -1    2.40    0.34
   0  15  -1    2.64    0.40
   0  15   1    2.44    0.25
   0  15   1    2.18    0.32
   0  15  -1    2.25    0.24
   0  15   1    2.07    0.36
   0  15   1    3.00    0.42
   0 -15  -1    2.26    0.37
   0 -15   1    2.21    0.28
   0 -15   1    1.55    0.33
   0 -15  -1    2.63    0.27
   0 -15  -1    2.14    0.35
   0 -15   1    2.19    0.37
   0  15   2   12.65    0.85
   0  15  -2   12.17    0.97
   0  15  -2   13.33    0.83
   0  15   2   13.75    0.84
   0  15  -2   13.09    0.87
   0  15  -2   13.04    0.73
   0  15   2   14.08    0.85
   0  15  -2   12.65    0.81
   0 -15  -2   14.17    0.86
   0 -15  -2   12.45    0.82
   0 -15   2   13.13    0.75
   0 -15   2   13.53    0.90
   0 -15  -2   12.71    0.72
   0  15  -3   35.85    1.94
   0  15  -3   36.44    1.84
   0  15   3   37.15    1.87
   0  15   3   34.67    1.84
   0  15   3   35.42    1.87
   0  15  -3   34.00    1.84
   0  15   3   32.54    1.70
   0  15  -3   36.35    1.90
   0 -15   3   36.39    1.93
   0 -15   3   35.48    1.89
   0 -15   3   37.10    1.78
   0 -15  -3   36.83    1.88
   0 -15  -3   35.91    1.74
   0 -15  -3   37.28    1.85
   0  15   4   36.42    1.95
   0  15   4   36.50    1.97
   0  15  -4   38.95    2.03
   0  15  -4   37.51    2.06
   0  15  -4   39.06    1.96
   0  15  -4   38.75    1.98
   0  15   4   40.98    1.84
   0  15   4   38.69    1.97
   0 -15  -4   38.11    1.86
   0 -15  -4   36.60    1.95
   0 -15   4   37.99    2.07
   0 -15   4   41.55    1.92
   0 -15   4   37.37    2.02
   0 -15  -4   36.59    1.89
   0  15  -5   -0.03    0.21
   0  15  -5    0.09    0.25
   0  15  -5    0.18    0.23
   0  15  -5    0.23    0.20
   0  15   5    0.20    0.16
   0  15   5    0.16    0.22
   0  15   5    0.26    0.21
   0 -15  -5    0.13    0.21
   0 -15  -5    0.10    0.17
   0 -15   5   -0.10    0.20
   0 -15   5   -0.13    0.24
   0 -15  -5   -0.10    0.16
   0  15   6   14.31    0.75
   0  15   6   13.35    0.87
   0  15  -6   14.64    0.99
   0  15   6   13.42    0.90
   0  15  -6   13.19    0.85
   0  15   6   12.74    0.81
   0 -15  -6   12.60    0.80
   0 -15   6   11.83    0.95
   0 -15   6   11.99    0.96
   0  15  -7    6.91    0.68
   0  15   7    8.21    0.67
   0  15   7    7.30    0.50
   0  15  -7    7.86    0.63
   0  15   7    6.99    0.55
   0 -15   7    7.20    0.61
   0 -15   7    6.36    0.73
   0 -15  -7    6.80    0.53
   0 -15   7    7.18    0.61
   0  15   8   11.33    0.69
   0  15  -8   10.60    0.77
   0  15   8   10.93    0.84
   0  15  -8   10.72    0.85
   0  15   8    9.62    0.68
   0 -15  -8    9.86    0.70
   0 -15   8   12.20    0.81
   0 -15   8   12.21    0.81
   0 -15   8   10.50    0.97
   0  15  -9   -0.09    0.25
   0  15   9    0.14    0.22
   0  15   9    0.30    0.29
   0  15  -9   -0.36    0.28
   0 -15   9    0.02    0.27
   0 -15   9    0.10    0.26
   0 -15  -9   -0.05    0.17
   0 -15   9    0.21    0.36
   0  15  10   31.86    1.80
   0  15  10   35.95    1.96
   0  15 -10   38.58    2.22
   0  15  10   32.64    1.73
   0 -15  10   37.13    1.92
   0 -15  10   38.40    1.91
   0 -15  10   30.83    2.11
   0  15  11    5.93    0.70
   0  15 -11    5.75    0.59
   0  15  11    5.53    0.45
   0 -15  11    6.04    0.67
   0 -15  11    5.81    0.73
   0 -15  11    5.65    0.89
   0  15  12   33.10    1.94
   0  15 -12   32.20    1.84
   0 -15  12   37.83    1.92
   0 -15  12   33.72    2.22
   0 -15  12   33.89    1.96
   0  15  13    3.67    0.56
   0 -15  13    4.02    0.66
   0 -15  13    3.07    0.70
   0  15  14   19.34    1.25
   0  15 -14   17.22    1.13
   0 -15  14   20.36    1.66
   0 -15  14   18.68    1.32
   0  15  15    4.56    0.62
   0 -15  15    4.39    0.71
   0 -15  15    4.49    0.89
   0  15  16    4.41    0.57
   0 -15  16    5.13    0.77
   0 -15  16    3.92    0.91
   0  15  17    5.60    0.56
   0  15  17    3.64    0.89
   0 -15  17    4.52    0.90
   0  16   0   82.43    4.24
   0  16   0   91.14    4.23
   0  16   0   89.80    4.11
   0  16   0   88.69    4.21
   0 -16   0   87.38    4.11
   0 -16   0   90.61    4.24
   0  16   1   13.07    0.73
   0  16   1   13.70    0.89
   0  16  -1   13.86    0.84
   0  16   1   13.34    0.83
   0  16  -1   14.48    0.88
   0  16  -1   12.92    0.89
   0  16  -1   14.13    0.93
   0  16  -1   13.24    0.75
   0  16   1   13.95    0.88
   0 -16  -1   13.19    0.86
   0 -16   1   14.73    0.92
   0 -16   1   13.77    0.76
   0 -16  -1   14.10    0.88
   0 -16   1   13.32    0.89
   0 -16  -1   13.30    0.74
   0  16  -2   43.21    2.02
   0  16  -2   36.65    2.03
   0  16   2   39.65    2.11
   0  16  -2   39.93    1.99
   0  16  -2   39.57    2.09
   0  16   2   36.70    1.99
   0  16   2   37.76    2.00
   0  16   2   36.81    1.85
   0 -16   2   39.42    2.06
   0 -16  -2   38.98    2.01
   0 -16  -2   37.71    1.87
   0 -16   2   41.28    1.91
   0 -16   2   38.89    2.04
   0 -16  -2   38.63    2.01
   0  16   3   43.76    2.22
   0  16   3   45.32    2.06
   0  16  -3   44.71    2.20
   0  16  -3   41.40    2.24
   0  16  -3   41.18    2.28
   0  16   3   43.04    2.21
   0  16   3   41.23    2.19
   0 -16  -3   43.73    2.20
   0 -16   3   42.18    2.25
   0 -16  -3   43.19    2.08
   0 -16   3   44.51    2.12
   0 -16   3   42.95    2.28
   0 -16  -3   44.23    2.22
   0  16  -4   34.88    1.76
   0  16   4   31.69    1.73
   0  16   4   35.00    1.61
   0  16  -4   32.53    1.84
   0  16   4   32.38    1.86
   0  16  -4   31.72    1.75
   0  16  -4   32.33    1.86
   0  16   4   34.80    1.77
   0 -16   4   31.61    1.79
   0 -16  -4   31.27    1.73
   0 -16  -4   33.19    1.64
   0 -16   4   32.54    1.87
   0 -16  -4   33.11    1.78
   0 -16   4   35.84    1.70
   0  16   5    7.59    0.66
   0  16   5    8.57    0.50
   0  16  -5    7.85    0.70
   0  16  -5    8.28    0.65
   0  16  -5    7.67    0.66
   0  16   5    8.26    0.62
   0  16   5    8.26    0.65
   0 -16  -5    7.76    0.62
   0 -16   5    8.06    0.76
   0 -16   5    7.59    0.60
   0 -16  -5    8.27    0.54
   0  16  -6    9.67    0.78
   0  16   6   10.84    0.77
   0  16   6    9.25    0.57
   0  16   6    9.49    0.67
   0  16  -6    8.68    0.71
   0 -16   6    9.31    0.68
   0 -16  -6    9.87    0.68
   0 -16   6    9.80    0.87
   0  16  -7    5.15    0.55
   0  16   7    4.79    0.59
   0  16   7    4.47    0.46
   0  16  -7    5.35    0.64
   0  16   7    4.56    0.40
   0 -16  -7    5.34    0.47
   0 -16   7    4.85    0.52
   0 -16   7    4.18    0.66
   0  16  -8   29.08    1.59
   0  16   8   25.66    1.40
   0  16  -8   26.92    1.49
   0  16   8   25.27    1.36
   0  16   8   25.89    1.53
   0 -16  -8   25.72    1.41
   0 -16   8   25.53    1.68
   0 -16   8   26.86    1.48
   0  16  -9   14.78    0.97
   0  16  -9   13.95    1.06
   0  16   9   13.82    1.02
   0  16   9   14.54    0.86
   0 -16   9   15.36    0.99
   0 -16  -9   13.00    0.86
   0 -16   9   13.46    1.18
   0  16  10    8.15    0.65
   0  16  10    9.36    0.84
   0  16 -10    8.94    0.75
   0  16  10    8.85    0.61
   0 -16  10    8.35    0.97
   0 -16  10    9.38    0.80
   0  16 -11   41.87    2.24
   0  16  11   42.32    2.05
   0  16  11   42.98    2.32
   0 -16  11   41.61    2.55
   0 -16  11   41.04    2.28
   0  16 -12    0.67    0.36
   0  16  12    0.36    0.39
   0  16  12    0.69    0.19
   0 -16  12    0.43    0.59
   0 -16  12    0.48    0.48
   0  16 -13   15.87    1.10
   0 -16  13   18.24    1.54
   0 -16  13   16.82    1.22
   0  16  14    0.04    0.35
   0  16 -14   -0.29    0.38
   0 -16  14    0.36    0.45
   0 -16  14   -0.37    0.50
   0  16  15    1.98    0.46
   0 -16  15    1.33    0.56
   0 -16  15    1.68    0.62
   0  16  16    1.48    0.40
   0 -16  16    1.11    0.74
   0 -16  16    1.22    0.55
   0  16  17    0.67    0.33
   0 -16  17    0.16    0.53
   0 -16  17    0.44    0.68
   0  17   0    0.15    0.14
   0  17   0    0.23    0.23
   0  17   0    0.07    0.18
   0  17   0    0.28    0.27
   0  17   0    0.16    0.23
   0 -17   0    0.07    0.23
   0 -17   0    0.26    0.20
   0 -17   0    0.24    0.16
   0  17   1   48.14    2.40
   0  17  -1   45.87    2.47
   0  17   1   46.40    2.36
   0  17  -1   48.43    2.28
   0  17   1   48.86    2.43
   0  17   1   48.94    2.45
   0  17  -1   42.95    2.41
   0  17   1   46.51    2.26
   0  17  -1   49.19    2.40
   0 -17  -1   47.99    2.41
   0 -17  -1   48.28    2.43
   0 -17   1   48.52    2.43
   0 -17   1   45.48    2.42
   0 -17  -1   46.48    2.26
   0 -17   1   49.13    2.29
   0  17  -2    0.21    0.26
   0  17   2    0.96    0.31
   0  17   2    0.98    0.17
   0  17   2    0.48    0.29
   0  17   2    0.75    0.24
   0  17  -2    0.43    0.23
   0  17   2    0.73    0.26
   0  17  -2    0.89    0.26
   0  17  -2    0.83    0.29
   0 -17   2    0.89    0.23
   0 -17  -2    0.58    0.19
   0 -17   2    0.69    0.30
   0 -17   2    0.51    0.27
   0 -17  -2    0.50    0.26
   0  17   3   89.27    4.13
   0  17  -3   84.85    4.21
   0  17   3   79.42    4.08
   0  17  -3   85.48    4.09
   0  17   3   85.21    3.94
   0  17   3   83.11    4.13
   0  17  -3   82.40    4.09
   0 -17  -3   84.74    4.10
   0 -17   3   80.65    4.14
   0 -17  -3   85.55    4.11
   0 -17  -3   88.97    3.97
   0 -17   3   91.42    4.02
   0 -17   3   81.29    4.26
   0  17   4   26.70    1.28
   0  17  -4   26.07    1.44
   0  17   4   24.63    1.44
   0  17  -4   26.73    1.51
   0  17   4   26.72    1.43
   0  17   4   24.97    1.46
   0  17  -4   27.32    1.45
   0 -17  -4   26.13    1.47
   0 -17  -4   25.65    1.32
   0 -17  -4   24.95    1.42
   0 -17   4   25.31    1.36
   0 -17   4   24.75    1.54
   0  17   5   66.33    3.12
   0  17  -5   71.62    3.30
   0  17   5   65.09    3.25
   0  17   5   61.56    3.29
   0  17  -5   70.40    3.36
   0 -17   5   69.72    3.24
   0 -17  -5   64.70    3.26
   0 -17  -5   64.27    3.16
   0 -17   5   66.49    3.42
   0  17  -6   10.47    0.88
   0  17   6   12.44    0.88
   0  17   6   11.87    0.68
   0  17   6   10.23    0.78
   0  17  -6   13.10    0.86
   0 -17  -6   11.95    0.81
   0 -17   6   12.22    0.99
   0 -17   6   13.12    0.81
   0  17  -7   17.15    1.14
   0  17  -7   16.67    1.06
   0  17   7   15.38    1.09
   0  17   7   15.60    0.99
   0  17   7   16.70    0.91
   0 -17   7   18.13    1.05
   0 -17  -7   16.63    0.98
   0  17   8   18.58    1.09
   0  17   8   17.15    1.02
   0  17  -8   18.15    1.24
   0  17   8   17.92    1.22
   0  17  -8   20.97    1.20
   0 -17   8   18.97    1.38
   0 -17  -8   19.11    1.11
   0 -17   8   21.46    1.19
   0  17  -9    2.94    0.54
   0  17  -9    2.70    0.45
   0  17   9    3.13    0.38
   0  17   9    2.20    0.50
   0 -17   9    2.09    0.56
   0 -17  -9    2.50    0.38
   0 -17   9    2.96    0.50
   0  17  10   11.08    0.68
   0  17 -10   10.30    0.81
   0  17  10    9.51    0.88
   0  17  10    8.87    0.68
   0 -17  10    9.69    1.05
   0 -17  10   10.78    0.85
   0 -17 -10    9.95    0.69
   0  17  11    2.37    0.54
   0  17 -11    3.08    0.51
   0  17  11    2.06    0.32
   0 -17  11    1.86    0.54
   0 -17  11    2.59    0.71
   0  17 -12    0.35    0.32
   0  17  12    0.31    0.35
   0  17  12    0.65    0.20
   0 -17  12    0.39    0.52
   0 -17  12    0.34    0.46
   0  17 -13    2.10    0.43
   0  17  13    2.96    0.54
   0 -17  13    2.92    0.64
   0 -17  13    2.20    0.71
   0  17  14    6.55    0.74
   0 -17  14    5.43    0.78
   0 -17  14    6.08    1.03
   0  17  15    1.83    0.42
   0 -17  15    0.79    0.60
   0 -17  15    0.45    0.48
   0  17  16    0.23    0.34
   0 -17  16   -0.17    0.52
   0 -17  16   -0.26    0.56
   0  17  17    3.26    0.48
   0 -17  17    1.41    0.83
   0 -17  17    3.42    0.69
   0  18   0   55.42    2.69
   0  18   0   55.40    2.78
   0  18   0   52.86    2.56
   0  18   0   52.07    2.72
   0  18   0   53.58    2.70
   0 -18   0   54.23    2.71
   0 -18   0   54.49    2.57
   0 -18   0   53.13    2.73
   0  18   1    0.13    0.13
   0  18   1    0.54    0.28
   0  18  -1    0.17    0.23
   0  18   1    0.34    0.28
   0  18  -1    0.09    0.14
   0  18   1   -0.17    0.20
   0  18   1    0.01    0.18
   0  18  -1    0.00    0.18
   0  18  -1   -0.14    0.27
   0  18  -1    0.22    0.25
   0 -18  -1    0.21    0.17
   0 -18  -1    0.08    0.24
   0 -18   1    0.22    0.19
   0 -18  -1    0.01    0.24
   0 -18   1    0.02    0.20
   0 -18   1    0.17    0.26
   0  18   2    4.65    0.35
   0  18   2    4.53    0.52
   0  18  -2    4.70    0.56
   0  18   2    5.78    0.57
   0  18  -2    6.37    0.56
   0  18   2    5.42    0.49
   0  18   2    4.99    0.54
   0  18  -2    5.95    0.58
   0  18  -2    5.11    0.55
   0 -18  -2    4.92    0.40
   0 -18  -2    4.93    0.50
   0 -18   2    5.25    0.42
   0 -18   2    5.84    0.71
   0 -18  -2    4.67    0.55
   0  18   3    0.63    0.17
   0  18   3    0.37    0.29
   0  18   3    0.73    0.34
   0  18  -3    0.62    0.33
   0  18  -3    1.36    0.31
   0  18  -3    1.00    0.35
   0  18   3    0.70    0.28
   0 -18  -3    0.68    0.29
   0 -18   3    1.12    0.27
   0 -18  -3    0.63    0.22
   0 -18   3    0.89    0.31
   0  18  -4   43.55    2.25
   0  18   4   40.29    2.15
   0  18  -4   40.12    2.16
   0  18   4   43.24    2.00
   0  18   4   41.23    2.20
   0  18  -4   42.31    2.28
   0 -18   4   41.92    2.28
   0 -18  -4   40.91    2.19
   0 -18   4   42.54    2.09
   0 -18  -4   40.73    2.03
   0  18   5    7.65    0.71
   0  18   5    8.16    0.50
   0  18  -5    8.34    0.71
   0  18   5    7.31    0.64
   0  18  -5    8.34    0.75
   0 -18   5    9.48    0.83
   0 -18   5    8.62    0.70
   0 -18  -5    7.58    0.67
   0 -18  -5    8.54    0.56
   0  18   6   22.07    1.32
   0  18   6   22.70    1.42
   0  18  -6   24.46    1.39
   0  18  -6   25.15    1.46
   0  18   6   23.83    1.21
   0 -18   6   23.13    1.53
   0 -18  -6   24.13    1.26
   0 -18   6   24.36    1.34
   0  18  -7   22.70    1.41
   0  18   7   19.77    1.24
   0  18   7   24.10    1.17
   0  18  -7   23.74    1.34
   0  18   7   20.69    1.36
   0 -18  -7   21.59    1.26
   0 -18   7   22.24    1.29
   0 -18   7   23.88    1.53
   0  18   8    7.23    0.60
   0  18   8    6.23    0.49
   0  18  -8    7.27    0.75
   0  18   8    6.50    0.77
   0  18  -8    6.97    0.69
   0 -18   8    7.62    0.87
   0 -18   8    7.07    0.66
   0 -18  -8    6.24    0.57
   0  18  -9   24.97    1.46
   0  18  -9   23.60    1.34
   0  18   9   21.54    1.41
   0  18   9   21.33    1.21
   0  18   9   20.26    1.22
   0 -18   9   21.94    1.33
   0 -18  -9   20.14    1.22
   0 -18   9   20.87    1.54
   0  18  10    0.46    0.37
   0  18  10    0.91    0.23
   0  18  10    1.39    0.27
   0  18 -10    1.09    0.36
   0 -18  10    0.41    0.44
   0 -18  10    0.98    0.44
   0 -18 -10    0.93    0.27
   0  18  11   13.04    1.05
   0  18  11   12.64    0.79
   0  18 -11   12.57    0.95
   0 -18  11   12.70    0.99
   0 -18  11   12.80    1.24
   0  18  12    5.47    0.44
   0 -18  12    6.44    0.75
   0 -18  12    5.59    0.96
   0  18 -13   13.76    1.01
   0  18  13   14.14    1.10
   0 -18  13   14.60    1.14
   0 -18  13   13.63    1.36
   0  18  14    0.31    0.36
   0  18 -14    0.01    0.43
   0 -18  14    0.03    0.49
   0 -18  14    0.91    0.49
   0  18  15    6.65    0.77
   0 -18  15    6.73    1.11
   0 -18  15    5.49    0.80
   0  18  16    3.22    0.58
   0 -18  16    4.62    1.24
   0 -18  16    3.45    1.15
   0  19   0    0.46    0.28
   0  19   0    0.15    0.22
   0  19   0    0.34    0.21
   0  19   0    0.28    0.15
   0  19   0    0.17    0.31
   0 -19   0   -0.03    0.23
   0 -19   0   -0.18    0.24
   0 -19   0    0.10    0.18
   0  19   1   27.20    1.70
   0  19  -1   27.51    1.65
   0  19  -1   29.42    1.49
   0  19   1   30.34    1.75
   0  19  -1   29.21    1.62
   0  19   1   30.29    1.66
   0  19   1   30.24    1.47
   0  19   1   30.26    1.60
   0  19  -1   29.34    1.61
   0 -19  -1   29.80    1.48
   0 -19   1   30.21    1.66
   0 -19  -1   29.61    1.65
   0 -19  -1   29.22    1.65
   0 -19   1   30.30    1.50
   0  19   2    3.62    0.30
   0  19   2    2.96    0.49
   0  19  -2    3.24    0.42
   0  19  -2    2.36    0.44
   0  19  -2    3.48    0.49
   0  19   2    2.62    0.45
   0  19   2    3.43    0.44
   0 -19  -2    3.85    0.50
   0 -19  -2    2.92    0.45
   0 -19   2    4.59    0.56
   0 -19  -2    2.90    0.33
   0 -19   2    3.04    0.37
   0  19   3    1.30    0.30
   0  19  -3    0.71    0.34
   0  19   3    1.40    0.37
   0  19  -3    1.23    0.37
   0  19   3    1.06    0.36
   0  19  -3    0.86    0.26
   0  19   3    1.31    0.21
   0 -19  -3    0.81    0.32
   0 -19  -3    0.94    0.33
   0 -19   3    1.36    0.39
   0 -19   3    1.82    0.32
   0 -19  -3    1.31    0.26
   0  19  -4   17.70    1.08
   0  19   4   16.14    0.86
   0  19  -4   17.24    1.14
   0  19   4   13.50    1.02
   0  19   4   17.93    1.10
   0 -19  -4   16.47    0.91
   0 -19   4   17.53    1.17
   0 -19  -4   14.03    1.01
   0 -19  -4   16.84    1.09
   0 -19   4   17.83    0.98
   0  19  -5   -0.02    0.31
   0  19   5    0.33    0.29
   0  19  -5    0.29    0.31
   0  19   5    0.40    0.31
   0  19   5    0.43    0.17
   0 -19  -5    0.18    0.21
   0 -19  -5   -0.13    0.25
   0 -19   5    0.47    0.34
   0 -19   5    0.10    0.25
   0  19   6   14.55    0.84
   0  19  -6   16.62    1.05
   0  19   6   14.16    0.97
   0  19   6   14.72    1.07
   0  19  -6   15.82    1.11
   0 -19  -6   15.64    1.01
   0 -19   6   17.96    1.00
   0 -19   6   16.80    1.20
   0 -19  -6   14.99    0.89
   0  19  -7    1.33    0.43
   0  19   7    1.42    0.35
   0  19  -7    1.71    0.44
   0  19   7    1.72    0.43
   0  19   7    1.24    0.24
   0 -19   7    1.18    0.46
   0 -19   7    1.51    0.39
   0 -19  -7    1.13    0.38
   0  19  -8   31.65    1.73
   0  19   8   31.87    1.64
   0  19   8   28.85    1.77
   0  19  -8   28.51    1.79
   0 -19  -8   30.09    1.74
   0 -19   8   29.33    1.92
   0 -19   8   30.40    1.68
   0  19  -9    0.59    0.42
   0  19   9    0.19    0.37
   0  19   9    0.52    0.23
   0  19   9    0.77    0.26
   0  19  -9    0.44    0.36
   0 -19   9    0.59    0.39
   0 -19  -9    0.39    0.25
   0 -19   9    0.57    0.43
   0  19 -10   16.06    1.10
   0  19  10   16.55    0.95
   0  19  10   13.46    0.91
   0  19  10   17.15    1.21
   0 -19  10   17.07    1.12
   0 -19 -10   14.72    0.98
   0 -19  10   16.25    1.36
   0  19  11    0.00    0.20
   0  19  11   -0.04    0.31
   0  19 -11    0.18    0.35
   0 -19  11   -0.24    0.38
   0  19  12   13.37    1.12
   0  19 -12   13.20    0.98
   0  19  12   12.61    0.77
   0 -19  12   14.91    1.38
   0 -19  12   14.21    1.07
   0  19  13    0.66    0.41
   0  19 -13    0.77    0.39
   0 -19  13    0.94    0.48
   0 -19  13    0.94    0.55
   0  19  14    6.87    0.87
   0 -19  14    6.66    1.05
   0 -19  14    7.39    0.93
   0  19  15    0.70    0.45
   0 -19  15    1.01    0.61
   0 -19  15    1.03    0.54
   0  19  16    9.54    0.86
   0 -19  16    6.56    1.17
   0 -19  16    7.71    1.10
   0  20   0  129.32    5.96
   0  20   0  120.41    6.00
   0  20   0  130.82    5.83
   0 -20   0  121.09    5.82
   0 -20   0  126.21    5.98
   0  20   1    0.52    0.25
   0  20   1    0.77    0.19
   0  20   1    0.82    0.33
   0  20  -1    0.55    0.33
   0  20  -1    0.64    0.21
   0  20   1    0.32    0.31
   0  20  -1    0.43    0.34
   0  20  -1    0.64    0.30
   0 -20  -1    0.58    0.21
   0 -20   1    0.60    0.32
   0 -20   1    0.72    0.23
   0 -20  -1    0.71    0.34
   0  20  -2   68.55    3.36
   0  20   2   64.74    3.48
   0  20  -2   60.98    3.39
   0  20  -2   69.85    3.38
   0  20   2   66.13    3.32
   0  20   2   69.69    3.20
   0  20   2   68.63    3.39
   0 -20   2   71.23    3.25
   0 -20  -2   68.67    3.21
   0 -20  -2   68.44    3.44
   0 -20   2   68.38    3.42
   0 -20  -2   67.07    3.37
   0  20  -3    0.23    0.31
   0  20   3   -0.02    0.22
   0  20   3    0.10    0.15
   0  20   3   -0.35    0.25
   0  20  -3    0.18    0.29
   0  20   3   -0.37    0.26
   0 -20  -3    0.16    0.26
   0 -20   3    0.07    0.24
   0 -20  -3    0.04    0.21
   0 -20  -3    0.13    0.29
   0 -20   3    0.38    0.35
   0  20  -4   25.14    1.46
   0  20   4   26.47    1.50
   0  20  -4   22.37    1.49
   0  20   4   25.32    1.44
   0  20   4   24.93    1.24
   0 -20  -4   22.36    1.41
   0 -20   4   26.18    1.57
   0 -20  -4   25.77    1.49
   0 -20  -4   24.25    1.29
   0  20   5    1.28    0.36
   0  20   5    0.60    0.18
   0  20  -5    0.69    0.38
   0  20   5    0.44    0.35
   0  20  -5    0.62    0.37
   0 -20   5    0.86    0.42
   0 -20  -5    0.62    0.24
   0 -20   5    1.03    0.31
   0 -20  -5    0.50    0.31
   0  20  -6   -0.17    0.31
   0  20  -6   -0.39    0.31
   0  20   6   -0.35    0.15
   0  20   6    0.04    0.29
   0  20   6   -0.03    0.29
   0 -20  -6    0.15    0.22
   0 -20   6    0.04    0.32
   0 -20  -6    0.16    0.29
   0 -20   6   -0.24    0.23
   0  20  -7   22.06    1.29
   0  20   7   21.47    1.21
   0  20   7   19.61    1.31
   0  20   7   17.12    1.03
   0  20  -7   20.78    1.34
   0 -20  -7   19.96    1.18
   0 -20   7   19.07    1.19
   0 -20   7   20.31    1.45
   0  20   8    7.24    0.65
   0  20   8    6.98    0.77
   0  20  -8    8.01    0.77
   0  20   8    6.68    0.50
   0  20  -8    7.02    0.80
   0 -20   8    8.19    0.72
   0 -20   8    7.04    0.89
   0 -20  -8    6.57    0.62
   0  20   9    0.24    0.19
   0  20  -9   -0.04    0.39
   0  20   9    0.10    0.37
   0  20  -9    0.29    0.35
   0  20   9    0.18    0.27
   0 -20   9    0.01    0.36
   0 -20  -9    0.12    0.44
   0 -20   9    0.05    0.41
   0  20  10    2.99    0.56
   0  20  10    3.04    0.41
   0  20 -10    2.60    0.51
   0  20  10    3.02    0.37
   0 -20  10    2.95    0.65
   0 -20 -10    2.23    0.41
   0 -20  10    2.57    0.52
   0  20  11    1.25    0.28
   0  20 -11    1.03    0.42
   0 -20  11    0.61    0.51
   0  20  12    0.65    0.23
   0  20 -12    0.26    0.38
   0  20  12    0.32    0.41
   0 -20  12    0.67    0.41
   0 -20  12    0.87    0.55
   0  20  13    1.85    0.49
   0  20 -13    0.88    0.43
   0 -20  13    0.42    0.44
   0 -20  13    1.03    0.58
   0  20  14    2.02    0.53
   0 -20  14    2.70    0.63
   0 -20  14    3.10    0.81
   0  20  15    0.35    0.39
   0 -20  15    0.22    0.64
   0 -20  15    0.22    0.47
   0  20  16    1.50    0.44
   0 -20  16    0.70    0.78
   0 -20  16    0.76    0.60
   0  21   0    0.39    0.19
   0  21   0   -0.15    0.30
   0  21   0    0.28    0.31
   0 -21   0    0.18    0.30
   0 -21   0    0.18    0.19
   0  21   1   40.38    2.11
   0  21   1   37.54    2.04
   0  21  -1   36.85    2.11
   0  21   1   39.76    1.91
   0  21  -1   43.42    2.25
   0  21   1   39.53    2.12
   0  21  -1   37.52    1.92
   0  21  -1   36.84    2.05
   0 -21   1   40.61    2.12
   0 -21  -1   38.07    1.91
   0 -21   1   37.82    1.93
   0 -21  -1   39.84    2.10
   0  21   2    2.03    0.44
   0  21  -2    1.32    0.42
   0  21   2    2.02    0.27
   0  21  -2    2.01    0.42
   0  21   2    1.28    0.41
   0  21   2    1.57    0.34
   0  21  -2    1.18    0.35
   0 -21   2    1.69    0.42
   0 -21  -2    1.48    0.40
   0 -21  -2    2.27    0.33
   0 -21   2    2.06    0.34
   0  21  -3   28.67    1.61
   0  21   3   27.07    1.53
   0  21  -3   25.71    1.63
   0  21   3   27.23    1.38
   0  21   3   26.65    1.58
   0  21   3   29.60    1.64
   0 -21  -3   28.16    1.43
   0 -21   3   28.43    1.47
   0 -21  -3   28.52    1.62
   0 -21   3   26.83    1.66
   0  21  -4    0.54    0.37
   0  21  -4    0.43    0.38
   0  21   4    0.86    0.19
   0  21   4    0.95    0.28
   0  21   4    1.23    0.40
   0  21   4    0.88    0.35
   0 -21  -4    0.59    0.25
   0 -21   4    0.87    0.40
   0 -21   4    0.65    0.29
   0 -21  -4    0.49    0.34
   0  21   5    5.93    0.71
   0  21  -5    6.50    0.73
   0  21   5    5.05    0.41
   0  21  -5    6.27    0.68
   0 -21  -5    4.93    0.59
   0 -21  -5    5.47    0.48
   0 -21   5    6.86    0.60
   0 -21   5    5.70    0.75
   0  21   6   10.42    0.69
   0  21  -6   14.22    0.99
   0  21  -6   13.37    1.03
   0  21   6   10.36    0.87
   0  21   6   12.78    1.00
   0 -21  -6   12.77    0.77
   0 -21   6   13.75    1.12
   0 -21  -6   10.40    0.90
   0 -21   6   14.50    0.88
   0  21   7    5.62    0.61
   0  21  -7    5.13    0.74
   0  21   7    4.11    0.40
   0  21   7    6.06    0.76
   0  21  -7    5.90    0.69
   0 -21   7    5.58    0.80
   0 -21  -7    4.88    0.57
   0 -21   7    5.47    0.59
   0  21   8   20.42    1.23
   0  21  -8   21.53    1.42
   0  21   8   18.03    1.35
   0  21   8   18.59    1.08
   0  21  -8   23.77    1.38
   0 -21  -8   20.69    1.24
   0 -21   8   22.08    1.29
   0 -21   8   19.89    1.51
   0  21   9    7.59    0.65
   0  21   9    6.67    0.54
   0  21   9    7.13    0.88
   0  21  -9    8.14    0.90
   0  21  -9    7.78    0.81
   0 -21  -9    8.03    0.69
   0 -21   9    8.73    1.01
   0 -21   9    9.33    0.80
   0  21  10   -0.49    0.34
   0  21  10   -0.35    0.23
   0  21 -10    0.08    0.34
   0  21  10    0.19    0.20
   0 -21 -10   -0.05    0.26
   0 -21  10   -0.46    0.33
   0  21  11    0.16    0.40
   0  21  11    0.48    0.26
   0  21 -11    0.12    0.36
   0 -21  11   -0.18    0.44
   0 -21 -11    0.62    0.29
   0 -21  11    0.00    0.40
   0  21  12    2.36    0.33
   0  21  12    2.05    0.59
   0  21 -12    2.40    0.51
   0 -21  12    2.53    0.58
   0 -21  12    2.48    0.69
   0  21 -13    1.04    0.44
   0  21  13    0.86    0.47
   0  21  13    0.95    0.21
   0 -21  13    0.06    0.45
   0 -21  13    0.62    0.51
   0  21  14    6.10    0.84
   0 -21  14    5.53    0.97
   0 -21  14    5.75    0.84
   0  21  15    1.29    0.51
   0 -21  15    1.17    0.69
   0 -21  15    1.19    0.53
   0  21  16    3.69    0.64
   0 -21  16    3.16    0.79
   0 -21  16    3.54    0.98
   0  22   0    3.51    0.58
   0  22   0    4.48    0.39
   0  22   0    5.69    0.62
   0  22   0    6.13    0.68
   0 -22   0    4.20    0.59
   0 -22   0    4.27    0.43
   0  22  -1   11.91    0.96
   0  22   1   11.34    0.86
   0  22   1   13.51    1.00
   0  22   1   12.88    1.01
   0  22   1   13.46    0.74
   0  22  -1   13.09    0.91
   0  22  -1   12.65    1.00
   0 -22   1   13.92    0.99
   0 -22  -1   11.20    0.93
   0 -22   1   12.92    0.78
   0 -22  -1   12.47    0.77
   0  22   2    1.97    0.45
   0  22  -2    2.33    0.46
   0  22   2    2.11    0.38
   0  22   2    2.34    0.48
   0  22   2    2.45    0.29
   0  22  -2    1.60    0.48
   0 -22  -2    1.39    0.42
   0 -22   2    2.57    0.51
   0 -22  -2    2.25    0.35
   0 -22   2    2.69    0.38
   0  22  -3    0.53    0.37
   0  22   3    0.50    0.28
   0  22   3    0.36    0.35
   0  22  -3    0.44    0.39
   0  22   3    0.83    0.19
   0  22   3    0.75    0.37
   0 -22  -3    0.82    0.26
   0 -22  -3    0.18    0.33
   0 -22   3    0.55    0.38
   0  22   4    1.66    0.44
   0  22  -4    1.97    0.52
   0  22   4    1.82    0.42
   0  22   4    2.35    0.29
   0  22   4    1.70    0.38
   0  22  -4    2.61    0.51
   0 -22   4    2.37    0.52
   0 -22  -4    2.27    0.47
   0 -22   4    2.59    0.41
   0 -22  -4    2.71    0.36
   0  22   5   55.97    2.79
   0  22  -5   55.79    2.88
   0  22  -5   59.31    2.98
   0  22   5   57.03    2.93
   0  22   5   49.62    2.81
   0 -22   5   54.67    2.99
   0 -22   5   57.26    2.76
   0 -22  -5   53.84    2.68
   0  22  -6   -0.29    0.35
   0  22   6   -0.02    0.31
   0  22   6   -0.05    0.36
   0  22   6   -0.34    0.14
   0  22  -6    0.17    0.36
   0 -22   6   -0.10    0.40
   0 -22  -6    0.23    0.25
   0 -22   6    0.11    0.30
   0  22   7   31.23    1.75
   0  22   7   37.54    2.06
   0  22   7   35.25    2.07
   0  22  -7   38.05    2.04
   0  22  -7   37.33    2.11
   0 -22   7   37.83    1.94
   0 -22   7   35.37    2.18
   0  22   8   -0.28    0.17
   0  22   8    0.26    0.33
   0  22  -8    0.40    0.41
   0  22   8   -0.18    0.39
   0  22  -8    0.09    0.37
   0 -22   8    0.03    0.41
   0 -22   8   -0.27    0.33
   0 -22  -8    0.28    0.31
   0  22   9   12.08    1.09
   0  22  -9   15.09    1.11
   0  22  -9   12.42    1.15
   0  22   9   15.20    0.95
   0 -22   9   13.99    1.02
   0 -22  -9   13.47    0.96
   0 -22   9   13.85    1.27
   0  22  10    0.88    0.31
   0  22  10    1.08    0.44
   0  22  10    0.87    0.25
   0  22 -10    0.85    0.44
   0 -22  10    1.27    0.55
   0 -22  10    0.97    0.46
   0 -22 -10    0.77    0.34
   0  22  11    7.09    0.91
   0  22  11    5.26    0.54
   0  22 -11    5.96    0.73
   0 -22  11    5.76    0.94
   0 -22  11    6.61    0.79
   0 -22 -11    5.19    0.64
   0  22  12    0.85    0.47
   0  22  12    0.91    0.25
   0  22 -12    0.58    0.42
   0 -22  12    1.22    0.51
   0 -22  12    1.08    0.64
   0  22  13    6.64    0.89
   0  22  13    6.24    0.45
   0  22 -13    4.04    0.70
   0 -22  13    4.84    0.94
   0 -22  13    5.48    0.81
   0  22  14   -0.16    0.39
   0 -22  14    0.36    0.59
   0 -22  14   -0.41    0.49
   0  22  15    8.49    0.96
   0 -22  15    7.64    1.29
   0  23   0    0.57    0.39
   0  23   0    0.31    0.36
   0  23   0    0.00    0.20
   0  23   0   -0.30    0.23
   0 -23   0    0.27    0.38
   0 -23   0    0.36    0.26
   0  23   1   84.88    4.25
   0  23  -1   84.74    4.33
   0  23   1   82.21    4.08
   0  23   1   86.07    4.31
   0  23  -1   87.63    4.31
   0  23   1   85.58    4.31
   0 -23  -1   87.15    4.10
   0 -23   1   95.82    4.35
   0 -23  -1   88.88    4.30
   0 -23   1   87.84    4.12
   0  23   2    3.00    0.32
   0  23   2    2.32    0.42
   0  23  -2    2.46    0.54
   0  23   2    3.69    0.58
   0  23   2    4.79    0.66
   0  23  -2    3.49    0.57
   0 -23   2    4.09    0.45
   0 -23  -2    3.88    0.58
   0 -23  -2    3.75    0.42
   0 -23   2    3.36    0.57
   0  23   3   17.69    1.20
   0  23  -3   17.33    1.25
   0  23   3   17.77    0.97
   0  23   3   16.22    1.12
   0  23  -3   17.56    1.21
   0  23   3   19.57    1.26
   0 -23   3   18.26    1.06
   0 -23   3   20.16    1.31
   0 -23  -3   17.44    1.21
   0 -23  -3   18.77    1.02
   0  23   4   36.13    2.11
   0  23  -4   36.75    2.13
   0  23   4   36.06    2.05
   0 -23  -4   38.58    1.89
   0 -23   4   39.00    1.95
   0 -23  -4   36.80    2.08
   0 -23   4   37.72    2.17
   0  23  -5   24.78    1.59
   0  23   5   26.35    1.59
   0  23   5   22.35    1.45
   0 -23  -5   24.10    1.31
   0 -23   5   25.88    1.40
   0 -23   5   24.75    1.63
   0  23   6    9.75    0.64
   0  23   6   10.76    0.80
   0  23   6   10.99    1.00
   0  23  -6   10.64    1.01
   0  23  -6   12.26    0.99
   0  23   6   12.38    0.92
   0 -23   6   11.39    0.83
   0 -23   6   11.75    1.08
   0 -23  -6   10.93    0.73
   0  23   7   24.34    1.56
   0  23  -7   22.93    1.48
   0  23   7   22.68    1.38
   0  23   7   20.50    1.18
   0  23  -7   25.42    1.58
   0 -23   7   22.65    1.36
   0 -23   7   24.00    1.64
   0  23   8    0.22    0.20
   0  23   8    0.47    0.30
   0  23  -8   -0.03    0.39
   0  23  -8    0.22    0.40
   0  23   8    0.45    0.46
   0 -23   8   -0.61    0.31
   0 -23   8    0.55    0.43
   0  23  -9    2.55    0.55
   0  23   9    2.34    0.34
   0  23  -9    3.81    0.71
   0  23   9    3.36    0.54
   0 -23   9    3.62    0.83
   0 -23   9    3.81    0.60
   0  23 -10    4.94    0.71
   0  23  10    3.70    0.43
   0  23  10    5.18    0.56
   0  23  10    5.37    0.79
   0 -23  10    4.00    0.83
   0 -23  10    5.12    0.79
   0 -23 -10    5.27    0.59
   0  23  11    1.94    0.60
   0  23  11    1.22    0.32
   0  23 -11    0.80    0.43
   0 -23  11    1.77    0.57
   0 -23  11    1.52    0.48
   0 -23 -11    0.56    0.42
   0  23  12    2.43    0.59
   0  23  12    1.90    0.33
   0  23 -12    0.80    0.52
   0 -23  12    2.77    0.63
   0 -23  12    2.06    0.64
   0  23  13    0.53    0.41
   0  23  13    0.21    0.19
   0 -23  13   -0.50    0.41
   0 -23  13    0.38    0.51
   0  23  14    3.32    0.66
   0 -23  14    2.56    0.69
   0 -23  14    2.66    0.80
   0  23  15    1.71    0.55
   0 -23  15    1.88    0.72
   0 -23  15    1.56    0.71
   0  24   0   50.77    2.75
   0  24   0   58.86    3.04
   0  24   0   60.87    3.02
   0  24   0   57.94    2.96
   0 -24   0   60.26    3.00
   0 -24   0   57.48    2.79
   0  24  -1    1.54    0.50
   0  24   1    1.38    0.45
   0  24  -1    0.41    0.42
   0  24   1    1.08    0.43
   0  24   1    1.10    0.24
   0  24   1    1.50    0.33
   0 -24  -1    1.45    0.31
   0 -24   1    1.29    0.32
   0 -24  -1    0.84    0.40
   0 -24   1    1.82    0.48
   0  24   2   42.58    2.26
   0  24  -2   42.42    2.23
   0  24  -2   40.17    2.27
   0  24   2   37.11    2.24
   0  24   2   39.46    2.21
   0  24   2   37.11    1.96
   0 -24  -2   40.24    2.20
   0 -24   2   42.66    2.26
   0 -24  -2   40.15    2.00
   0  24   3    0.49    0.38
   0  24  -3    0.58    0.42
   0  24   3    0.58    0.19
   0  24   3    0.54    0.36
   0  24  -3    0.78    0.44
   0  24   3    0.24    0.26
   0 -24  -3    0.66    0.27
   0 -24   3    0.10    0.39
   0 -24  -3   -0.28    0.31
   0 -24   3    0.77    0.31
   0  24  -4   22.95    1.49
   0  24   4   19.76    1.32
   0  24   4   23.15    1.42
   0  24  -4   24.16    1.46
   0  24   4   19.61    1.15
   0  24   4   23.57    1.49
   0 -24  -4   22.75    1.45
   0 -24   4   24.36    1.29
   0 -24   4   21.90    1.52
   0 -24  -4   23.33    1.23
   0  24  -5    3.65    0.67
   0  24   5    3.93    0.59
   0  24   5    3.34    0.50
   0  24   5    3.46    0.62
   0  24  -5    3.34    0.63
   0  24   5    3.64    0.34
   0 -24  -5    4.09    0.44
   0 -24   5    3.83    0.51
   0 -24   5    4.52    0.73
   0  24   6   32.18    1.82
   0  24   6   30.13    1.93
   0  24  -6   34.66    2.01
   0  24   6   28.91    1.58
   0  24   6   31.74    1.77
   0  24  -6   35.41    2.07
   0 -24   6   33.64    1.78
   0 -24  -6   31.60    1.65
   0 -24   6   32.24    2.03
   0  24  -7    6.09    0.82
   0  24   7    7.01    0.85
   0  24   7    5.87    0.66
   0  24   7    4.45    0.60
   0  24  -7    6.35    0.80
   0  24   7    4.79    0.42
   0 -24   7    5.97    0.69
   0 -24   7    5.90    0.89
   0  24  -8   14.30    1.15
   0  24  -8   14.82    1.23
   0  24   8   14.18    1.01
   0  24   8   13.02    1.46
   0 -24   8   15.22    1.47
   0 -24   8   16.50    1.10
   0  24   9    6.17    0.85
   0  24   9    6.66    0.65
   0  24  -9    5.10    0.74
   0 -24   9    6.34    0.93
   0 -24   9    7.30    0.74
   0  24  10    5.26    0.80
   0  24  10    3.47    0.43
   0  24  10    4.75    0.55
   0  24 -10    5.76    0.76
   0 -24  10    4.68    0.87
   0 -24  10    6.95    0.77
   0  24 -11    1.59    0.54
   0  24  11    2.06    0.40
   0  24  11    2.48    0.63
   0 -24  11    2.54    0.57
   0 -24  11    2.78    0.79
   0  24 -12   -0.40    0.43
   0  24  12    0.47    0.45
   0  24  12    0.62    0.26
   0 -24  12    1.29    0.50
   0 -24  12    0.20    0.44
   0  24  13    0.07    0.43
   0 -24  13   -0.74    0.44
   0 -24  13   -0.09    0.44
   0  24  14    4.71    0.77
   0 -24  14    4.45    0.81
   0  24  15    0.95    0.52
   0 -24  15    0.46    0.63
   0 -24  15    0.88    0.62
   0  25   0    0.19    0.18
   0  25   0   -0.47    0.34
   0  25   0   -0.43    0.35
   0 -25   0    0.35    0.26
   0 -25   0   -0.11    0.34
   0  25   1    3.65    0.42
   0  25   1    3.83    0.54
   0  25  -1    4.30    0.66
   0  25   1    6.40    0.81
   0  25  -1    4.90    0.72
   0  25   1    4.90    0.68
   0 -25   1    4.68    0.50
   0 -25  -1    4.34    0.63
   0 -25   1    4.88    0.68
   0 -25  -1    4.38    0.47
   0  25   2   10.75    0.90
   0  25  -2    9.53    0.95
   0  25   2    8.88    0.79
   0  25   2    8.80    0.61
   0  25  -2   11.16    0.95
   0  25   2   11.52    0.98
   0 -25  -2    9.83    0.89
   0 -25  -2   10.29    0.70
   0 -25   2   11.35    0.73
   0 -25   2    9.73    0.94
   0  25  -3    1.35    0.47
   0  25  -3    0.94    0.44
   0  25   3    0.79    0.21
   0  25   3    1.21    0.40
   0  25   3    1.79    0.50
   0 -25  -3    1.26    0.43
   0 -25   3    1.91    0.38
   0 -25  -3    1.32    0.32
   0 -25   3    1.40    0.51
   0  25   4    0.92    0.33
   0  25   4    1.47    0.49
   0  25   4    0.23    0.36
   0  25   4    0.71    0.20
   0  25  -4    0.75    0.47
   0  25  -4    0.54    0.41
   0 -25  -4    0.48    0.28
   0 -25   4    1.21    0.47
   0 -25  -4    0.65    0.41
   0 -25   4    0.93    0.32
   0  25   5    0.02    0.34
   0  25   5   -0.10    0.30
   0  25  -5    0.78    0.46
   0  25   5    0.46    0.45
   0  25  -5    0.95    0.46
   0  25   5    0.30    0.19
   0 -25   5    0.48    0.34
   0 -25   5    0.38    0.47
   0 -25  -5    0.43    0.25
   0  25   6   29.82    1.67
   0  25  -6   33.85    2.07
   0  25   6   36.36    1.95
   0  25   6   33.31    2.05
   0  25  -6   33.34    2.00
   0 -25   6   35.17    2.12
   0 -25   6   35.44    1.85
   0 -25  -6   34.94    1.75
   0  25   7    0.15    0.19
   0  25   7    0.16    0.30
   0  25  -7    0.53    0.45
   0  25   7    0.81    0.45
   0  25   7    0.66    0.38
   0 -25   7   -0.12    0.43
   0 -25   7    0.61    0.40
   0  25  -8   50.23    2.72
   0  25   8   47.55    2.56
   0  25   8   49.73    2.78
   0 -25   8   51.10    2.59
   0 -25   8   47.12    2.86
   0  25  -9    1.78    0.62
   0  25   9    0.52    0.33
   0  25   9    0.83    0.48
   0  25   9    0.61    0.35
   0  25  -9    0.71    0.47
   0  25   9    0.45    0.23
   0 -25   9    0.46    0.53
   0  25  10    3.74    0.48
   0  25 -10    3.47    0.66
   0  25  10    3.10    0.52
   0  25  10    5.00    0.81
   0  25  10    4.19    0.52
   0 -25  10    5.64    0.72
   0  25  11   -0.19    0.42
   0  25  11    0.23    0.27
   0 -25  11   -0.48    0.41
   0 -25  11    0.13    0.50
   0  25  12    3.98    0.43
   0  25  12    3.85    0.75
   0  25 -12    2.59    0.68
   0 -25  12    4.00    0.68
   0 -25  12    4.08    0.87
   0  25  13    0.90    0.53
   0 -25  13    0.61    0.55
   0 -25  13   -0.40    0.53
   0  25  14   12.83    1.50
   0 -25  14    9.77    1.34
   0  26   0    4.15    0.70
   0  26   0    4.32    0.69
   0 -26   0    4.55    0.49
   0 -26   0    3.63    0.65
   0  26   1    0.12    0.19
   0  26  -1   -0.38    0.32
   0  26   1    0.15    0.39
   0  26  -1    0.23    0.44
   0  26   1    0.32    0.42
   0 -26  -1    0.35    0.26
   0 -26   1    0.45    0.32
   0 -26  -1    0.42    0.41
   0 -26   1    0.11    0.40
   0  26  -2   15.35    1.20
   0  26   2   16.60    1.22
   0  26  -2   17.21    1.26
   0  26   2   15.71    1.11
   0 -26   2   17.35    1.00
   0 -26   2   15.84    1.20
   0 -26  -2   16.14    0.97
   0 -26  -2   15.43    1.17
   0  26   3    0.22    0.17
   0  26   3    0.31    0.35
   0  26  -3    0.31    0.41
   0  26  -3    0.19    0.37
   0  26   3    0.42    0.30
   0 -26  -3    0.40    0.27
   0 -26  -3    0.06    0.37
   0 -26   3    0.43    0.43
   0 -26   3    0.27    0.30
   0  26   4   26.18    1.60
   0  26  -4   26.09    1.64
   0  26  -4   23.94    1.54
   0  26   4   23.91    1.49
   0  26   4   21.25    1.41
   0  26   4   21.17    1.22
   0 -26   4   24.23    1.35
   0 -26   4   23.24    1.59
   0 -26  -4   24.69    1.29
   0 -26  -4   24.00    1.54
   0  26   5    3.64    0.69
   0  26  -5    4.29    0.69
   0  26  -5    4.35    0.74
   0  26   5    2.86    0.48
   0  26   5    3.56    0.36
   0  26   5    4.88    0.66
   0 -26   5    4.01    0.71
   0 -26   5    4.40    0.55
   0 -26  -5    4.03    0.46
   0  26  -6    6.44    0.90
   0  26   6    7.64    0.76
   0  26   6    6.10    0.86
   0  26   6    5.35    0.65
   0  26   6    5.20    0.46
   0  26  -6    7.31    0.87
   0 -26  -6    7.02    0.56
   0 -26   6    8.30    0.96
   0 -26   6    7.08    0.71
   0  26   7   18.42    1.24
   0  26  -7   19.54    1.38
   0  26  -7   17.65    1.44
   0  26   7   19.55    1.43
   0  26   7   15.49    1.19
   0 -26   7   21.22    1.26
   0 -26   7   19.67    1.53
   0  26  -8    3.80    0.76
   0  26   8    4.99    0.60
   0  26   8    4.85    0.65
   0  26   8    4.92    0.80
   0  26  -8    5.07    0.74
   0 -26   8    5.00    0.67
   0 -26   8    5.27    0.87
   0  26   9    2.72    0.47
   0  26  -9    2.92    0.75
   0  26   9    4.53    0.59
   0  26   9    3.27    0.67
   0  26  -9    3.38    0.72
   0  26   9    2.39    0.34
   0 -26   9    3.39    0.79
   0 -26   9    4.06    0.65
   0  26  10    3.62    0.50
   0  26 -10    2.02    0.57
   0  26  10    3.39    0.71
   0 -26  10    2.54    0.58
   0 -26  10    2.25    0.66
   0  26  11    1.32    0.56
   0  26 -11    0.16    0.51
   0  26  11    0.95    0.33
   0 -26  11    0.37    0.56
   0 -26  11    0.27    0.47
   0  26 -12   -1.22    0.49
   0  26  12   -0.17    0.43
   0 -26  12    0.00    0.52
   0 -26  12    0.12    0.45
   0  26  13    8.95    1.08
   0 -26  13   11.01    1.07
   0  26  14    0.19    0.46
   0 -26  14   -0.46    0.51
   0 -26  14   -0.37    0.67
   0  27   0    0.16    0.41
   0  27   0    0.04    0.40
   0 -27   0    0.16    0.40
   0 -27   0   -0.49    0.40
   0  27   1   42.41    2.45
   0  27  -1   40.47    2.45
   0  27  -1   44.03    2.46
   0  27   1   44.96    2.46
   0 -27   1   44.61    2.20
   0 -27  -1   41.72    2.42
   0 -27  -1   43.93    2.19
   0 -27   1   44.81    2.45
   0  27  -2    2.76    0.62
   0  27   2    2.70    0.55
   0  27   2    2.61    0.34
   0  27   2    3.06    0.64
   0  27  -2    3.85    0.63
   0 -27   2    3.92    0.66
   0 -27   2    3.23    0.45
   0 -27  -2    2.98    0.58
   0 -27  -2    3.06    0.42
   0  27   3    6.62    0.68
   0  27   3    7.73    0.91
   0  27   3    6.04    0.78
   0  27  -3    5.88    0.84
   0  27  -3    6.95    0.81
   0 -27   3    7.12    0.63
   0 -27   3    6.03    0.81
   0 -27  -3    6.19    0.79
   0 -27  -3    5.75    0.55
   0  27   4    1.36    0.49
   0  27   4    1.13    0.50
   0  27  -4    1.79    0.55
   0  27   4    1.18    0.24
   0  27   4    1.66    0.38
   0  27  -4    2.13    0.58
   0 -27   4    1.34    0.39
   0 -27  -4    1.76    0.33
   0 -27   4    1.70    0.54
   0 -27  -4    1.43    0.49
   0  27  -5    9.58    0.94
   0  27   5    9.69    0.95
   0  27  -5    9.62    1.32
   0  27   5    7.74    0.86
   0  27   5    6.82    0.54
   0  27   5    7.30    0.74
   0 -27   5   10.99    1.04
   0 -27  -5    8.45    0.63
   0 -27   5    8.85    0.74
   0  27   6    1.44    0.56
   0  27  -6    0.14    0.47
   0  27  -6   -0.45    0.44
   0  27   6    0.72    0.36
   0  27   6    0.37    0.21
   0  27   6    0.10    0.36
   0 -27   6   -0.17    0.46
   0 -27  -6    0.94    0.29
   0 -27   6    0.61    0.38
   0  27  -7    9.36    1.03
   0  27   7    9.10    0.84
   0  27   7    7.19    0.63
   0  27   7    9.92    1.05
   0  27   7    8.62    0.78
   0  27  -7   10.81    1.02
   0 -27   7    9.54    0.81
   0 -27   7    9.92    1.09
   0  27  -8    0.88    0.52
   0  27   8    1.01    0.54
   0  27  -8    0.48    0.49
   0  27   8    1.32    0.38
   0  27   8    1.34    0.41
   0 -27   8    0.90    0.53
   0 -27   8    0.64    0.53
   0  27   9    2.63    0.50
   0  27  -9    3.76    0.75
   0  27   9    2.22    0.64
   0  27  -9    1.64    0.60
   0 -27   9    3.04    0.76
   0 -27   9    2.70    0.59
   0  27  10    2.55    0.61
   0  27  10    3.20    0.49
   0 -27  10    2.11    0.70
   0 -27  10    3.77    0.64
   0  27  11    2.11    0.40
   0  27  11    2.06    0.62
   0  27 -11    0.57    0.54
   0 -27  11    2.27    0.56
   0 -27  11    0.70    0.53
   0  27  12    0.21    0.29
   0  27  12   -0.40    0.43
   0  27 -12   -1.45    0.59
   0 -27  12   -0.76    0.58
   0 -27  12    0.04    0.48
   0 -27  13    0.63    0.63
   0 -27  13    1.97    0.64
   0  28   0   53.68    2.95
   0  28   0   55.73    2.98
   0 -28   0   54.68    2.92
   0 -28   0   52.48    2.66
   0  28  -1    0.19    0.48
   0  28   1   -0.28    0.43
   0  28   1    0.38    0.43
   0  28  -1    0.28    0.45
   0  28   1    0.30    0.21
   0 -28   1    0.47    0.44
   0 -28  -1   -0.13    0.42
   0 -28   1    0.13    0.28
   0 -28  -1    0.13    0.29
   0  28  -2    2.59    0.61
   0  28   2    4.05    0.67
   0  28   2    2.74    0.61
   0  28  -2    2.99    0.62
   0  28   2    3.17    0.37
   0 -28   2    3.51    0.48
   0 -28   2    3.50    0.65
   0 -28  -2    4.36    0.48
   0 -28  -2    2.82    0.60
   0  28  -3    0.77    0.49
   0  28   3    2.06    0.54
   0  28   3    1.28    0.25
   0  28  -3    0.78    0.47
   0  28   3    2.05    0.47
   0  28   3    1.21    0.55
   0 -28   3    2.11    0.58
   0 -28  -3    2.16    0.36
   0 -28  -3    1.85    0.54
   0 -28   3    1.51    0.38
   0  28   4    1.25    0.37
   0  28   4    0.57    0.47
   0  28  -4   -0.06    0.44
   0  28   4   -0.29    0.42
   0 -28   4   -0.04    0.32
   0 -28   4    0.55    0.51
   0 -28  -4    0.83    0.29
   0 -28  -4    0.52    0.45
   0  28   5   19.75    1.48
   0  28  -5   23.75    1.55
   0  28   5   21.18    1.40
   0  28  -5   21.05    1.46
   0  28   5   16.41    1.24
   0  28   5   18.19    1.22
   0 -28   5   20.21    1.49
   0 -28   5   20.88    1.25
   0 -28  -5   20.59    1.14
   0  28   6    4.00    0.75
   0  28   6    3.22    0.60
   0  28  -6    4.77    0.76
   0  28  -6    3.26    0.66
   0  28   6    3.24    0.53
   0  28   6    3.20    0.49
   0 -28   6    4.16    0.79
   0 -28  -6    3.37    0.42
   0 -28   6    3.04    0.54
   0  28  -7    3.22    0.73
   0  28   7    2.83    0.53
   0  28   7    4.03    0.63
   0  28   7    2.84    0.69
   0  28  -7    2.73    0.66
   0 -28   7    2.60    0.52
   0 -28   7    3.35    0.74
   0  28  -8    1.08    0.55
   0  28   8    1.96    0.48
   0  28   8    1.23    0.52
   0  28  -8    2.24    0.59
   0 -28   8    2.27    0.64
   0 -28   8    1.39    0.48
   0  28   9    7.97    1.06
   0  28  -9   10.27    1.09
   0  28  -9    9.27    1.07
   0  28   9    9.84    0.84
   0 -28   9   10.32    0.93
   0 -28   9    8.29    1.11
   0  28  10    0.43    0.53
   0  28 -10    0.19    0.53
   0  28  10    1.14    0.36
   0 -28  10    1.18    0.65
   0 -28  10    1.23    0.52
   0  28  11    8.03    0.68
   0  28 -11    7.07    1.13
   0  28  11    8.80    1.06
   0 -28  11    8.07    0.92
   0 -28  11    8.30    1.14
   0  28  12    0.44    0.31
   0  28  12   -0.10    0.46
   0 -28  12   -0.20    0.49
   0  28  13    0.76    0.60
   0 -28  13   -0.82    0.55
   0 -28  13    0.05    0.54
   0  29   0   -0.04    0.42
   0  29   0    0.30    0.49
   0 -29   0   -0.20    0.27
   0 -29   0    0.13    0.41
   0  29   1   -0.17    0.46
   0  29   1   -0.56    0.37
   0  29  -1    0.41    0.46
   0  29  -1    0.18    0.42
   0 -29  -1    0.49    0.46
   0 -29   1    0.15    0.45
   0 -29   1    0.46    0.31
   0  29   2    0.66    0.52
   0  29  -2    0.79    0.46
   0  29   2    0.40    0.21
   0  29   2    0.48    0.46
   0 -29   2    0.59    0.32
   0 -29   2    1.05    0.46
   0 -29  -2    0.96    0.46
   0 -29  -2    0.13    0.28
   0  29   3    4.67    0.74
   0  29  -3    4.05    0.74
   0  29  -3    4.10    0.75
   0  29   3    4.11    0.83
   0  29   3    3.68    0.39
   0 -29  -3    3.93    0.66
   0 -29  -3    5.47    0.50
   0 -29   3    5.01    0.57
   0  29   4    0.77    0.47
   0  29  -4    0.81    0.51
   0  29   4    1.58    0.37
   0  29   4    0.35    0.20
   0  29   4    0.39    0.49
   0  29  -4    0.43    0.51
   0 -29   4    0.92    0.52
   0 -29   4    1.13    0.40
   0 -29  -4    0.38    0.50
   0  29   5    6.09    0.69
   0  29  -5    7.63    0.96
   0  29   5    7.70    0.86
   0  29   5    8.60    0.99
   0  29  -5    6.63    0.93
   0 -29   5    8.30    0.73
   0 -29  -5    7.31    0.61
   0 -29   5    6.72    0.91
   0  29  -6    8.73    0.99
   0  29  -6    8.07    0.98
   0  29   6    7.18    1.20
   0  29   6    9.12    0.92
   0  29   6    7.87    1.06
   0 -29   6    8.28    1.03
   0 -29   6    8.92    0.77
   0 -29  -6    9.02    0.65
   0  29   7   -0.05    0.38
   0  29  -7   -1.00    0.40
   0  29   7   -0.08    0.42
   0  29  -7   -0.10    0.41
   0 -29   7    0.10    0.38
   0 -29   7    0.62    0.55
   0  29  -8    7.21    0.97
   0  29  -8    6.71    0.93
   0  29   8    9.32    0.85
   0  29   8    8.07    1.06
   0 -29   8    6.54    0.79
   0 -29   8    6.46    0.98
   0  29   9    1.00    0.44
   0  29  -9    0.96    0.49
   0  29   9    1.09    0.56
   0  29  -9   -0.22    0.54
   0 -29   9    0.75    0.46
   0 -29   9    1.68    0.69
   0  29  10    8.19    0.80
   0  29  10    7.43    1.05
   0  29 -10    7.53    1.00
   0 -29  10    8.80    0.88
   0 -29  10    8.43    1.16
   0  29  11    0.89    0.57
   0  29  11    1.28    0.35
   0 -29  11    1.28    0.52
   0 -29  11    1.29    0.69
   0  29  12    5.85    0.91
   0 -29  12    5.87    0.87
   0 -29  12    6.24    1.09
   0  30   0   10.44    1.11
   0 -30   0   11.56    1.56
   0 -30   0   10.51    0.77
   0  30   1    1.63    0.55
   0  30   1    0.81    0.50
   0  30  -1    1.08    0.54
   0  30  -1    0.58    0.48
   0 -30  -1    1.20    0.34
   0 -30  -1    1.03    0.77
   0 -30   1    0.90    0.33
   0 -30   1    1.10    0.55
   0  30  -2   19.43    1.51
   0  30  -2   22.17    1.54
   0  30   2   20.59    1.49
   0 -30   2   21.18    1.25
   0 -30   2   21.57    1.54
   0 -30  -2   19.96    1.62
   0  30   3    2.72    0.60
   0  30  -3    3.29    0.71
   0  30   3    1.78    0.30
   0  30   3    1.90    0.62
   0  30  -3    1.75    0.61
   0 -30   3    3.24    0.69
   0 -30  -3    3.10    0.43
   0 -30  -3    2.59    0.56
   0 -30   3    2.88    0.47
   0  30   4   26.23    1.65
   0  30  -4   25.29    1.73
   0  30  -4   23.33    1.65
   0  30   4   23.63    1.71
   0 -30  -4   23.66    1.32
   0 -30   4   23.59    1.69
   0 -30  -4   22.81    1.61
   0 -30   4   23.74    1.40
   0  30   5    0.50    0.50
   0  30  -5    0.25    0.49
   0  30   5    0.28    0.39
   0  30   5    1.07    0.41
   0  30   5    0.44    0.22
   0  30  -5    1.38    0.59
   0 -30  -5    0.27    0.29
   0 -30   5    0.33    0.38
   0 -30   5    0.07    0.46
   0  30   6    3.99    0.65
   0  30   6    3.08    0.70
   0  30  -6    3.00    0.67
   0  30  -6    2.29    0.68
   0 -30  -6    3.72    0.43
   0 -30   6    2.71    0.71
   0 -30   6    3.43    0.54
   0  30   7    0.82    0.44
   0  30  -7    1.53    0.58
   0  30  -7    1.23    0.56
   0  30   7    1.08    0.54
   0 -30   7    1.18    0.49
   0 -30   7    1.43    0.64
   0  30  -8    0.46    0.52
   0  30   8    0.75    0.45
   0  30  -8    0.91    0.54
   0  30   8    0.43    0.48
   0 -30   8    0.61    0.46
   0 -30   8    0.99    0.63
   0  30  -9   -0.50    0.47
   0  30   9    0.10    0.41
   0  30   9    0.17    0.38
   0  30  -9    0.31    0.55
   0 -30   9    0.38    0.45
   0 -30   9   -0.42    0.58
   0  30  10    1.35    0.40
   0  30 -10    0.76    0.59
   0  30  10    0.45    0.54
   0 -30  10    0.44    0.46
   0 -30  10    0.58    0.55
   0  30  11    1.84    0.96
   0  30  11    1.51    0.40
   0  30 -11    0.73    0.73
   0 -30  11    0.66    0.52
   0 -30  11    0.99    0.61
   0  30  12    1.53    0.63
   0 -30  12    1.08    0.72
   0  31   0   -0.17    0.47
   0  31   0   -0.14    0.49
   0 -31   0    0.46    0.30
   0 -31   0    0.01    0.45
   0  31  -1   18.34    1.44
   0  31   1   19.16    1.41
   0  31  -1   20.40    1.47
   0  31   1   17.86    1.49
   0 -31   1   18.38    1.14
   0 -31   1   18.30    1.41
   0 -31  -1   18.96    1.40
   0 -31  -1   18.57    1.11
   0  31  -2    6.23    0.89
   0  31   2    4.54    0.86
   0  31  -2    5.35    0.87
   0  31   2    6.65    0.97
   0 -31  -2    5.81    0.58
   0 -31  -2    6.03    0.79
   0 -31   2    6.09    0.86
   0 -31   2    5.92    0.60
   0  31  -3   10.78    1.07
   0  31   3    8.29    1.02
   0  31   3    7.95    0.60
   0  31  -3    9.69    1.07
   0 -31   3    8.14    0.75
   0 -31  -3    9.44    0.98
   0 -31   3    8.81    1.05
   0 -31  -3   10.18    0.78
   0  31   4    3.42    0.71
   0  31   4    3.41    0.75
   0  31  -4    3.72    0.76
   0  31   4    3.37    0.45
   0  31  -4    3.56    0.73
   0 -31  -4    3.82    0.70
   0 -31   4    3.08    0.53
   0 -31   4    1.87    0.66
   0 -31  -4    4.28    0.48
   0  31   5   13.00    1.10
   0  31  -5   13.45    1.27
   0  31   5   11.62    1.22
   0  31  -5   11.08    1.19
   0 -31  -5   14.43    0.85
   0 -31   5   10.86    1.22
   0 -31   5   12.79    0.96
   0  31   6    0.14    0.39
   0  31  -6   -0.20    0.51
   0  31  -6   -0.67    0.47
   0  31   6   -0.75    0.46
   0 -31   6   -0.43    0.38
   0 -31   6   -0.32    0.38
   0  31  -7    3.04    0.77
   0  31  -7    3.58    0.74
   0  31   7    2.44    0.69
   0  31   7    3.84    0.65
   0 -31   7    4.12    0.61
   0 -31   7    2.25    0.67
   0  31   8    0.15    0.48
   0  31   8    0.44    0.44
   0  31  -8    0.74    0.57
   0  31  -8   -0.36    0.52
   0 -31   8   -0.15    0.46
   0 -31   8    0.12    0.39
   0  31  -9    2.92    0.84
   0  31   9    4.33    0.65
   0  31  -9    3.75    0.80
   0  31   9    2.02    0.59
   0 -31   9    2.95    0.62
   0 -31   9    2.79    0.80
   0  31  10    3.81    0.60
   0  31 -10    2.77    0.82
   0 -31  10    2.93    0.63
   0  31  11    0.75    0.64
   0  31  11    0.88    0.43
   0 -31  11    0.97    0.74
   0 -31  11    1.17    0.55
   0  32   0    2.11    0.65
   0  32   0    2.43    0.66
   0 -32   0    2.61    0.64
   0 -32   0    2.82    0.44
   0  32   1    1.11    0.59
   0  32  -1    1.09    0.59
   0  32   1    1.67    0.61
   0 -32  -1    1.05    0.51
   0 -32  -1    2.22    0.38
   0 -32   1    1.79    0.59
   0 -32   1    1.49    0.39
   0  32   2    0.20    0.46
   0  32  -2    1.31    0.55
   0  32  -2    0.24    0.53
   0  32   2    1.19    0.55
   0 -32   2    1.03    0.40
   0 -32   2    1.17    0.58
   0 -32  -2    0.10    0.41
   0 -32  -2    1.01    0.33
   0  32   3    6.30    0.94
   0  32  -3    8.46    1.07
   0  32  -3    7.25    1.01
   0  32   3    6.98    0.93
   0 -32   3    7.92    0.74
   0 -32   3    6.96    0.93
   0 -32  -3    8.27    0.92
   0  32   4    0.34    0.39
   0  32  -4   -0.27    0.47
   0  32  -4   -0.86    0.49
   0  32   4    0.13    0.51
   0 -32  -4    0.74    0.29
   0 -32  -4   -0.21    0.39
   0 -32   4   -0.06    0.36
   0 -32   4    0.31    0.51
   0  32   5    4.33    0.88
   0  32  -5    4.41    0.82
   0  32  -5    3.02    0.71
   0  32   5    4.39    0.73
   0 -32  -5    5.28    0.52
   0 -32   5    3.32    0.77
   0 -32   5    3.38    0.57
   0  32  -6    0.70    0.47
   0  32   6   -0.14    0.45
   0  32   6    0.39    0.50
   0  32  -6   -1.13    0.50
   0 -32   6    0.10    0.42
   0 -32   6   -0.49    0.42
   0  32   7    0.77    0.47
   0  32  -7   -0.86    0.52
   0  32  -7    0.39    0.44
   0 -32   7    0.33    0.48
   0 -32   7   -0.26    0.36
   0  32  -8    0.76    0.60
   0  32   8    1.09    0.59
   0  32  -8    0.81    0.59
   0  32   8    0.95    0.51
   0 -32   8   -0.08    0.62
   0 -32   8    2.35    0.55
   0  32   9   12.65    1.00
   0  32   9    7.35    1.39
   0  32  -9    8.12    1.14
   0 -32   9   10.11    0.96
   0 -32   9    9.49    1.28
   0  32 -10    3.04    0.87
   0  32  10    4.06    0.83
   0  32  10    3.39    0.57
   0 -32  10    2.78    0.65
   0 -32  10    2.56    0.90
   0  33   0    0.25    0.50
   0  33   0    0.24    0.44
   0 -33   0    0.22    0.52
   0 -33   0    0.06    0.31
   0  33   1   13.81    1.32
   0  33   1   15.41    1.30
   0  33  -1   14.12    1.29
   0  33  -1   12.13    1.25
   0 -33  -1   13.97    1.23
   0 -33   1   14.15    1.25
   0 -33   1   14.92    0.97
   0 -33  -1   15.45    0.96
   0  33  -2    4.78    0.83
   0  33   2    3.78    0.84
   0  33  -2    2.52    0.69
   0  33   2    3.68    0.71
   0 -33   2    2.43    0.71
   0 -33  -2    3.63    0.72
   0 -33  -2    5.03    0.53
   0 -33   2    3.74    0.55
   0  33  -3    8.18    1.42
   0  33  -3    8.41    1.13
   0  33   3    9.68    1.03
   0  33   3   11.02    1.14
   0 -33  -3   10.32    1.03
   0 -33  -3   10.13    0.72
   0 -33   3    7.49    1.01
   0 -33   3    8.93    0.79
   0  33  -4   -0.43    0.55
   0  33   4    0.67    0.48
   0  33   4    0.45    0.53
   0  33  -4    0.90    0.58
   0 -33   4    0.38    0.56
   0 -33   4   -0.22    0.36
   0 -33  -4    0.77    0.49
   0 -33  -4    0.99    0.46
   0  33  -5   13.82    1.32
   0  33   5   14.74    1.42
   0  33  -5   14.10    1.42
   0  33   5   18.57    1.30
   0 -33   5   15.28    1.22
   0 -33   5   15.11    1.40
   0 -33  -5   16.12    0.96
   0  33  -6    1.53    0.73
   0  33   6    1.63    0.61
   0  33  -6    1.60    0.62
   0  33   6    2.07    0.57
   0 -33   6    1.84    0.69
   0 -33   6    1.15    0.48
   0  33   7    3.58    0.68
   0  33   7    3.04    0.73
   0  33  -7    2.24    0.78
   0  33  -7    2.35    0.68
   0 -33   7    2.81    0.58
   0 -33   7    2.67    0.73
   0  33   8    0.78    0.71
   0  33   8    1.66    0.54
   0  33  -8    2.51    0.75
   0  33  -8    2.49    0.79
   0 -33   8    2.23    0.56
   0 -33   8    1.06    0.69
   0  33   9    1.43    0.63
   0  33  -9    1.21    0.74
   0  33   9    0.74    0.43
   0 -33   9    0.48    0.47
   0 -33   9   -1.00    0.59
   0  34   0    8.07    1.03
   0  34   0    6.48    0.99
   0 -34   0    7.51    0.68
   0 -34   0    6.32    0.88
   0  34  -1    0.66    0.56
   0  34  -1   -0.32    0.49
   0  34   1   -0.09    0.48
   0  34   1    0.50    0.52
   0 -34   1    0.98    0.36
   0 -34  -1    1.62    0.56
   0 -34  -1    0.77    0.36
   0 -34   1    0.79    0.51
   0  34   2   14.00    1.39
   0  34   2   15.34    1.32
   0  34  -2   14.79    1.38
   0  34  -2   16.29    1.43
   0 -34   2   11.88    1.24
   0 -34   2   14.56    1.02
   0 -34  -2   16.24    0.98
   0 -34  -2   15.38    1.32
   0  34   3    1.16    0.59
   0  34  -3    0.85    0.65
   0  34   3    0.88    0.51
   0  34  -3    0.71    0.58
   0 -34  -3    0.94    0.35
   0 -34   3    0.28    0.40
   0 -34  -3    1.72    0.57
   0 -34   3    0.25    0.52
   0  34  -4   17.71    1.55
   0  34   4   14.71    1.46
   0  34  -4   18.00    1.55
   0  34   4   18.35    1.35
   0 -34   4   16.80    1.14
   0 -34   4   15.82    1.43
   0 -34  -4   17.88    1.46
   0  34   5    0.71    0.47
   0  34  -5    1.74    0.58
   0  34   5    0.12    0.57
   0  34  -5   -0.40    0.55
   0 -34   5   -0.97    0.51
   0 -34  -5    0.45    0.31
   0 -34   5    0.45    0.45
   0  34   6    3.18    0.67
   0  34   6    4.78    0.73
   0  34  -6    2.94    0.75
   0 -34   6    3.14    0.60
   0 -34   6    2.43    0.76
   0  34   7   -0.61    0.47
   0  34  -7   -0.86    0.60
   0  34   7    0.71    0.43
   0 -34   7   -0.63    0.64
   0 -34   7    0.04    0.46
   0  34   8    6.05    0.81
   0  34   8    5.99    1.00
   0  34  -8    3.30    0.91
   0  34  -8    5.59    0.94
   0 -34   8    4.80    0.94
   0 -34   8    5.88    0.79
   0 -34   9    3.23    0.87
   0  35   0   -0.40    0.53
   0  35   0   -0.65    0.43
   0 -35   0    0.37    0.48
   0 -35   0    0.60    0.32
   0  35   1    0.90    0.58
   0  35  -1    0.35    0.57
   0  35   1    0.23    0.54
   0  35  -1    1.07    0.64
   0 -35   1    0.56    0.38
   0 -35   1    0.58    0.39
   0 -35  -1    0.20    0.35
   0 -35  -1    0.55    0.51
   0  35  -2    4.07    0.86
   0  35  -2    3.41    0.78
   0  35   2    2.93    0.76
   0  35   2    3.16    0.84
   0 -35   2    2.33    0.69
   0 -35   2    3.36    0.54
   0 -35  -2    3.06    0.66
   0  35  -3    0.32    0.64
   0  35  -3    0.04    0.59
   0  35   3    0.78    0.55
   0 -35  -3    0.29    0.33
   0 -35   3   -0.41    0.53
   0 -35   3    0.31    0.38
   0 -35  -3    0.47    0.48
   0  35  -4    2.72    0.71
   0  35  -4    2.12    0.72
   0  35   4    2.15    0.74
   0  35   4    2.12    0.63
   0 -35   4    1.33    0.64
   0  35  -5    1.61    0.64
   0  35   5    0.37    0.65
   0  35  -5    0.56    0.68
   0  35   5    0.57    0.49
   0 -35   5   -0.11    0.60
   0 -35   5    0.60    0.42
   0  35   6    1.48    0.52
   0  35  -6    0.24    0.91
   0  35  -6    0.64    0.64
   0 -35   6    1.11    0.87
   0 -35   6    0.96    0.45
   0  35  -7    0.89    0.65
   0  35  -7    0.75    0.66
   0  35   7    1.34    0.49
   0  35   7    0.58    0.58
   0 -35   7   -0.65    0.64
   0 -35   7    0.67    0.48
   0 -35   8    6.15    1.10
   0  36   0    2.21    0.73
   0  36   0    3.65    0.79
   0 -36   0    4.54    0.55
   0 -36   0    3.09    0.75
   0  36  -1   -0.62    0.51
   0  36   1   -0.06    0.55
   0  36  -1    0.27    0.53
   0  36   1    0.43    0.53
   0 -36  -1    0.98    0.36
   0 -36   1    0.38    0.54
   0 -36  -1    0.54    0.55
   0 -36   1    0.92    0.40
   0  36   2    6.44    0.93
   0  36  -2    5.70    0.92
   0  36   2    4.09    0.83
   0  36  -2    5.68    1.02
   0 -36  -2    6.85    0.63
   0 -36  -2    4.65    0.85
   0 -36   2    6.22    0.86
   0 -36   2    5.39    0.66
   0  36   3    5.12    0.85
   0  36  -3    3.11    0.77
   0  36   3    4.23    0.92
   0  36  -3    3.89    0.87
   0 -36   3    3.37    0.59
   0 -36  -3    5.35    0.56
   0 -36   3    2.87    0.76
   0 -36  -3    4.34    0.77
   0  36   4    0.98    0.51
   0  36   4    2.31    0.77
   0  36  -4    2.34    0.78
   0 -36   4    1.26    0.69
   0 -36   4    0.94    0.44
   0  36  -5    1.99    0.74
   0  36   5    3.53    0.71
   0  36  -5    3.28    0.87
   0 -36   5    2.48    0.54
   0  36   6   -0.29    0.67
   0  36  -6    0.27    0.65
   0  36   6    0.10    0.46
   0  36  -6    0.49    0.56
   0 -36   6   -0.07    0.66
   0 -36   6   -0.18    0.43
   0  37   0    0.04    0.52
   0  37   0   -0.77    0.54
   0 -37   0    0.30    0.35
   0 -37   0    0.26    0.52
   0  37   1    5.61    1.04
   0  37  -1    6.87    0.99
   0  37  -1    4.71    0.94
   0  37   1    7.90    1.09
   0 -37   1    7.48    0.73
   0 -37  -1    4.93    0.84
   0 -37   1    5.03    0.85
   0 -37  -1    7.45    0.69
   0  37   2    0.43    0.54
   0  37   2    0.48    0.60
   0  37  -2    0.75    0.73
   0 -37   2    0.42    0.60
   0 -37  -2    1.11    0.55
   0  37   3    5.49    0.89
   0  37  -3    5.32    0.98
   0  37   3    5.64    1.05
   0  37  -3    8.27    1.19
   0 -37   3    4.50    0.79
   0 -37  -3    5.55    0.82
   0  37  -4    0.14    0.64
   0  37  -4   -0.16    0.63
   0  37   4   -0.69    0.63
   0  37   4   -0.67    0.45
   0 -37   4    0.20    0.63
   0 -37   4    0.44    0.43
   0  37  -5    5.76    0.94
   0  37   5    4.11    0.77
   0  37  -5    5.66    1.08
   0  37   5    6.44    1.12
   0 -37   5    4.19    0.90
   0 -37   5    4.62    0.68
   0  38   0    0.54    0.79
   0 -38   0    1.11    0.68
   0 -38   0    1.36    0.48
   0  38   1    0.57    0.65
   0  38  -1   -0.29    0.70
   0  38  -1    1.08    0.58
   0 -38   1    1.30    0.43
   0 -38  -1    0.86    0.60
   0 -38  -1    1.60    0.71
   0 -38   1    1.29    0.60
   0  38  -2    5.65    1.01
   0  38  -2    3.88    0.92
   0  38   2    5.45    0.95
   0 -38   2    5.31    0.92
   0 -38   2    4.39    0.64
   0 -38  -2    4.97    0.85
   0  38   3    2.56    0.82
   0  38  -3    1.93    0.78
   0 -38   3    2.50    0.74
   0 -38  -3    2.66    0.73
   0 -38   3    2.20    0.54
  -1   0  19    0.90    0.76
  -1   0  18   10.19    0.73
  -1   0  18    9.07    1.27
  -1   0  17   -0.10    0.23
  -1   0  17    0.23    0.51
  -1   0  16   34.08    1.88
  -1   0  16   39.34    2.42
   1   0 -15   -0.39    0.13
  -1   0  15   -0.18    0.28
  -1   0  14    6.29    0.89
  -1   0  14    5.62    0.44
  -1   0  14    5.85    0.41
  -1   0  14    6.60    0.59
  -1   0  13    0.16    0.17
  -1   0  13   -0.18    0.12
  -1   0  13   -0.12    0.22
  -1   0  13   -0.25    0.37
  -1   0  12   70.88    3.47
  -1   0  12   75.45    3.60
  -1   0  12   76.70    3.90
  -1   0  11    0.04    0.16
  -1   0  11    0.08    0.22
  -1   0  11    0.02    0.30
  -1   0  10   31.87    1.65
  -1   0  10   32.47    1.86
  -1   0  10   31.25    1.54
   1   0 -10   29.88    1.59
   1   0  -9   -0.12    0.14
  -1   0   9    0.01    0.13
  -1   0   9   -0.53    0.22
  -1   0   9   -0.20    0.18
  -1   0   8  103.95    5.10
  -1   0   8  113.04    5.21
  -1   0   8  115.08    5.37
   1   0  -8  113.00    5.18
  -1   0   7    0.11    0.18
   1   0  -7   -0.06    0.14
  -1   0   7    0.12    0.12
  -1   0   7   -0.39    0.18
  -1   0   6  135.86    6.02
  -1   0   6  124.39    6.10
   1   0  -6  134.96    6.09
  -1   0   5   -0.19    0.09
   1   0  -5   -0.06    0.09
  -1   0   5    0.06    0.07
  -1   0   4  189.41    8.78
  -1   0   4  211.87    8.72
   1   0  -4  174.37    8.77
  -1   0   3    0.03    0.10
   1   0  -3    0.01    0.08
  -1   0   3    0.09    0.06
   1   0  -3    0.01    0.05
   1   0  -2   26.05    1.28
  -1   0   2   29.82    1.23
   1   0  -2   25.55    1.23
  -1   0   2   25.61    1.28
  -1   0  -1    0.03    0.03
   1   0   1    0.03    0.04
  -1   0  -1    0.05    0.03
   1   0   2  232.08   10.65
   1   0   2  238.72   10.72
  -1   0  -3    0.06    0.04
   1   0   3   -0.06    0.06
   1   0   3   -0.01    0.10
  -1   0  -3    0.00    0.04
   1   0   4  512.63   24.19
  -1   0  -4  553.93   24.08
   1   0   4  528.10   24.08
   1   0   5   -0.08    0.14
   1   0   5    0.09    0.10
  -1   0  -5    0.05    0.07
  -1   0  -6   25.19    1.16
   1   0   6   23.12    1.19
   1   0   6   24.41    1.35
   1   0   7   -0.07    0.23
   1   0   7   -0.14    0.13
  -1   0  -7   -0.07    0.09
   1   0   8  167.26    8.09
   1   0   8  167.61    7.88
  -1   0  -8  167.47    7.83
   1   0   8  184.06    7.90
  -1   0  -9   -0.10    0.08
   1   0   9   -0.50    0.23
   1   0   9    0.02    0.16
  -1   0  -9    0.00    0.09
   1   0   9   -0.02    0.14
   1   0  10    0.61    0.33
   1   0  10    0.22    0.20
   1   0  10    0.38    0.18
   1   0  11   -0.32    0.18
   1   0  11   -0.55    0.28
   1   0  11   -0.05    0.17
   1   0  12   13.73    1.11
   1   0  12   13.09    0.76
   1   0  12   11.23    0.74
   1   0  13   -0.37    0.44
   1   0  13   -0.11    0.18
   1   0  13    0.04    0.22
   1   0  13   -0.25    0.18
   1   0  14   38.89    2.46
   1   0  14   41.69    2.09
   1   0  14   40.75    2.02
   1   0  15   -0.06    0.22
   1   0  15   -0.33    0.20
   1   0  15   -0.59    0.41
   1   0  15   -0.21    0.21
   1   0  16   19.17    1.19
   1   0  16   20.61    1.68
   1   0  16   18.95    1.10
   1   0  17   -0.17    0.20
   1   0  17    0.69    0.55
   1   0  17    0.09    0.39
   1   0  17   -0.22    0.18
   1   0  18   -0.14    0.41
   1   0  18   -0.13    0.56
  -1   1  19    0.74    0.25
  -1  -1  19    1.03    0.94
  -1  -1  19    0.68    0.27
  -1   1  18    1.27    0.30
  -1   1  18    0.77    0.60
  -1  -1  18    0.35    0.60
  -1  -1  18    0.68    0.27
  -1   1  17    3.42    0.78
  -1   1  17    3.70    0.48
  -1  -1  17    4.41    0.94
  -1  -1  17    4.28    0.51
  -1   1  16    2.18    0.65
  -1   1  16    0.80    0.34
  -1  -1  16    0.41    0.55
  -1  -1  16    0.97    0.33
  -1   1  15   28.94    1.47
   1   1 -15   24.79    1.36
  -1  -1  15   26.67    1.34
  -1  -1  15   22.49    1.29
  -1  -1  15   25.56    1.43
  -1   1  14    0.23    0.26
  -1   1  14    0.36    0.18
  -1   1  14   -0.30    0.41
  -1  -1  14    0.05    0.27
  -1  -1  14    0.50    0.21
  -1  -1  14    0.33    0.19
  -1  -1  14    0.08    0.45
  -1   1  13    1.61    0.35
  -1   1  13    1.59    0.22
  -1   1  13    1.38    0.52
  -1  -1  13    0.88    0.32
  -1  -1  13    1.56    0.24
  -1  -1  13    1.75    0.55
  -1   1  12    3.09    0.45
  -1   1  12    3.29    0.32
  -1   1  12    3.16    0.62
  -1  -1  12    2.99    0.33
  -1  -1  12    3.38    0.47
  -1  -1  12    3.27    0.64
  -1   1  11   16.51    1.24
  -1   1  11   17.66    1.04
  -1  -1  11   16.85    1.04
  -1  -1  11   19.16    1.31
  -1  -1  11   18.31    0.96
  -1   1  10   13.08    1.01
  -1   1  10   13.80    0.86
  -1   1  10   12.64    0.71
   1   1 -10   13.09    0.79
  -1  -1  10   12.76    1.01
  -1  -1  10   14.87    0.76
  -1  -1  10   13.55    0.85
   1  -1 -10   13.94    0.79
  -1   1   9   41.11    2.07
   1   1  -9   39.55    2.04
  -1   1   9   44.64    1.95
  -1   1   9   42.92    2.26
  -1  -1   9   36.36    1.97
  -1  -1   9   41.06    2.07
   1  -1  -9   41.27    2.02
  -1  -1   9   43.55    2.26
  -1   1   8   90.81    4.34
  -1   1   8   79.66    4.06
  -1   1   8   89.31    4.19
   1   1  -8   91.49    4.17
   1  -1  -8   89.76    4.15
  -1  -1   8   88.73    4.19
  -1  -1   8   90.75    4.35
   1   1  -7   30.99    1.55
  -1   1   7   30.44    1.45
  -1   1   7   31.41    1.56
  -1  -1   7   28.45    1.48
   1  -1  -7   31.44    1.53
  -1  -1   7   31.20    1.68
  -1  -1   7   30.78    1.56
  -1   1   6   84.81    4.08
   1   1  -6   87.47    4.07
  -1   1   6   84.06    3.98
   1  -1  -6   87.67    4.06
  -1  -1   6   85.53    4.17
  -1  -1   6   84.97    4.08
  -1  -1   6   93.62    4.01
  -1   1   5   67.56    3.20
   1   1  -5   71.26    3.29
  -1   1   5   70.82    3.29
   1  -1  -5   70.14    3.27
  -1  -1   5   70.83    3.37
  -1  -1   5   70.41    3.29
  -1  -1   5   69.06    3.23
  -1   1   4   41.39    2.05
  -1   1   4   44.36    1.97
   1   1  -4   46.17    2.00
  -1  -1   4   40.17    2.10
  -1  -1   4   42.56    2.06
   1   1  -3    8.70    0.44
  -1   1   3    9.28    0.49
   1   1  -3    8.25    0.48
  -1  -1   3    8.25    0.50
  -1  -1   3    9.04    0.49
   1  -1  -3    8.04    0.47
  -1  -1   3    8.48    0.44
   1   1  -2  118.29    5.36
   1   1  -2  113.72    5.32
  -1   1   2  122.47    5.36
  -1   1   2  108.59    5.34
   1  -1  -2  117.96    5.34
  -1  -1   2  120.28    5.36
  -1  -1   2  116.26    5.36
   1  -1  -2  118.10    5.35
   1   1  -1   31.50    1.47
  -1   1   1   30.35    1.48
  -1  -1   1   31.72    1.51
  -1  -1   1   31.86    1.50
  -1   1  -1    0.32    0.06
   1   1   1    0.28    0.06
  -1   1  -1    0.40    0.06
   1  -1   1    0.47    0.07
   1  -1   1    0.43    0.06
   1  -1   1    0.50    0.05
  -1   1  -2  237.34   11.03
  -1   1  -2  232.78   11.08
  -1   1  -2  252.92   11.03
   1  -1   2  250.85   11.09
  -1   1  -3    7.03    0.46
  -1   1  -3    7.35    0.38
  -1   1  -3    8.07    0.37
   1  -1   3    7.60    0.47
   1  -1   3    6.89    0.38
  -1   1  -4  154.07    6.92
   1   1   4  154.54    6.93
  -1   1  -4  151.47    6.94
   1  -1   4  150.69    6.94
   1  -1   4  150.43    7.05
   1   1   5   70.60    3.38
  -1   1  -5   73.39    3.38
  -1  -1  -5   74.64    3.35
   1  -1   5   70.95    3.39
   1  -1   5   77.41    3.53
   1   1   6   24.46    1.33
   1   1   6   23.85    1.17
  -1   1  -6   24.51    1.16
   1  -1   6   23.64    1.17
   1  -1   6   22.55    1.19
   1  -1   6   23.59    1.33
  -1  -1  -6   23.58    1.12
   1   1   7  104.13    4.81
  -1   1  -7   97.94    4.59
   1   1   7   96.80    4.60
   1  -1   7  101.58    4.80
   1  -1   7   98.06    4.61
   1  -1   7   98.58    4.63
  -1  -1  -7  100.26    4.55
   1   1   8    4.54    0.39
  -1   1  -8    5.22    0.34
  -1   1  -8    5.18    0.34
   1   1   8    4.51    0.58
   1  -1   8    4.37    0.56
   1  -1   8    5.47    0.39
   1  -1   8    4.94    0.38
  -1   1  -9   11.60    0.63
  -1   1  -9   12.02    0.60
   1   1   9   12.23    0.92
   1   1   9   11.56    0.68
   1   1   9   11.60    0.68
   1  -1   9   11.22    0.90
   1  -1   9   11.68    0.68
   1  -1   9   11.70    0.70
   1   1  10   13.50    1.04
  -1   1 -10   12.41    0.69
   1   1  10   15.20    0.77
  -1   1 -10   13.04    0.66
   1  -1  10   13.31    1.02
   1  -1  10   13.38    0.78
   1  -1  10   12.55    0.76
   1   1  11   16.69    0.94
   1   1  11   17.46    1.00
   1   1  11   16.07    1.24
   1   1  11   18.01    0.95
   1  -1  11   17.82    1.28
   1  -1  11   15.84    0.95
   1  -1  11   17.49    0.97
   1   1  12    7.72    0.58
   1   1  12    8.93    0.61
   1   1  12    8.98    0.92
   1   1  12    9.65    0.64
   1  -1  12    9.53    0.64
   1  -1  12   10.17    0.96
   1  -1  12    9.54    0.61
   1   1  13    5.02    0.84
   1   1  13    6.35    0.50
   1   1  13    4.43    0.42
   1   1  13    6.15    0.46
   1  -1  13    5.16    0.46
   1  -1  13    4.77    0.46
   1  -1  13    5.53    0.85
   1   1  14    3.01    0.70
   1   1  14    2.96    0.40
   1   1  14    2.85    0.36
   1   1  14    3.25    0.42
   1  -1  14    4.04    0.50
   1  -1  14    2.98    0.39
   1  -1  14    3.92    0.42
   1  -1  14    3.64    0.74
   1   1  15    2.98    0.38
   1   1  15    3.28    0.70
   1   1  15    3.37    0.37
   1  -1  15    2.23    0.36
   1  -1  15    3.39    0.43
   1  -1  15    3.13    0.74
   1  -1  15    3.03    0.38
   1   1  16   -0.40    0.21
   1   1  16   -0.10    0.49
   1  -1  16    0.20    0.21
   1  -1  16   -0.17    0.23
   1  -1  16   -0.08    0.58
   1  -1  16    0.72    0.44
   1   1  17    0.97    0.43
   1   1  17    1.41    0.25
   1   1  17    1.13    0.61
   1  -1  17    1.17    0.30
   1  -1  17    1.52    0.49
   1  -1  17    1.82    0.68
   1  -1  17    1.37    0.27
   1   1  18   -0.30    0.35
   1   1  18   -0.18    0.56
   1  -1  18   -0.16    0.41
   1  -1  18    0.19    0.49
  -1   2  19    3.70    0.42
  -1  -2  19    2.52    0.37
  -1  -2  19    3.32    0.95
  -1  -2  19    1.96    0.91
  -1   2  18    0.89    0.30
  -1   2  18    1.07    0.65
  -1  -2  18    0.37    0.55
  -1  -2  18    0.71    0.29
  -1   2  17    0.19    0.26
  -1   2  17    0.72    0.60
  -1  -2  17    0.73    0.61
  -1  -2  17    0.35    0.27
  -1   2  16    0.11    0.51
  -1   2  16   -0.05    0.28
  -1  -2  16    0.86    0.32
  -1  -2  16    0.26    0.51
  -1  -2  16    0.27    0.20
  -1  -2  16    0.00    0.21
  -1   2  15   -0.36    0.27
   1   2 -15    0.33    0.28
  -1  -2  15   -0.14    0.50
  -1  -2  15   -0.10    0.20
  -1   2  14    7.91    0.99
  -1   2  14    7.76    0.64
  -1  -2  14    7.48    0.98
  -1  -2  14    7.92    0.65
  -1  -2  14    6.10    0.51
  -1   2  13    4.40    0.73
  -1   2  13    4.42    0.50
  -1  -2  13    4.91    0.54
  -1  -2  13    3.48    0.37
  -1  -2  13    5.09    0.77
  -1   2  12   11.88    0.84
  -1   2  12   13.67    1.11
  -1  -2  12   12.71    0.83
  -1  -2  12   11.90    1.10
  -1  -2  12   11.40    0.72
  -1   2  11    9.73    0.71
  -1   2  11   10.38    0.55
  -1   2  11    8.81    0.89
  -1  -2  11   10.77    0.63
  -1  -2  11    9.29    0.92
  -1  -2  11    8.84    0.69
  -1   2  10   14.64    0.76
  -1   2  10   14.94    0.91
  -1   2  10   14.94    1.10
   1   2 -10   15.55    0.88
   1  -2 -10   15.13    0.84
  -1  -2  10   14.67    0.83
  -1  -2  10   14.53    0.91
  -1  -2  10   14.56    1.08
  -1   2   9  100.47    4.81
   1   2  -9  100.79    4.79
  -1   2   9  101.86    4.69
  -1   2   9  112.84    4.68
   1  -2  -9   97.95    4.75
  -1  -2   9  103.54    4.99
  -1  -2   9  103.65    4.81
  -1  -2   9   93.34    4.72
  -1   2   8    1.55    0.17
   1   2  -8    1.84    0.28
  -1   2   8    1.51    0.18
  -1   2   8    1.14    0.27
  -1  -2   8    1.40    0.28
   1  -2  -8    1.49    0.24
  -1  -2   8    1.41    0.22
  -1  -2   8    1.07    0.34
   1   2  -7   19.34    1.01
  -1   2   7   18.07    0.88
  -1   2   7   17.42    1.01
  -1  -2   7   18.23    1.01
   1  -2  -7   18.80    0.97
  -1  -2   7   18.20    1.12
   1   2  -6   47.14    2.27
  -1   2   6   46.06    2.16
  -1   2   6   45.71    2.27
  -1  -2   6   46.30    2.27
   1  -2  -6   47.73    2.24
  -1  -2   6   49.56    2.22
  -1  -2   6   45.34    2.36
   1   2  -5   48.50    2.33
  -1   2   5   49.52    2.24
  -1   2   5   47.07    2.33
   1   2  -5   52.62    2.32
   1  -2  -5   48.46    2.31
  -1  -2   5   49.36    2.34
  -1  -2   5   49.00    2.41
  -1  -2   5   45.11    2.28
  -1   2   4   31.16    1.50
   1   2  -4   28.43    1.49
   1   2  -4   34.43    1.46
  -1  -2   4   33.60    1.47
  -1  -2   4   29.47    1.54
   1  -2  -4   26.71    1.47
  -1  -2   4   30.88    1.50
  -1   2   3  269.84   11.61
   1   2  -3  276.26   11.58
   1   2  -3  246.47   11.63
   1   2  -3  238.52   11.61
  -1   2   3  255.35   11.60
  -1  -2   3  270.59   11.58
  -1  -2   3  242.81   11.63
   1  -2  -3  240.44   11.59
  -1  -2   3  253.12   11.61
   1   2  -2   30.91    1.55
   1   2  -2   30.69    1.57
  -1   2   2   33.19    1.55
  -1   2   2   36.42    1.58
   1   2  -2   32.81    1.57
  -1  -2   2   32.00    1.57
   1  -2  -2   33.88    1.55
  -1  -2   2   31.87    1.58
   1  -2  -2   36.27    1.57
   1   2  -1  878.16   38.45
  -1   2   1  745.86   38.32
  -1  -2   1  802.62   38.35
   1  -2  -1  884.64   38.52
   1   2   0    5.79    0.30
  -1   2   0    4.84    0.29
  -1  -2   0    5.21    0.28
   1  -2   0    5.93    0.29
  -1  -2   0    5.62    0.27
   1  -2   0    5.70    0.28
  -1   2  -1  304.49   13.84
   1   2   1  307.09   13.82
  -1  -2  -1  302.61   13.82
  -1   2  -2    2.58    0.22
  -1   2  -2    2.60    0.17
   1   2   2    2.55    0.21
   1   2   2    2.91    0.15
  -1  -2  -2    2.38    0.20
   1  -2   2    2.99    0.18
   1  -2   2    2.59    0.23
   1  -2   2    2.75    0.18
  -1   2  -3  579.12   26.96
   1   2   3  602.93   26.96
   1  -2   3  602.58   27.02
   1   2   4    7.90    0.47
  -1   2  -4    8.09    0.53
  -1   2  -4    8.92    0.45
   1   2   4    7.92    0.43
  -1   2  -4    9.01    0.43
   1  -2   4    7.97    0.47
   1  -2   4    7.61    0.44
   1  -2   4    7.69    0.53
   1   2   5   26.20    1.28
  -1   2  -5   27.15    1.30
  -1   2  -5   27.00    1.27
   1  -2   5   26.52    1.29
   1  -2   5   25.54    1.32
  -1  -2  -5   27.51    1.23
   1  -2   5   27.34    1.43
  -1   2  -6    0.96    0.18
  -1   2  -6    1.46    0.16
   1   2   6    0.88    0.17
  -1  -2  -6    1.37    0.12
   1  -2   6    0.86    0.26
   1  -2   6    1.07    0.18
   1  -2   6    0.86    0.20
  -1   2  -7  159.92    7.11
   1   2   7  152.09    7.15
  -1   2  -7  151.46    7.15
   1  -2   7  153.40    7.16
   1  -2   7  162.68    7.19
   1  -2   7  155.69    7.35
   1   2   8   12.96    0.77
   1   2   8   14.08    0.99
  -1   2  -8   14.79    0.72
  -1   2  -8   14.19    0.75
   1   2   8   13.88    0.79
   1  -2   8   14.87    0.81
   1  -2   8   13.80    0.98
   1  -2   8   13.56    0.77
  -1   2  -9   52.65    2.40
   1   2   9   55.30    2.74
   1   2   9   50.69    2.46
   1   2   9   48.53    2.48
  -1   2  -9   49.67    2.53
   1  -2   9   52.85    2.88
   1  -2   9   51.22    2.47
   1  -2   9   52.44    2.50
   1   2  10    2.98    0.35
  -1   2 -10    2.55    0.23
   1   2  10    1.60    0.44
  -1   2 -10    2.49    0.26
   1   2  10    2.64    0.30
   1  -2  10    2.63    0.52
   1  -2  10    2.88    0.33
   1  -2  10    3.25    0.36
  -1   2 -11   46.98    2.30
   1   2  11   49.27    2.35
   1   2  11   44.99    2.35
   1   2  11   50.85    2.39
   1   2  11   50.21    2.69
  -1   2 -11   48.19    2.26
   1  -2  11   50.70    2.71
   1  -2  11   50.35    2.40
   1  -2  11   46.92    2.36
   1   2  12   10.28    0.70
   1   2  12   11.70    0.73
   1   2  12   12.87    1.09
   1   2  12   13.34    0.76
   1  -2  12   13.40    0.76
   1  -2  12   11.86    1.07
   1  -2  12   11.89    0.78
   1   2  13    1.07    0.25
   1   2  13    1.27    0.24
   1   2  13    1.25    0.27
   1   2  13    0.82    0.52
   1  -2  13    0.87    0.28
   1  -2  13    1.24    0.51
   1  -2  13    0.56    0.24
   1   2  14    1.67    0.31
   1   2  14    1.98    0.33
   1   2  14    2.11    0.29
   1   2  14    2.54    0.68
   1  -2  14    1.27    0.58
   1  -2  14    1.13    0.31
   1  -2  14    1.88    0.32
   1   2  15    3.59    0.39
   1   2  15    3.59    0.38
   1   2  15    2.88    0.34
   1   2  15    4.57    0.82
   1  -2  15    2.56    0.71
   1  -2  15    2.13    0.38
   1  -2  15    3.62    0.42
   1  -2  15    3.86    0.61
   1  -2  15    3.54    0.47
   1   2  16    0.79    0.21
   1   2  16    0.42    0.25
   1   2  16    0.21    0.49
   1  -2  16    0.48    0.26
   1  -2  16    0.59    0.27
   1  -2  16    0.20    0.39
   1  -2  16    0.13    0.50
   1   2  17    1.61    0.48
   1   2  17    1.24    0.61
   1   2  17    1.91    0.25
   1  -2  17    2.13    0.31
   1  -2  17    1.22    0.54
   1  -2  17    1.22    0.31
   1  -2  17    1.26    0.49
   1   2  18   -0.27    0.57
   1   2  18    0.41    0.41
   1  -2  18    0.73    0.61
   1  -2  18    0.15    0.45
  -1   3  19    2.38    1.23
  -1  -3  19    3.19    0.43
  -1  -3  19    3.27    0.90
  -1   3  18    0.18    0.52
  -1   3  18    0.32    0.25
  -1  -3  18    0.35    0.62
  -1  -3  18   -0.01    0.26
  -1   3  17    1.24    0.59
  -1   3  17    1.58    0.34
  -1  -3  17    1.09    0.26
  -1  -3  17    0.69    0.57
  -1  -3  17    1.61    0.35
  -1   3  16    5.43    0.59
  -1   3  16    6.28    0.98
  -1  -3  16    6.68    0.62
  -1  -3  16    5.52    0.92
  -1  -3  16    5.36    0.49
   1   3 -15   26.39    1.28
  -1   3  15   26.74    1.46
  -1  -3  15   22.39    1.34
  -1  -3  15   27.29    1.45
  -1  -3  15   24.01    1.84
  -1   3  14    0.11    0.43
   1   3 -14    0.01    0.16
  -1   3  14   -0.28    0.21
  -1  -3  14   -0.28    0.22
  -1  -3  14   -0.43    0.20
  -1  -3  14   -0.45    0.39
  -1   3  13    8.85    0.94
  -1   3  13    7.78    0.65
  -1  -3  13    7.87    0.93
  -1  -3  13    8.18    0.67
  -1  -3  13    7.68    0.59
  -1   3  12   -0.34    0.26
  -1   3  12   -0.01    0.38
  -1  -3  12   -0.10    0.36
  -1  -3  12    0.24    0.19
  -1  -3  12    0.22    0.26
  -1   3  11    6.03    0.37
  -1   3  11    5.81    0.54
  -1   3  11    5.38    0.71
  -1  -3  11    7.07    0.78
  -1  -3  11    4.95    0.52
  -1  -3  11    6.71    0.48
  -1   3  10   28.43    1.35
  -1   3  10   26.14    1.51
  -1   3  10   28.32    1.37
  -1  -3  10   30.70    1.47
  -1  -3  10   29.79    1.74
   1  -3 -10   27.95    1.44
  -1  -3  10   28.91    1.52
  -1   3   9   78.99    3.83
   1   3  -9   78.24    3.82
  -1   3   9   79.58    3.69
  -1  -3   9   78.67    4.01
  -1  -3   9   81.31    3.83
   1  -3  -9   76.21    3.75
  -1  -3   9   86.89    3.78
  -1   3   8    1.13    0.13
  -1   3   8    0.48    0.21
   1   3  -8    0.73    0.21
  -1   3   8    1.21    0.14
  -1  -3   8    1.01    0.21
  -1  -3   8    0.88    0.24
   1  -3  -8    0.88    0.19
  -1  -3   8    0.64    0.30
  -1   3   7   83.43    3.98
  -1   3   7   89.68    3.86
   1   3  -7   83.12    3.98
  -1  -3   7   84.37    3.93
  -1  -3   7   77.76    4.08
  -1  -3   7   84.55    3.98
   1  -3  -7   84.93    3.93
   1   3  -6    0.23    0.16
   1   3  -6    0.01    0.14
  -1   3   6   -0.13    0.15
  -1   3   6    0.18    0.08
   1  -3  -6    0.13    0.14
  -1  -3   6    0.00    0.18
  -1  -3   6    0.09    0.14
  -1  -3   6   -0.17    0.15
  -1   3   5   31.68    1.59
  -1   3   5   30.38    1.58
   1   3  -5   31.23    1.59
   1   3  -5   33.68    1.55
  -1  -3   5   32.93    1.66
   1  -3  -5   33.10    1.56
  -1  -3   5   31.30    1.55
  -1  -3   5   32.68    1.59
  -1   3   4   14.37    0.73
   1   3  -4   13.18    0.74
  -1   3   4   13.65    0.74
   1   3  -4   13.34    0.78
  -1  -3   4   13.34    0.78
   1  -3  -4   13.77    0.72
  -1  -3   4   13.83    0.71
  -1  -3   4   14.13    0.74
  -1   3   3   22.38    1.07
  -1   3   3   22.83    1.05
   1   3  -3   23.04    1.05
   1  -3  -3   20.79    1.05
  -1  -3   3   19.53    1.09
  -1  -3   3   22.38    1.05
  -1  -3   3   19.78    1.06
   1  -3  -3   19.94    1.07
  -1   3   2    6.60    0.39
   1   3  -2    6.80    0.38
   1   3  -2    6.29    0.39
  -1   3   2    6.23    0.36
   1   3  -2    6.43    0.39
  -1  -3   2    6.80    0.38
   1  -3  -2    7.03    0.38
  -1  -3   2    6.22    0.38
   1  -3  -2    6.34    0.36
   1  -3  -2    7.61    0.34
  -1  -3   2    5.91    0.39
   1   3  -1   32.00    1.55
  -1   3   1   36.99    1.55
   1   3  -1   30.67    1.55
  -1   3   1   31.50    1.53
   1   3  -1   32.23    1.55
  -1   3   1   34.47    1.53
  -1   3   1   34.08    1.56
  -1  -3   1   31.78    1.55
   1  -3  -1   33.88    1.53
   1  -3  -1   35.23    1.54
   1  -3  -1   31.28    1.55
  -1  -3   1   33.38    1.56
  -1  -3   1   31.57    1.55
   1   3   0  167.52    7.36
  -1   3   0  146.21    7.34
  -1   3   0  160.55    7.35
  -1   3   0  167.96    7.35
  -1  -3   0  151.30    7.33
   1  -3   0  181.01    7.35
  -1  -3   0  145.51    7.33
   1  -3   0  160.21    7.34
   1  -3   0  164.62    7.35
  -1  -3   0  169.44    7.36
  -1   3  -1  114.95    5.12
   1   3   1  114.24    5.10
   1   3   1   99.38    5.07
   1   3   1  122.27    5.09
  -1   3  -1  113.84    5.08
  -1   3  -1  101.09    5.08
  -1   3  -1  103.64    5.10
  -1  -3  -1  115.22    5.10
   1  -3   1  122.08    5.09
   1  -3   1  113.12    5.09
   1  -3   1  113.31    5.12
   1  -3   1  104.50    5.10
   1   3   2  541.99   23.37
  -1   3  -2  481.17   23.40
  -1  -3  -2  554.22   23.38
   1  -3   2  484.94   23.38
   1   3   3  600.99   26.46
  -1   3  -3  547.17   26.50
   1  -3   3  597.65   26.47
   1  -3   3  588.31   26.52
   1   3   4    2.22    0.21
  -1   3  -4    2.42    0.19
   1   3   4    2.34    0.18
  -1   3  -4    2.20    0.20
  -1   3  -4    2.64    0.29
  -1  -3  -4    2.26    0.13
   1  -3   4    2.56    0.30
   1  -3   4    2.10    0.19
   1  -3   4    2.04    0.23
  -1   3  -5   82.27    3.65
   1   3   5   86.03    3.73
   1   3   5   79.09    3.66
  -1   3  -5   79.95    3.79
  -1   3  -5   78.74    3.68
   1  -3   5   75.59    3.70
   1  -3   5   75.81    3.79
   1  -3   5   76.50    3.67
  -1   3  -6   25.15    1.20
   1   3   6   23.60    1.24
  -1   3  -6   26.22    1.25
   1   3   6   24.60    1.22
   1  -3   6   25.02    1.39
   1  -3   6   24.81    1.27
   1  -3   6   24.41    1.23
   1   3   7   97.47    4.70
   1   3   7   98.71    4.69
  -1   3  -7  105.75    4.65
  -1   3  -7  100.92    4.70
   1  -3   7  102.73    4.89
   1  -3   7  101.92    4.72
   1  -3   7  100.74    4.69
   1   3   8    2.54    0.30
  -1   3  -8    2.32    0.23
   1   3   8    2.51    0.29
   1  -3   8    2.51    0.29
   1  -3   8    2.90    0.33
   1  -3   8    2.48    0.43
  -1   3  -9   15.60    0.84
   1   3   9   14.79    0.84
   1   3   9   14.11    0.84
   1   3   9   14.93    1.07
   1  -3   9   15.36    0.85
   1  -3   9   16.71    0.89
   1   3  10    1.99    0.48
  -1   3 -10    2.54    0.28
   1   3  10    2.78    0.31
  -1   3 -10    2.22    0.24
   1  -3  10    2.92    0.37
   1  -3  10    2.17    0.48
   1  -3  10    2.43    0.32
   1   3  11   51.04    2.79
   1   3  11   53.43    2.44
   1   3  11   47.85    2.45
   1   3  11   53.77    2.48
  -1   3 -11   50.60    2.38
   1  -3  11   49.61    2.50
   1  -3  11   50.97    2.80
   1  -3  11   48.95    2.47
  -1   3 -12    0.64    0.16
   1   3  12    0.39    0.21
   1   3  12    0.81    0.19
   1   3  12    0.32    0.19
   1   3  12    0.31    0.40
   1  -3  12    0.53    0.23
   1  -3  12    0.55    0.23
   1  -3  12    0.51    0.43
   1   3  13   63.03    2.73
   1   3  13   50.54    2.66
   1   3  13   60.07    3.16
   1   3  13   53.22    2.69
   1  -3  13   54.58    2.71
   1  -3  13   64.03    3.21
   1  -3  13   51.19    2.75
   1   3  14    2.86    0.36
   1   3  14    2.64    0.31
   1   3  14    1.34    0.59
   1   3  14    3.42    0.37
   1  -3  14    2.61    0.69
   1  -3  14    3.27    0.41
   1   3  15    2.82    0.32
   1   3  15    2.98    0.34
   1   3  15    3.39    0.37
   1   3  15    4.37    0.76
   1  -3  15    2.95    0.45
   1  -3  15    3.34    0.40
   1  -3  15    3.92    0.59
   1  -3  15    4.46    0.83
   1   3  16    0.61    0.22
   1   3  16    0.49    0.54
   1  -3  16    0.53    0.26
   1  -3  16   -0.19    0.37
   1  -3  16    0.38    0.56
   1  -3  16    0.33    0.30
   1   3  17    5.65    0.98
   1   3  17    6.76    0.45
   1  -3  17    6.49    0.53
   1  -3  17    5.33    0.58
   1  -3  17    5.62    0.78
   1  -3  17    5.37    0.95
   1   3  18    0.85    0.40
   1   3  18    0.17    0.61
   1  -3  18    1.53    0.55
   1  -3  18    1.18    0.70
  -1   4  19    2.03    0.30
  -1   4  19    0.92    0.83
  -1  -4  19    1.22    0.73
  -1  -4  19    1.61    0.36
  -1  -4  19    1.83    0.67
  -1   4  18    7.55    1.09
  -1   4  18    7.75    0.61
  -1  -4  18    8.31    0.68
  -1  -4  18    6.32    0.86
  -1  -4  18    9.53    1.31
  -1   4  17    0.48    0.28
  -1   4  17   -0.09    0.47
  -1  -4  17   -0.30    0.26
  -1  -4  17   -0.56    0.41
  -1  -4  17    0.02    0.22
  -1   4  16   13.08    0.90
  -1   4  16   14.14    1.33
   1   4 -16   12.44    0.74
  -1  -4  16   12.04    0.83
  -1  -4  16   14.26    0.91
  -1  -4  16   15.20    1.39
   1   4 -15    1.90    0.28
  -1   4  15    2.13    0.44
  -1  -4  15    1.26    0.32
  -1  -4  15    2.13    0.40
  -1  -4  15    1.82    0.59
  -1   4  14    1.81    0.58
   1   4 -14    1.87    0.28
  -1   4  14    2.36    0.40
  -1  -4  14    1.32    0.30
  -1  -4  14    1.76    0.57
  -1  -4  14    1.86    0.38
  -1   4  13    0.14    0.37
  -1   4  13    0.30    0.26
  -1  -4  13   -0.02    0.35
  -1  -4  13   -0.13    0.23
  -1  -4  13    0.16    0.28
  -1   4  12    8.49    0.98
  -1   4  12    7.13    0.63
  -1  -4  12    7.10    0.62
  -1  -4  12    6.08    0.53
  -1  -4  12    8.48    0.89
  -1   4  11    3.80    0.46
  -1  -4  11    4.62    0.44
  -1  -4  11    4.23    0.48
  -1  -4  11    4.65    0.70
  -1   4  10    0.87    0.28
  -1   4  10    0.90    0.29
  -1  -4  10    1.12    0.26
  -1  -4  10    0.60    0.25
   1  -4 -10    0.81    0.21
  -1  -4  10    0.51    0.34
  -1   4   9   -0.11    0.18
  -1   4   9    0.16    0.21
   1   4  -9    0.16    0.16
   1  -4  -9    0.04    0.13
  -1  -4   9    0.24    0.18
  -1  -4   9   -0.05    0.20
  -1   4   8   19.65    1.07
  -1   4   8   18.70    1.05
   1  -4  -8   19.06    0.98
  -1  -4   8   19.68    1.20
  -1  -4   8   17.81    1.00
  -1  -4   8   17.95    1.05
  -1   4   7   43.71    2.13
   1   4  -7   44.51    2.13
  -1   4   7   44.27    2.13
  -1  -4   7   41.34    2.08
  -1  -4   7   41.14    2.23
   1  -4  -7   43.69    2.07
  -1  -4   7   41.19    2.11
  -1   4   6   50.68    2.32
   1   4  -6   48.81    2.32
  -1   4   6   46.39    2.31
   1   4  -6   48.38    2.28
   1  -4  -6   48.75    2.27
  -1  -4   6   46.92    2.31
  -1  -4   6   45.82    2.28
  -1  -4   6   44.69    2.40
  -1   4   5   32.77    1.68
   1   4  -5   35.00    1.67
   1   4  -5   35.75    1.77
   1   4  -5   35.21    1.71
  -1   4   5   34.99    1.70
  -1  -4   5   32.33    1.69
  -1  -4   5   31.98    1.75
   1  -4  -5   34.92    1.66
  -1  -4   5   36.23    1.67
   1   4  -4  392.47   16.93
  -1   4   4  359.42   16.94
  -1   4   4  404.18   16.86
   1   4  -4  349.35   16.95
  -1   4   4  366.23   16.93
   1   4  -4  352.83   16.99
  -1  -4   4  367.42   17.00
  -1  -4   4  387.28   16.94
  -1  -4   4  368.14   16.94
   1  -4  -4  348.35   16.92
   1  -4  -4  398.57   16.86
  -1   4   3  176.92    7.36
   1   4  -3  162.16    7.37
   1   4  -3  152.96    7.41
  -1   4   3  170.19    7.39
   1   4  -3  153.49    7.38
  -1  -4   3  156.51    7.41
   1  -4  -3  145.96    7.36
   1  -4  -3  163.27    7.36
  -1  -4   3  149.07    7.37
   1  -4  -3  179.16    7.32
   1   4  -2  154.88    7.22
  -1   4   2  159.99    7.19
   1   4  -2  152.06    7.24
   1   4  -2  159.14    7.24
  -1   4   2  155.02    7.21
  -1   4   2  153.59    7.22
  -1   4   2  174.89    7.18
   1  -4  -2  157.87    7.19
   1  -4  -2  152.80    7.20
  -1  -4   2  157.14    7.22
  -1   4   1  131.50    5.77
  -1   4   1  122.98    5.75
   1   4  -1  125.42    5.79
   1   4  -1  121.87    5.79
   1   4  -1  122.20    5.78
  -1   4   1  134.21    5.79
  -1   4   1  122.85    5.79
   1  -4  -1  126.21    5.76
   1  -4  -1  130.98    5.78
   1  -4  -1  119.32    5.78
   1  -4  -1  137.11    5.77
  -1  -4   1  121.13    5.79
  -1  -4   1  122.91    5.77
  -1  -4   1  131.19    5.80
   1   4   0   38.08    1.75
  -1   4   0   35.78    1.76
  -1   4   0   34.02    1.73
  -1   4   0   37.46    1.76
   1   4   0   38.54    1.77
   1  -4   0   38.59    1.75
   1  -4   0   37.77    1.73
  -1  -4   0   37.69    1.71
   1  -4   0   39.20    1.77
   1  -4   0   38.17    1.76
  -1  -4   0   36.14    1.74
  -1  -4   0   36.53    1.76
  -1  -4   0   38.55    1.74
   1   4   1  397.97   18.63
   1  -4   1  416.39   18.64
  -1  -4  -1  411.65   18.64
  -1  -4  -1  416.89   18.58
   1   4   2  231.80    9.87
  -1   4  -2  204.49    9.85
  -1   4  -2  207.79    9.85
  -1   4  -2  228.61    9.85
  -1   4  -2  199.12    9.87
   1   4   2  232.82    9.83
   1   4   2  216.60    9.83
  -1   4  -2  198.31    9.90
   1  -4   2  200.30    9.87
  -1  -4  -2  238.33    9.87
   1  -4   2  203.92    9.85
   1  -4   2  226.89    9.92
   1  -4   2  226.21    9.85
  -1   4  -3   97.09    4.90
   1   4   3  112.85    4.92
   1   4   3  110.60    4.89
  -1   4  -3   98.86    4.97
   1  -4   3   97.82    4.91
   1  -4   3  107.66    4.94
  -1  -4  -3  117.48    4.93
   1  -4   3  110.45    4.91
   1  -4   3  109.63    4.99
  -1   4  -4  569.74   25.57
  -1   4  -4  577.29   25.48
   1   4   4  573.86   25.46
   1   4   4  579.87   25.52
   1  -4   4  511.34   25.49
   1  -4   4  558.35   25.57
   1   4   5   17.04    0.88
   1   4   5   17.98    0.91
  -1   4  -5   18.23    1.02
  -1   4  -5   17.43    0.91
  -1   4  -5   18.26    0.88
   1  -4   5   16.67    0.93
   1  -4   5   17.11    0.89
   1  -4   5   16.99    1.02
  -1  -4  -5   17.91    0.83
  -1   4  -6   51.83    2.39
  -1   4  -6   50.81    2.34
   1   4   6   49.55    2.36
   1   4   6   48.21    2.37
  -1   4  -6   49.19    2.51
   1  -4   6   48.73    2.52
  -1  -4  -6   49.95    2.28
   1  -4   6   52.64    2.41
   1  -4   6   47.71    2.36
  -1   4  -7    7.25    0.42
   1   4   7    5.83    0.43
   1   4   7    6.07    0.45
  -1   4  -7    6.51    0.46
   1  -4   7    6.85    0.49
   1  -4   7    6.24    0.61
   1  -4   7    6.73    0.45
  -1   4  -8   85.49    3.83
   1   4   8   81.57    3.86
   1   4   8   81.00    3.86
   1  -4   8   78.65    4.07
   1  -4   8   87.05    3.91
   1  -4   8   80.60    3.86
  -1   4  -9    1.93    0.26
  -1   4  -9    1.98    0.22
   1   4   9    1.52    0.24
   1   4   9    1.32    0.24
   1  -4   9    1.64    0.28
   1  -4   9    1.92    0.31
   1  -4   9    1.25    0.40
  -1   4 -10   37.88    1.85
  -1   4 -10   35.97    1.92
   1   4  10   40.84    1.90
   1   4  10   38.05    2.16
   1  -4  10   41.18    1.95
   1  -4  10   39.53    2.20
   1  -4  10   35.60    1.89
  -1   4 -11    0.31    0.14
   1   4  11    0.08    0.19
   1   4  11   -0.40    0.21
   1   4  11    0.05    0.37
   1   4  11    0.17    0.18
   1  -4  11   -0.05    0.19
   1  -4  11    0.00    0.20
   1  -4  11   -0.02    0.36
   1   4  12   17.14    0.92
   1   4  12   16.06    1.27
   1   4  12   15.17    0.91
  -1   4 -12   16.69    0.85
   1   4  12   17.38    0.89
   1  -4  12   17.53    1.34
   1  -4  12   15.10    0.97
   1  -4  12   15.15    0.93
   1   4  13    0.45    0.41
  -1   4 -13    0.09    0.16
   1   4  13   -0.07    0.19
   1   4  13    0.05    0.21
   1   4  13    0.01    0.17
   1  -4  13    0.62    0.47
   1  -4  13    0.01    0.24
   1  -4  13    0.17    0.23
   1   4  14   22.29    1.55
   1   4  14   20.07    1.07
   1   4  14   17.12    0.99
   1  -4  14   17.40    1.14
   1  -4  14   19.26    1.26
   1  -4  14   20.41    1.10
   1  -4  14   21.76    1.57
   1   4  15    0.52    0.46
   1   4  15    1.25    0.26
   1   4  15    0.61    0.22
   1  -4  15    1.02    0.43
   1  -4  15    1.37    0.29
   1  -4  15    0.55    0.50
   1  -4  15    0.74    0.32
   1   4  16   10.94    1.20
   1   4  16   10.52    0.66
   1  -4  16   10.43    0.73
   1  -4  16   12.58    1.31
   1  -4  16   10.43    0.95
   1   4  17    5.90    1.00
   1   4  17    6.46    0.43
   1  -4  17    6.84    0.84
   1  -4  17    4.35    0.65
   1  -4  17    6.14    1.03
   1   4  18    1.04    0.43
   1   4  18   -0.49    0.56
   1  -4  18    0.62    0.43
   1  -4  18   -0.86    0.53
  -1   5  19    0.55    0.68
  -1  -5  19    0.60    0.49
  -1  -5  19    0.66    0.31
  -1  -5  19    0.43    0.70
  -1   5  18   -0.57    0.45
  -1  -5  18   -0.41    0.47
  -1  -5  18    0.55    0.32
  -1  -5  18   -0.03    0.51
  -1   5  17    2.17    0.38
  -1   5  17    2.13    0.72
  -1  -5  17    1.95    0.40
  -1  -5  17    2.23    0.73
  -1   5  16    1.08    0.36
  -1   5  16    1.85    0.60
  -1  -5  16    1.41    0.65
  -1  -5  16    1.27    0.38
  -1  -5  16    0.86    0.46
  -1   5  15    1.92    0.41
  -1   5  15    1.41    0.68
   1   5 -15    2.84    0.32
  -1  -5  15    2.19    0.65
  -1  -5  15    3.49    0.75
  -1  -5  15    1.91    0.37
  -1   5  14    0.21    0.24
   1   5 -14    0.20    0.19
  -1   5  14    0.08    0.43
  -1  -5  14   -0.40    0.21
  -1  -5  14   -0.11    0.36
  -1  -5  14   -0.07    0.26
  -1   5  13    6.05    0.57
  -1   5  13    6.18    0.84
  -1  -5  13    4.29    0.51
  -1  -5  13    4.67    0.56
  -1  -5  13    5.35    0.79
  -1   5  12    4.12    0.51
  -1  -5  12    4.83    0.48
  -1  -5  12    5.86    0.76
  -1  -5  12    4.52    0.52
  -1   5  11   16.28    1.03
  -1  -5  11   17.03    0.99
  -1  -5  11   17.07    1.02
  -1  -5  11   17.89    1.26
  -1   5  10    3.71    0.45
  -1   5  10    4.01    0.48
  -1  -5  10    4.30    0.42
  -1  -5  10    2.99    0.54
  -1  -5  10    3.59    0.43
   1  -5 -10    2.91    0.32
  -1   5   9    0.64    0.25
  -1   5   9   -0.08    0.19
   1   5  -9    0.25    0.19
  -1  -5   9    0.18    0.30
   1  -5  -9    0.17    0.13
  -1  -5   9    0.37    0.20
  -1   5   8   70.70    3.35
  -1   5   8   68.94    3.35
   1   5  -8   69.80    3.36
  -1  -5   8   68.18    3.48
  -1  -5   8   73.55    3.32
  -1  -5   8   65.17    3.33
   1  -5  -8   70.12    3.27
   1   5  -7   51.23    2.52
   1   5  -7   54.24    2.48
  -1   5   7   52.51    2.51
  -1   5   7   49.65    2.51
  -1  -5   7   49.26    2.49
  -1  -5   7   53.26    2.48
  -1  -5   7   50.36    2.62
   1  -5  -7   49.66    2.44
   1   5  -6   41.31    1.95
   1   5  -6   40.38    2.06
  -1   5   6   41.86    1.97
  -1   5   6   39.86    1.98
   1   5  -6   39.41    1.98
  -1  -5   6   36.57    2.05
  -1  -5   6   41.97    1.96
   1  -5  -6   40.75    1.93
  -1  -5   6   36.38    1.96
   1   5  -5  173.44    7.75
  -1   5   5  164.20    7.73
  -1   5   5  178.62    7.63
   1   5  -5  179.44    7.71
  -1   5   5  152.71    7.70
   1   5  -5  173.51    7.80
   1  -5  -5  170.51    7.69
  -1  -5   5  157.45    7.79
  -1  -5   5  160.73    7.72
   1  -5  -5  173.44    7.63
  -1  -5   5  160.71    7.71
  -1   5   4  179.09    8.23
   1   5  -4  175.35    8.30
  -1   5   4  183.77    8.17
   1   5  -4  181.50    8.24
  -1   5   4  183.18    8.26
   1   5  -4  176.67    8.26
  -1  -5   4  177.97    8.25
   1  -5  -4  196.51    8.18
  -1  -5   4  175.04    8.25
   1  -5  -4  177.62    8.23
  -1  -5   4  170.69    8.30
   1   5  -3   73.74    3.68
   1   5  -3   73.69    3.65
   1   5  -3   77.02    3.65
  -1   5   3   83.77    3.63
  -1   5   3   78.29    3.66
  -1  -5   3   76.43    3.69
   1  -5  -3   83.17    3.60
   1  -5  -3   83.69    3.63
  -1  -5   3   78.91    3.65
   1  -5  -3   75.22    3.63
  -1   5   2  326.22   13.20
  -1   5   2  278.01   13.23
   1   5  -2  283.15   13.25
  -1   5   2  287.60   13.23
   1   5  -2  282.84   13.23
  -1   5   2  315.54   13.20
   1  -5  -2  280.65   13.23
  -1  -5   2  278.81   13.25
   1  -5  -2  277.54   13.24
   1  -5  -2  300.35   13.20
  -1  -5   2  285.57   13.24
   1   5  -1   10.00    0.55
  -1   5   1   11.10    0.53
  -1   5   1    9.20    0.57
   1   5  -1    9.42    0.53
   1   5  -1    9.11    0.55
  -1   5   1   10.27    0.50
  -1   5   1   10.18    0.54
   1  -5  -1   10.23    0.53
   1  -5  -1   10.38    0.54
  -1  -5   1   10.20    0.56
  -1  -5   1    9.55    0.53
  -1  -5   1    9.31    0.55
   1  -5  -1   10.17    0.51
  -1  -5   1    9.68    0.49
  -1   5   0  171.13    7.96
  -1   5   0  181.68    7.97
   1   5   0  167.68    7.94
   1   5   0  196.17    7.89
  -1   5   0  162.04    7.94
  -1   5   0  165.69    7.91
  -1  -5   0  171.21    7.95
   1  -5   0  178.18    7.91
   1  -5   0  161.63    7.93
   1  -5   0  173.38    7.94
  -1  -5   0  167.40    7.93
  -1  -5   0  191.49    7.93
  -1   5  -1   83.73    4.02
  -1   5  -1   80.64    4.04
  -1   5  -1   94.90    4.04
   1   5   1   90.05    4.03
   1   5   1   85.63    4.01
  -1   5  -1   79.97    4.06
   1   5   1   90.75    4.05
   1  -5   1   91.65    4.03
   1  -5   1   84.86    4.02
  -1  -5  -1   95.53    3.98
  -1  -5  -1   84.76    4.04
   1  -5   1   82.85    4.04
  -1  -5  -1   89.27    4.03
   1  -5   1   90.93    4.07
  -1   5  -2   79.64    3.42
   1   5   2   77.55    3.43
   1   5   2   76.21    3.44
  -1   5  -2   68.91    3.44
   1   5   2   78.10    3.38
  -1   5  -2   70.01    3.41
   1   5   2   71.95    3.39
  -1   5  -2   71.26    3.41
  -1   5  -2   67.23    3.47
   1  -5   2   77.31    3.42
   1  -5   2   68.19    3.41
   1  -5   2   70.77    3.47
   1  -5   2   74.70    3.48
  -1  -5  -2   82.66    3.43
  -1   5  -3   95.99    4.71
  -1   5  -3  108.97    4.67
   1   5   3  112.01    4.66
  -1   5  -3   95.40    4.67
  -1   5  -3   96.90    4.74
   1   5   3   99.83    4.65
   1  -5   3  101.82    4.67
   1  -5   3   93.77    4.70
  -1  -5  -3  114.86    4.69
   1  -5   3   97.32    4.68
   1  -5   3   99.77    4.75
  -1   5  -4   48.80    2.21
  -1   5  -4   46.85    2.19
  -1   5  -4   47.85    2.28
   1   5   4   47.34    2.22
   1   5   4   47.96    2.17
   1  -5   4   42.15    2.27
   1  -5   4   44.76    2.20
  -1  -5  -4   47.32    2.13
   1  -5   4   40.80    2.20
   1  -5   4   44.54    2.18
  -1  -5  -4   49.05    2.20
  -1   5  -5  121.60    5.51
   1   5   5  121.88    5.49
  -1   5  -5  121.58    5.61
   1   5   5  121.48    5.48
   1  -5   5  115.28    5.48
   1  -5   5  114.85    5.52
   1  -5   5  114.84    5.61
  -1  -5  -5  120.76    5.42
   1   5   6  179.05    8.27
   1   5   6  179.05    8.26
  -1   5  -6  180.30    8.25
  -1   5  -6  185.75    8.30
  -1   5  -6  182.39    8.42
  -1  -5  -6  178.74    8.19
   1  -5   6  183.58    8.32
   1  -5   6  179.23    8.43
   1  -5   6  175.66    8.27
  -1   5  -7   39.97    2.12
   1   5   7   40.96    1.95
  -1   5  -7   41.28    1.93
  -1   5  -7   39.21    1.97
   1   5   7   40.87    1.95
   1  -5   7   37.97    2.12
   1  -5   7   41.87    2.01
  -1  -5  -7   40.36    1.85
   1  -5   7   38.87    1.95
   1   5   8    0.93    0.22
  -1   5  -8    1.27    0.23
   1   5   8    1.46    0.23
  -1   5  -8    1.42    0.21
   1  -5   8    1.44    0.27
   1  -5   8    1.33    0.24
   1  -5   8    1.42    0.36
  -1   5  -9    6.50    0.47
  -1   5  -9    6.74    0.43
   1   5   9    6.89    0.48
   1   5   9    6.52    0.46
   1  -5   9    5.64    0.52
   1  -5   9    6.59    0.68
   1  -5   9    6.18    0.52
   1   5  10    0.38    0.20
  -1   5 -10    0.46    0.18
   1   5  10    0.21    0.19
   1  -5  10    0.31    0.21
   1  -5  10    0.11    0.19
   1  -5  10    0.86    0.35
   1   5  11    8.87    0.53
   1   5  11    6.70    0.80
   1   5  11    7.81    0.49
  -1   5 -11    7.44    0.49
   1   5  11    5.75    0.52
   1  -5  11    7.48    0.84
   1  -5  11    7.64    0.56
   1  -5  11    6.45    0.56
  -1   5 -12    0.42    0.18
   1   5  12    0.19    0.20
   1   5  12    0.39    0.19
   1   5  12    0.06    0.15
   1   5  12    0.34    0.36
   1  -5  12    0.22    0.23
   1  -5  12    0.58    0.41
   1   5  13    1.67    0.57
   1   5  13    2.34    0.30
  -1   5 -13    2.43    0.27
   1   5  13    2.01    0.32
   1   5  13    1.85    0.25
   1  -5  13    2.40    0.46
   1  -5  13    1.37    0.35
   1  -5  13    2.62    0.38
   1  -5  13    2.26    0.59
   1   5  14    4.18    0.45
   1   5  14    4.04    0.40
   1   5  14    4.83    0.80
   1  -5  14    5.39    0.50
   1  -5  14    5.71    0.68
   1  -5  14    3.94    0.50
   1  -5  14    6.08    0.91
   1   5  15    1.18    0.27
   1   5  15    1.78    0.58
   1  -5  15    1.69    0.64
   1  -5  15    1.32    0.49
   1  -5  15    0.80    0.37
   1   5  16    3.61    0.37
   1   5  16    2.78    0.71
   1  -5  16    3.71    0.83
   1  -5  16    3.44    0.64
   1  -5  16    3.89    0.44
   1   5  17    2.12    0.72
   1  -5  17    1.07    0.61
   1  -5  17    1.50    0.54
   1   5  18   10.87    1.37
   1   5  18    8.56    0.82
   1  -5  18    9.37    0.97
   1  -5  18    9.84    1.32
  -1   6  19    0.63    0.66
  -1  -6  19    1.44    0.37
  -1  -6  19    1.49    0.83
  -1  -6  19    1.13    0.58
  -1   6  18    5.14    0.50
  -1   6  18    3.61    0.84
  -1  -6  18    3.20    0.85
  -1  -6  18    3.26    0.72
  -1  -6  18    4.44    0.54
  -1   6  17    0.73    0.25
  -1   6  17    0.80    0.59
  -1  -6  17   -0.07    0.52
  -1  -6  17   -0.03    0.29
  -1  -6  17    0.22    0.45
  -1   6  16    0.26    0.51
  -1   6  16   -0.28    0.26
  -1  -6  16    0.12    0.29
  -1  -6  16    0.36    0.59
  -1   6  15    0.13    0.28
   1   6 -15    0.39    0.20
  -1   6  15   -0.50    0.38
  -1  -6  15    0.81    0.49
  -1  -6  15    0.08    0.27
  -1  -6  15   -0.23    0.33
  -1   6  14    1.05    0.53
  -1   6  14    1.38    0.36
   1   6 -14    1.37    0.26
  -1  -6  14    1.23    0.57
  -1  -6  14    1.34    0.35
  -1  -6  14    1.05    0.48
  -1   6  13    4.03    0.51
  -1   6  13    2.94    0.66
   1   6 -13    3.45    0.38
  -1  -6  13    2.76    0.44
  -1  -6  13    2.64    0.64
  -1  -6  13    3.15    0.47
  -1   6  12    6.97    0.63
  -1  -6  12    8.86    0.92
  -1  -6  12    7.77    0.63
  -1  -6  12    8.80    0.68
  -1   6  11    9.56    0.74
  -1  -6  11   11.40    0.96
  -1  -6  11    9.89    0.72
  -1  -6  11   10.63    0.74
  -1   6  10   83.92    4.06
  -1   6  10   87.28    4.07
  -1  -6  10   79.55    4.02
  -1  -6  10   83.71    4.25
  -1  -6  10   89.80    4.03
   1  -6 -10   80.70    3.92
  -1   6   9   76.10    3.44
   1   6  -9   71.43    3.43
  -1   6   9   71.53    3.43
  -1  -6   9   68.15    3.38
   1  -6  -9   69.28    3.31
  -1  -6   9   67.55    3.57
  -1  -6   9   69.49    3.41
  -1   6   8    5.24    0.46
   1   6  -8    4.94    0.44
  -1   6   8    4.73    0.45
  -1  -6   8    4.65    0.55
   1  -6  -8    4.50    0.40
  -1  -6   8    4.61    0.44
  -1  -6   8    5.10    0.44
  -1   6   7    6.99    0.53
   1   6  -7    6.01    0.49
   1   6  -7    6.83    0.53
  -1   6   7    6.66    0.51
   1   6  -7    7.07    0.60
  -1  -6   7    6.35    0.50
  -1  -6   7    6.44    0.61
  -1  -6   7    6.61    0.50
   1  -6  -7    7.03    0.45
   1   6  -6   54.93    2.76
   1   6  -6   60.19    2.74
  -1   6   6   58.62    2.74
   1   6  -6   56.07    2.83
  -1   6   6   58.88    2.63
  -1   6   6   55.16    2.75
  -1  -6   6   54.29    2.73
   1  -6  -6   57.41    2.70
  -1  -6   6   59.15    2.74
  -1  -6   6   54.04    2.83
   1   6  -5  270.26   12.07
  -1   6   5  256.77   11.99
  -1   6   5  252.54   11.96
  -1   6   5  271.50   11.90
   1   6  -5  278.22   11.99
   1   6  -5  271.71   12.01
  -1  -6   5  244.28   11.98
  -1  -6   5  246.77   12.06
   1  -6  -5  277.46   11.90
   1  -6  -5  263.51   11.95
  -1  -6   5  248.30   11.98
  -1   6   4   89.35    4.20
  -1   6   4   93.16    4.16
   1   6  -4   87.45    4.29
   1   6  -4   86.25    4.24
  -1   6   4   88.44    4.24
   1   6  -4   96.38    4.24
  -1  -6   4   91.89    4.30
   1  -6  -4   93.78    4.17
   1  -6  -4   97.12    4.21
  -1  -6   4   83.55    4.23
  -1  -6   4   89.35    4.23
   1  -6  -4   91.93    4.21
   1   6  -3   98.49    4.67
  -1   6   3  108.12    4.60
   1   6  -3   96.35    4.64
  -1   6   3  105.52    4.59
  -1   6   3   96.42    4.63
  -1   6   3   95.16    4.63
   1   6  -3  100.47    4.64
   1  -6  -3  109.48    4.59
  -1  -6   3   95.73    4.67
  -1  -6   3   96.95    4.64
  -1  -6   3   93.44    4.62
   1  -6  -3  107.81    4.61
   1  -6  -3   94.62    4.61
   1   6  -2    9.50    0.58
  -1   6   2    9.49    0.54
  -1   6   2   10.84    0.53
  -1   6   2    9.13    0.55
  -1   6   2   10.99    0.52
   1   6  -2    9.58    0.56
   1  -6  -2    9.03    0.55
   1  -6  -2    9.40    0.53
  -1  -6   2    9.25    0.58
  -1  -6   2    9.97    0.57
  -1  -6   2    9.10    0.53
   1   6  -1  265.91   11.80
   1   6  -1  242.43   11.78
  -1   6   1  260.36   11.78
  -1   6   1  254.61   11.82
   1  -6  -1  255.23   11.77
   1  -6  -1  246.70   11.76
  -1  -6   1  268.67   11.77
  -1  -6   1  266.58   11.79
   1  -6  -1  265.50   11.77
   1   6   0    0.19    0.11
   1   6   0    0.24    0.13
  -1   6   0    0.19    0.12
   1   6   0    0.32    0.10
  -1   6   0    0.21    0.13
  -1   6   0    0.33    0.13
  -1   6   0    0.28    0.09
   1   6   0    0.30    0.06
   1  -6   0    0.27    0.11
   1  -6   0    0.27    0.12
   1  -6   0    0.06    0.11
  -1  -6   0    0.05    0.11
  -1  -6   0    0.10    0.06
  -1   6  -1   94.45    4.03
  -1   6  -1   79.64    4.10
  -1   6  -1   85.04    4.00
   1   6   1   84.08    4.04
   1   6   1   92.38    4.02
  -1   6  -1   78.72    4.03
   1   6   1   95.26    3.96
   1   6   1   79.89    4.00
   1   6   1   87.87    4.00
   1  -6   1   90.04    4.07
   1  -6   1   85.08    4.00
   1  -6   1   80.77    4.06
   1  -6   1   90.08    4.02
  -1  -6  -1   94.53    3.96
  -1  -6  -1   85.42    4.03
  -1  -6  -1   88.18    4.02
  -1   6  -2  278.50   13.10
   1   6   2  293.35   13.12
  -1   6  -2  281.67   13.06
   1   6   2  277.51   13.05
   1   6   2  293.09   13.09
  -1   6  -2  267.12   13.07
  -1   6  -2  269.83   13.13
  -1   6  -2  305.17   13.08
   1   6   2  296.49   13.02
   1  -6   2  298.75   13.15
   1  -6   2  285.46   13.07
  -1  -6  -2  314.37   13.09
  -1  -6  -2  306.46   13.03
   1  -6   2  273.32   13.06
   1  -6   2  268.49   13.09
  -1   6  -3  115.57    4.86
   1   6   3  110.39    4.82
  -1   6  -3  104.30    4.85
   1   6   3  107.40    4.86
   1   6   3  107.20    4.83
   1   6   3  105.31    4.87
  -1   6  -3   97.01    4.88
  -1   6  -3  101.10    4.92
   1  -6   3   94.07    4.85
   1  -6   3  110.38    4.85
  -1  -6  -3  111.87    4.86
   1  -6   3   97.57    4.87
   1   6   4   39.50    1.95
   1   6   4   40.63    1.93
  -1   6  -4   40.27    1.95
  -1   6  -4   42.56    2.00
   1   6   4   41.30    1.93
  -1   6  -4   42.30    2.05
  -1   6  -4   43.10    1.94
  -1  -6  -4   40.46    1.89
   1  -6   4   36.06    1.96
  -1  -6  -4   41.32    1.95
   1  -6   4   39.72    1.94
   1  -6   4   41.01    1.96
   1  -6   4   39.71    2.04
   1   6   5    0.12    0.17
   1   6   5   -0.03    0.16
  -1   6  -5    0.14    0.15
   1   6   5    0.20    0.14
  -1   6  -5   -0.01    0.13
  -1   6  -5    0.04    0.16
  -1  -6  -5   -0.07    0.12
   1  -6   5    0.05    0.13
  -1  -6  -5    0.14    0.10
   1  -6   5   -0.06    0.15
   1  -6   5   -0.04    0.17
   1  -6   5    0.23    0.20
   1   6   6    1.22    0.22
  -1   6  -6    1.31    0.24
  -1   6  -6    1.39    0.32
   1   6   6    1.02    0.21
   1  -6   6    1.20    0.26
   1  -6   6    1.15    0.25
   1  -6   6    1.36    0.23
   1  -6   6    1.22    0.32
  -1  -6  -6    1.39    0.15
  -1   6  -7  165.91    7.42
   1   6   7  163.55    7.44
   1   6   7  167.59    7.43
  -1   6  -7  161.73    7.47
   1  -6   7  157.05    7.43
   1  -6   7  160.76    7.48
   1  -6   7  157.31    7.62
  -1  -6  -7  157.53    7.34
  -1   6  -8   24.86    1.33
   1   6   8   25.44    1.31
  -1   6  -8   25.85    1.28
   1   6   8   25.71    1.29
  -1   6  -8   25.17    1.48
   1  -6   8   24.13    1.50
   1  -6   8   25.61    1.31
   1  -6   8   26.53    1.36
  -1   6  -9    1.86    0.23
   1   6   9    1.26    0.22
   1   6   9    1.36    0.25
  -1   6  -9    1.62    0.28
   1  -6   9    1.51    0.30
   1  -6   9    1.10    0.34
   1  -6   9    1.28    0.25
   1   6  10   76.92    3.72
   1   6  10   82.96    3.61
   1   6  10   71.25    3.63
  -1   6 -10   76.19    3.59
   1  -6  10   74.28    3.64
   1  -6  10   79.54    3.94
   1  -6  10   75.39    3.69
  -1   6 -11    0.08    0.18
   1   6  11    0.03    0.18
   1   6  11    0.00    0.19
   1  -6  11    0.19    0.23
   1  -6  11   -0.18    0.35
   1  -6  11    0.09    0.23
   1  -6  11    0.50    0.30
  -1   6 -12   21.22    1.08
   1   6  12   19.94    1.05
   1   6  12   19.87    1.44
   1   6  12   19.15    1.12
   1  -6  12   23.12    1.57
   1  -6  12   22.11    1.29
   1  -6  12   21.14    1.16
   1   6  13    0.60    0.15
   1   6  13    0.33    0.25
  -1   6 -13    0.76    0.22
   1   6  13    0.12    0.22
   1   6  13    0.18    0.44
   1  -6  13    0.39    0.46
   1  -6  13    0.22    0.24
   1  -6  13    0.94    0.41
   1  -6  13    0.72    0.28
   1   6  14    2.39    0.36
   1   6  14    3.67    0.37
   1  -6  14    2.40    0.48
   1  -6  14    3.02    0.41
   1  -6  14    3.34    0.74
   1  -6  14    2.43    0.54
   1   6  15   -0.10    0.19
   1   6  15    0.07    0.44
   1  -6  15    0.06    0.46
   1  -6  15    0.34    0.25
   1  -6  15   -0.29    0.35
   1   6  16    0.19    0.20
   1   6  16   -0.10    0.46
   1  -6  16   -0.33    0.37
   1  -6  16   -0.47    0.23
   1  -6  16    0.52    0.57
   1   6  17    4.02    0.85
   1  -6  17    3.66    0.87
   1  -6  17    5.20    0.75
   1   6  18    0.72    0.59
   1   6  18    1.05    0.46
   1  -6  18    2.62    0.80
   1  -6  18    0.92    0.54
  -1   7  19    6.62    0.53
  -1  -7  19    4.98    0.83
  -1  -7  19    6.44    1.20
  -1   7  18    0.78    0.27
  -1   7  18    0.00    0.54
  -1  -7  18    0.04    0.55
  -1  -7  18   -0.27    0.46
  -1  -7  18    0.18    0.31
  -1   7  17    7.37    1.06
  -1   7  17    7.01    0.61
  -1  -7  17    7.28    1.16
  -1  -7  17    7.10    0.89
  -1  -7  17    6.21    0.65
  -1   7  16    2.20    0.70
  -1   7  16    1.56    0.36
  -1  -7  16    2.31    0.79
  -1  -7  16    1.20    0.37
   1   7 -15   21.28    1.17
  -1   7  15   23.61    1.32
  -1   7  15   20.17    1.63
  -1  -7  15   20.98    1.29
  -1  -7  15   22.39    1.71
  -1   7  14   -0.24    0.25
  -1   7  14   -0.09    0.36
   1   7 -14   -0.10    0.18
  -1  -7  14   -0.15    0.27
  -1  -7  14    0.06    0.38
  -1  -7  14   -0.34    0.23
  -1   7  13   40.68    2.16
   1   7 -13   44.36    2.06
  -1  -7  13   39.40    2.14
  -1  -7  13   38.96    2.46
  -1   7  12    3.90    0.48
  -1  -7  12    4.80    0.54
  -1  -7  12    5.72    0.80
  -1   7  11    0.46    0.26
  -1  -7  11    0.18    0.27
  -1  -7  11    0.62    0.37
  -1  -7  11    0.30    0.23
  -1   7  10    4.42    0.51
  -1   7  10    4.43    0.52
  -1  -7  10    3.53    0.59
  -1  -7  10    4.29    0.49
  -1  -7  10    3.94    0.47
  -1   7   9   71.39    3.69
  -1   7   9   74.43    3.39
  -1  -7   9   70.93    3.37
  -1  -7   9   66.79    3.35
   1  -7  -9   67.34    3.26
  -1  -7   9   66.39    3.53
   1   7  -8    3.84    0.41
   1   7  -8    4.45    0.56
  -1   7   8    3.44    0.41
   1   7  -8    3.64    0.41
  -1   7   8    4.33    0.41
  -1  -7   8    3.27    0.39
   1  -7  -8    4.04    0.33
  -1  -7   8    4.24    0.41
  -1  -7   8    4.79    0.55
  -1   7   7    8.70    0.62
  -1   7   7    9.41    0.60
  -1   7   7    9.53    0.47
   1   7  -7    8.28    0.67
   1   7  -7    8.99    0.61
   1   7  -7    8.43    0.93
  -1  -7   7    7.62    0.59
  -1  -7   7    8.21    0.59
  -1  -7   7    7.82    0.67
   1  -7  -7    9.13    0.54
  -1   7   6    0.53    0.22
   1   7  -6    0.69    0.23
  -1   7   6    0.89    0.24
   1   7  -6    0.70    0.23
  -1   7   6    0.81    0.15
   1   7  -6    0.30    0.21
  -1  -7   6    0.37    0.22
   1  -7  -6    0.85    0.19
  -1  -7   6    0.53    0.24
   1  -7  -6    0.41    0.13
  -1  -7   6    0.33    0.20
   1   7  -5   10.09    0.63
  -1   7   5    9.11    0.57
  -1   7   5    9.41    0.51
   1   7  -5    9.63    0.67
   1   7  -5    9.17    0.60
  -1   7   5    8.86    0.61
   1  -7  -5    9.68    0.51
  -1  -7   5    8.90    0.67
  -1  -7   5    8.68    0.59
   1  -7  -5    9.41    0.57
  -1  -7   5    9.35    0.62
   1   7  -4   27.35    1.55
  -1   7   4   30.41    1.47
  -1   7   4   32.17    1.53
   1   7  -4   31.53    1.52
  -1   7   4   31.46    1.44
   1   7  -4   28.08    1.51
  -1   7   4   28.71    1.51
  -1  -7   4   29.45    1.57
   1  -7  -4   32.99    1.48
  -1  -7   4   27.74    1.51
  -1  -7   4   29.94    1.50
   1  -7  -4   30.61    1.48
   1  -7  -4   30.89    1.45
   1   7  -3   68.38    3.33
  -1   7   3   71.64    3.34
   1   7  -3   67.14    3.37
   1   7  -3   70.61    3.34
  -1   7   3   74.39    3.35
  -1   7   3   71.88    3.29
  -1  -7   3   70.01    3.35
   1  -7  -3   68.81    3.30
   1  -7  -3   78.59    3.30
  -1  -7   3   67.15    3.32
  -1  -7   3   65.61    3.37
   1  -7  -3   75.84    3.30
  -1   7   2   15.59    0.82
  -1   7   2   16.19    0.81
   1   7  -2   14.35    0.83
  -1   7   2   14.64    0.82
  -1  -7   2   15.15    0.84
   1  -7  -2   14.23    0.82
   1  -7  -2   15.37    0.81
  -1  -7   2   15.08    0.85
  -1  -7   2   17.92    0.78
  -1  -7   2   14.85    0.81
   1  -7  -2   16.38    0.81
   1  -7  -2   17.15    0.79
   1   7  -1   90.29    4.32
   1   7  -1   90.04    4.27
  -1   7   1   84.84    4.24
   1   7  -1   93.79    4.24
  -1   7   1   92.33    4.24
  -1   7   1   88.86    4.25
  -1   7   1   96.53    4.20
   1  -7  -1  101.97    4.23
  -1  -7   1   99.94    4.19
   1  -7  -1   84.21    4.24
   1  -7  -1   96.20    4.24
  -1  -7   1   83.46    4.26
  -1  -7   1   87.38    4.26
  -1  -7   1   98.25    4.28
   1  -7  -1   85.10    4.23
   1   7   0  549.64   23.45
  -1   7   0  541.20   23.43
  -1  -7   0  471.43   23.43
   1  -7   0  501.26   23.42
  -1   7  -1  149.95    6.82
   1   7   1  148.35    6.82
   1   7   1  151.44    6.86
   1   7   1  151.46    6.88
  -1   7  -1  140.34    6.88
  -1   7  -1  144.42    6.86
  -1   7  -1  156.28    6.85
   1   7   1  159.07    6.77
   1  -7   1  144.65    6.88
   1  -7   1  147.38    6.83
   1  -7   1  139.47    6.85
   1  -7   1  138.72    6.81
  -1  -7  -1  158.59    6.91
  -1  -7  -1  147.32    6.83
  -1  -7  -1  158.97    6.77
  -1   7  -2   38.67    1.93
  -1   7  -2   42.34    1.95
  -1   7  -2   38.02    2.00
   1   7   2   39.81    1.92
  -1   7  -2   39.30    1.94
   1   7   2   42.02    1.95
   1   7   2   40.32    1.96
   1   7   2   43.97    1.88
  -1  -7  -2   43.17    1.89
   1  -7   2   37.44    1.96
  -1  -7  -2   44.25    1.96
   1  -7   2   38.78    1.93
  -1   7  -3   20.31    1.05
   1   7   3   21.29    1.03
   1   7   3   21.82    1.00
  -1   7  -3   18.08    1.07
  -1   7  -3   22.50    1.14
   1   7   3   19.97    1.06
  -1   7  -3   21.99    1.05
   1   7   3   21.31    1.06
   1  -7   3   18.63    1.07
   1  -7   3   20.15    1.04
   1  -7   3   21.72    1.14
  -1   7  -4    8.54    0.52
   1   7   4    8.79    0.51
  -1   7  -4    9.23    0.61
  -1   7  -4    8.06    0.56
   1   7   4    8.45    0.48
  -1   7  -4    8.79    0.52
   1   7   4    7.93    0.52
   1  -7   4    7.57    0.54
   1  -7   4    7.40    0.60
   1  -7   4    8.36    0.52
  -1  -7  -4    8.66    0.46
   1  -7   4    8.58    0.51
  -1   7  -5  150.98    6.74
   1   7   5  142.48    6.73
   1   7   5  143.43    6.74
   1   7   5  147.45    6.74
  -1   7  -5  146.69    6.87
  -1   7  -5  149.23    6.77
  -1  -7  -5  147.59    6.68
  -1  -7  -5  158.41    6.80
   1  -7   5  140.83    6.74
   1  -7   5  142.69    6.88
   1  -7   5  141.75    6.77
   1  -7   5  146.72    6.79
  -1   7  -6   14.20    0.78
  -1   7  -6   12.54    0.86
  -1   7  -6   14.20    0.80
   1   7   6   13.46    0.76
   1   7   6   12.99    0.76
   1   7   6   13.49    0.76
  -1  -7  -6   13.91    0.67
   1  -7   6   11.85    0.77
   1  -7   6   12.88    0.75
   1  -7   6   14.18    0.92
   1  -7   6   12.15    0.80
  -1   7  -7   96.34    4.66
  -1   7  -7   95.85    4.58
   1   7   7   96.78    4.51
   1   7   7   96.37    4.49
  -1  -7  -7   93.89    4.39
   1  -7   7  100.71    4.54
   1  -7   7   97.03    4.68
   1  -7   7   94.71    4.52
   1  -7   7   92.25    4.48
  -1   7  -8    6.09    0.58
   1   7   8    5.55    0.46
  -1   7  -8    6.67    0.44
  -1   7  -8    6.16    0.48
   1   7   8    6.50    0.50
   1  -7   8    5.84    0.46
   1  -7   8    5.77    0.50
   1  -7   8    6.40    0.67
  -1   7  -9   13.44    0.73
   1   7   9   12.34    0.76
   1  -7   9   11.85    0.82
   1  -7   9   12.47    0.77
   1  -7   9   12.37    0.98
   1  -7   9   12.92    0.82
  -1   7 -10    0.20    0.18
   1   7  10   -0.03    0.22
   1   7  10   -0.17    0.24
   1   7  10    0.06    0.17
   1  -7  10    0.51    0.27
   1  -7  10   -0.04    0.20
   1  -7  10    0.05    0.32
   1  -7  10    0.49    0.29
   1   7  11   53.37    2.69
  -1   7 -11   54.90    2.67
   1   7  11   57.72    2.65
   1  -7  11   52.74    2.76
   1  -7  11   54.80    2.70
   1  -7  11   56.50    2.80
   1  -7  11   57.11    3.05
   1   7  12    5.65    0.48
  -1   7 -12    5.74    0.45
   1   7  12    5.58    0.39
   1   7  12    5.04    0.46
   1  -7  12    6.04    0.59
   1  -7  12    7.26    0.92
   1  -7  12    6.28    0.55
   1  -7  12    6.68    0.63
   1   7  13   25.99    1.76
   1   7  13   25.90    1.29
   1   7  13   25.62    1.38
  -1   7 -13   23.67    1.32
   1  -7  13   29.93    1.88
   1  -7  13   26.33    1.56
   1  -7  13   27.25    1.70
   1  -7  13   25.49    1.41
  -1   7 -14    1.86    0.28
   1   7  14    2.75    0.69
   1   7  14    2.52    0.36
   1  -7  14    2.30    0.39
   1  -7  14    2.70    0.81
   1   7  15    1.63    0.58
   1   7  15    1.28    0.26
   1  -7  15    1.53    0.34
   1  -7  15    1.62    0.65
   1  -7  15    0.47    0.47
   1   7  16    7.75    0.60
   1   7  16    7.20    1.05
   1  -7  16    6.93    0.88
   1  -7  16    7.13    1.07
   1   7  17    8.66    1.16
   1  -7  17   10.59    1.01
   1  -7  17    9.47    1.30
   1   7  18    2.73    0.84
   1  -7  18    2.55    0.85
  -1   8  19    2.60    0.80
  -1  -8  19    5.27    0.94
  -1  -8  19    3.95    0.81
  -1  -8  19    3.04    0.64
  -1   8  18    3.48    0.86
  -1   8  18    4.01    0.48
  -1  -8  18    3.78    0.54
  -1  -8  18    2.08    0.82
  -1  -8  18    3.60    0.73
  -1   8  17    5.07    0.92
  -1   8  17    4.64    0.53
  -1  -8  17    5.01    0.58
  -1  -8  17    4.47    0.75
  -1  -8  17    4.14    0.89
  -1   8  16    8.81    0.73
  -1   8  16    8.63    1.14
  -1  -8  16    9.28    0.78
  -1  -8  16   10.22    0.92
  -1  -8  16    8.48    1.20
   1   8 -15   -0.01    0.21
  -1   8  15    0.20    0.41
  -1   8  15    0.15    0.25
  -1  -8  15    0.59    0.32
  -1  -8  15   -0.07    0.46
  -1   8  14    3.83    0.52
  -1  -8  14    3.25    0.51
  -1  -8  14    3.35    0.70
  -1  -8  14    3.95    0.51
   1   8 -13    0.50    0.23
  -1   8  13    0.13    0.29
  -1  -8  13   -0.10    0.31
  -1  -8  13   -0.43    0.25
  -1  -8  13   -0.04    0.39
  -1   8  12    7.78    0.64
  -1  -8  12    5.79    0.82
  -1  -8  12    6.58    0.60
  -1  -8  12    6.76    0.63
  -1   8  11   28.62    1.60
  -1  -8  11   28.02    1.58
  -1  -8  11   31.03    1.85
  -1   8  10    4.41    0.51
  -1   8  10    5.94    0.53
  -1  -8  10    5.89    0.54
  -1  -8  10    4.37    0.49
  -1  -8  10    4.66    0.65
  -1   8   9   21.78    1.20
  -1   8   9   21.27    1.23
  -1  -8   9   19.99    1.18
  -1  -8   9   22.47    1.22
  -1  -8   9   20.26    1.34
   1  -8  -9   21.01    1.09
   1   8  -8    0.63    0.25
   1   8  -8    0.78    0.25
   1   8  -8    0.36    0.23
  -1   8   8    0.60    0.24
  -1   8   8    0.54    0.24
  -1   8   8    0.48    0.12
  -1  -8   8    0.44    0.23
   1  -8  -8    0.19    0.15
  -1  -8   8    0.78    0.31
  -1  -8   8    0.17    0.19
  -1   8   7   33.30    1.72
   1   8  -7   34.56    1.71
   1   8  -7   34.50    1.74
  -1   8   7   33.10    1.57
   1   8  -7   33.96    1.82
  -1   8   7   34.42    1.68
  -1  -8   7   30.30    1.68
   1  -8  -7   33.00    1.63
  -1  -8   7   32.56    1.71
  -1  -8   7   32.27    1.82
   1   8  -6   57.30    2.86
   1   8  -6   56.33    2.79
  -1   8   6   57.14    2.74
  -1   8   6   57.28    2.79
   1   8  -6   58.84    2.77
  -1   8   6   57.04    2.66
   1  -8  -6   57.25    2.71
  -1  -8   6   53.74    2.75
  -1  -8   6   61.11    2.79
   1  -8  -6   58.27    2.67
  -1  -8   6   54.26    2.87
  -1   8   5   79.75    3.53
  -1   8   5   72.62    3.56
   1   8  -5   76.41    3.69
  -1   8   5   74.25    3.62
   1   8  -5   75.62    3.61
  -1   8   5   77.11    3.64
   1   8  -5   77.27    3.63
   1  -8  -5   75.04    3.56
   1  -8  -5   78.36    3.58
   1  -8  -5   82.45    3.54
  -1  -8   5   70.37    3.68
  -1  -8   5   76.15    3.62
  -1  -8   5   73.53    3.59
   1   8  -4   31.28    1.67
  -1   8   4   30.27    1.67
   1   8  -4   33.77    1.73
  -1   8   4   33.31    1.62
  -1   8   4   32.87    1.68
  -1   8   4   34.56    1.65
   1   8  -4   36.75    1.70
  -1  -8   4   32.27    1.68
   1  -8  -4   35.82    1.64
   1  -8  -4   35.24    1.64
  -1  -8   4   32.79    1.74
  -1  -8   4   30.67    1.65
   1  -8  -4   35.78    1.62
  -1   8   3  386.06   17.34
   1   8  -3  361.83   17.33
   1   8  -3  372.93   17.38
   1   8  -3  351.58   17.32
  -1   8   3  370.89   17.33
  -1   8   3  405.10   17.28
  -1   8   3  381.53   17.29
  -1  -8   3  358.85   17.38
  -1  -8   3  372.38   17.35
   1  -8  -3  376.00   17.30
   1  -8  -3  413.18   17.29
  -1  -8   3  378.06   17.31
   1  -8  -3  415.19   17.30
  -1   8   2   55.09    2.52
  -1   8   2   48.78    2.51
  -1   8   2   53.06    2.49
   1   8  -2   47.02    2.52
  -1   8   2   55.10    2.46
   1   8  -2   53.85    2.56
   1  -8  -2   47.26    2.51
  -1  -8   2   58.01    2.47
  -1  -8   2   57.18    2.51
   1  -8  -2   50.41    2.49
  -1  -8   2   51.75    2.54
  -1  -8   2   51.17    2.55
   1  -8  -2   57.10    2.47
  -1   8   1   45.23    2.05
   1   8  -1   43.82    2.07
  -1   8   1   45.67    1.99
  -1   8   1   39.00    2.03
   1   8  -1   44.33    2.04
   1   8  -1   39.76    2.05
  -1   8   1   42.43    2.03
  -1  -8   1   41.63    2.05
  -1  -8   1   45.78    2.03
   1  -8  -1   38.87    2.01
  -1  -8   1   38.66    2.05
   1  -8  -1   44.12    2.04
   1  -8  -1   45.77    1.99
   1  -8  -1   38.55    2.03
  -1   8   0   72.89    3.21
   1   8   0   62.16    3.17
  -1   8   0   68.49    3.21
   1   8   0   66.48    3.22
  -1   8   0   68.32    3.23
   1   8   0   67.97    3.21
   1   8   0   72.90    3.13
   1   8   0   73.65    3.19
   1  -8   0   75.54    3.16
   1  -8   0   68.08    3.19
  -1  -8   0   62.59    3.21
  -1  -8   0   73.28    3.13
  -1  -8   0   62.85    3.19
   1  -8   0   62.06    3.20
   1  -8   0   65.14    3.20
   1   8   1  186.50    8.57
  -1   8  -1  177.27    8.62
   1   8   1  188.74    8.60
  -1   8  -1  194.18    8.58
   1   8   1  205.12    8.50
  -1   8  -1  184.61    8.59
  -1   8  -1  181.71    8.54
   1   8   1  192.06    8.56
   1  -8   1  180.27    8.56
  -1  -8  -1  192.29    8.59
   1  -8   1  174.56    8.60
  -1  -8  -1  204.16    8.50
  -1  -8  -1  189.70    8.57
   1  -8   1  171.49    8.58
   1  -8   1  183.94    8.54
  -1   8  -2   81.77    3.95
  -1   8  -2   75.58    3.90
   1   8   2   78.81    3.86
  -1   8  -2   79.55    3.86
  -1   8  -2   89.81    3.89
   1   8   2   82.76    3.90
  -1   8  -2   80.25    3.88
   1   8   2   90.01    3.81
   1   8   2   83.83    3.88
  -1  -8  -2   91.35    3.90
  -1  -8  -2   85.37    3.90
  -1  -8  -2   87.31    3.82
   1  -8   2   85.64    3.96
   1  -8   2   78.00    3.90
   1  -8   2   79.98    3.86
  -1   8  -3   35.36    1.92
   1   8   3   40.33    1.83
  -1   8  -3   39.95    1.89
   1   8   3   39.74    1.90
  -1   8  -3   41.32    1.90
   1   8   3   37.35    1.90
   1   8   3   38.68    1.87
  -1   8  -3   42.34    1.99
   1  -8   3   36.62    1.88
  -1  -8  -3   41.94    1.90
   1  -8   3   39.47    1.99
   1  -8   3   36.39    1.91
   1   8   4    0.77    0.19
   1   8   4    0.21    0.14
  -1   8  -4    0.19    0.17
  -1   8  -4    0.20    0.20
   1   8   4    0.12    0.16
  -1   8  -4    0.27    0.17
  -1   8  -4    0.02    0.15
   1   8   4    0.37    0.18
   1  -8   4    0.22    0.16
   1  -8   4    0.15    0.20
  -1  -8  -4    0.21    0.16
   1  -8   4    0.31    0.16
   1  -8   4    0.27    0.19
  -1   8  -5   53.28    2.53
  -1   8  -5   54.19    2.51
   1   8   5   54.40    2.51
  -1   8  -5   52.17    2.63
   1   8   5   50.80    2.50
  -1   8  -5   51.76    2.57
   1   8   5   51.13    2.48
   1  -8   5   49.74    2.52
   1  -8   5   50.84    2.51
   1  -8   5   55.63    2.57
  -1  -8  -5   52.77    2.44
  -1  -8  -5   52.20    2.51
   1   8   6    0.16    0.18
  -1   8  -6   -0.04    0.14
  -1   8  -6    0.13    0.17
   1   8   6   -0.34    0.16
  -1   8  -6   -0.09    0.14
   1   8   6    0.25    0.18
   1  -8   6    0.20    0.18
   1  -8   6    0.13    0.18
  -1  -8  -6   -0.08    0.14
   1  -8   6    0.06    0.18
  -1  -8  -6    0.08    0.11
   1  -8   6   -0.26    0.19
   1   8   7    0.19    0.20
   1   8   7    0.23    0.17
  -1   8  -7   -0.16    0.20
  -1   8  -7    0.30    0.27
  -1   8  -7    0.25    0.16
   1   8   7    0.14    0.19
   1  -8   7    0.05    0.17
   1  -8   7    0.20    0.22
   1  -8   7    0.10    0.27
   1  -8   7    0.14    0.17
  -1   8  -8    6.47    0.51
  -1   8  -8    6.19    0.61
   1   8   8    6.48    0.48
   1   8   8    6.00    0.49
   1   8   8    6.73    0.49
   1  -8   8    6.28    0.52
   1  -8   8    6.67    0.53
  -1   8  -9    5.40    0.43
   1   8   9    5.39    0.43
   1  -8   9    4.83    0.46
   1  -8   9    5.06    0.68
   1  -8   9    4.92    0.52
  -1   8 -10    8.09    0.56
   1   8  10    7.73    0.63
   1   8  10    8.47    0.61
   1   8  10    8.15    0.56
   1  -8  10    7.92    0.61
   1  -8  10    8.49    0.86
   1  -8  10    7.56    0.64
   1  -8  10    8.46    0.69
   1   8  11    3.30    0.41
  -1   8 -11    3.07    0.37
   1   8  11    3.10    0.34
   1  -8  11    2.89    0.45
   1  -8  11    3.57    0.67
   1  -8  11    2.52    0.39
   1  -8  11    3.31    0.53
   1   8  12    0.33    0.20
  -1   8 -12    0.41    0.22
   1   8  12    0.38    0.20
   1  -8  12    0.20    0.43
   1  -8  12    0.22    0.31
   1  -8  12    0.82    0.40
   1  -8  12    0.66    0.28
  -1   8 -13    0.32    0.23
   1   8  13    0.56    0.19
   1   8  13    0.92    0.48
   1   8  13    0.65    0.26
   1  -8  13    0.58    0.48
   1  -8  13    0.49    0.37
   1  -8  13    0.56    0.29
  -1   8 -14    2.78    0.36
   1   8  14    2.88    0.67
   1   8  14    4.02    0.43
   1  -8  14    2.98    0.42
   1  -8  14    3.76    0.63
   1  -8  14    3.30    1.12
   1   8  15    3.19    0.73
   1   8  15    3.95    0.39
  -1   8 -15    3.09    0.36
   1  -8  15    3.97    0.86
   1  -8  15    3.75    0.66
   1  -8  15    4.24    0.50
   1   8  16   10.40    1.19
   1  -8  16   11.55    1.27
   1  -8  16   10.80    0.99
   1   8  17   20.70    1.69
   1  -8  17   17.31    1.42
   1  -8  17   24.54    1.88
   1   8  18   -0.95    0.48
  -1   9  18    0.23    0.59
  -1  -9  18    0.06    0.57
  -1  -9  18   -0.07    0.52
  -1  -9  18    0.30    0.33
  -1   9  17    0.11    0.47
  -1   9  17    0.33    0.26
  -1  -9  17    0.45    0.33
  -1  -9  17    0.80    0.63
  -1  -9  17   -0.06    0.45
  -1   9  16    2.77    0.45
  -1   9  16    3.13    0.71
  -1  -9  16    2.32    0.73
  -1  -9  16    1.83    0.50
  -1  -9  16    2.63    0.47
  -1   9  15   -0.07    0.30
   1   9 -15    0.42    0.24
  -1   9  15    0.46    0.46
  -1  -9  15    0.24    0.28
  -1  -9  15   -0.39    0.45
  -1  -9  15    0.24    0.42
   1   9 -14    5.43    0.51
  -1   9  14    5.22    0.61
  -1  -9  14    5.46    1.32
  -1  -9  14    5.48    0.64
   1   9 -13   16.57    1.00
  -1   9  13   17.98    1.14
  -1  -9  13   16.60    1.38
  -1  -9  13   16.36    1.09
  -1  -9  13   18.23    1.12
  -1   9  12    8.35    0.71
   1   9 -12    8.57    0.62
  -1  -9  12    8.84    0.98
  -1  -9  12    7.28    0.68
  -1  -9  12    8.08    0.71
  -1   9  11   33.11    1.77
  -1  -9  11   32.49    1.72
  -1  -9  11   28.93    1.70
  -1  -9  11   33.83    2.00
  -1   9  10    0.13    0.24
  -1   9  10    0.63    0.28
  -1  -9  10    0.14    0.24
  -1  -9  10    0.11    0.23
  -1  -9  10   -0.44    0.27
  -1   9   9    6.90    0.60
  -1   9   9    6.58    0.56
   1  -9  -9    6.44    0.45
  -1  -9   9    6.83    0.56
  -1  -9   9    7.27    0.59
  -1  -9   9    6.45    0.71
  -1   9   8  103.03    4.65
  -1   9   8   97.83    4.69
   1   9  -8   96.82    4.80
   1   9  -8   99.02    4.70
  -1   9   8   93.67    4.51
   1   9  -8  101.60    4.67
  -1  -9   8   98.95    4.68
   1  -9  -8   95.30    4.57
  -1   9   7    0.38    0.15
  -1   9   7    1.01    0.28
   1   9  -7    0.90    0.25
   1   9  -7    0.87    0.28
  -1   9   7    1.14    0.25
   1   9  -7    0.60    0.23
  -1  -9   7    0.51    0.29
  -1  -9   7    0.52    0.24
   1  -9  -7    0.92    0.17
  -1  -9   7    0.61    0.23
   1   9  -6   72.42    3.52
  -1   9   6   76.02    3.54
  -1   9   6   77.87    3.47
  -1   9   6   70.58    3.51
  -1   9   6   72.48    3.52
   1   9  -6   76.02    3.61
   1   9  -6   75.37    3.51
   1  -9  -6   75.28    3.41
  -1  -9   6   71.32    3.51
  -1  -9   6   69.32    3.60
  -1  -9   6   70.22    3.48
   1  -9  -6   70.58    3.43
   1   9  -5   56.17    2.76
  -1   9   5   50.92    2.68
  -1   9   5   54.20    2.69
  -1   9   5   55.62    2.60
   1   9  -5   56.59    2.70
   1   9  -5   57.58    2.69
  -1   9   5   56.83    2.63
  -1  -9   5   56.92    2.70
  -1  -9   5   55.00    2.77
   1  -9  -5   54.52    2.62
   1  -9  -5   54.86    2.60
  -1  -9   5   54.19    2.66
   1  -9  -5   54.04    2.63
   1   9  -4  132.47    6.10
  -1   9   4  128.06    6.03
  -1   9   4  132.02    5.96
   1   9  -4  128.50    6.04
  -1   9   4  126.06    6.03
  -1   9   4  133.42    5.97
   1   9  -4  131.52    6.04
   1  -9  -4  128.86    5.98
  -1  -9   4  125.78    6.01
   1  -9  -4  128.36    6.00
  -1  -9   4  123.65    6.04
  -1  -9   4  134.41    5.98
   1  -9  -4  134.17    5.98
  -1  -9   4  127.66    6.10
  -1   9   3   54.50    2.47
  -1   9   3   49.02    2.53
  -1   9   3   53.63    2.50
   1   9  -3   51.97    2.59
   1   9  -3   48.76    2.54
   1   9  -3   50.27    2.54
  -1   9   3   51.96    2.54
  -1  -9   3   57.25    2.49
  -1  -9   3   47.60    2.58
   1  -9  -3   55.80    2.49
   1  -9  -3   55.03    2.51
  -1  -9   3   50.83    2.56
   1  -9  -3   57.27    2.51
  -1  -9   3   55.78    2.53
   1  -9  -3   50.04    2.55
   1   9  -2  719.40   32.21
  -1   9   2  705.47   32.16
   1  -9  -2  770.97   32.18
  -1  -9   2  651.44   32.21
  -1  -9   2  697.38   32.21
   1   9  -1  102.40    5.13
  -1   9   1  119.61    5.08
   1   9  -1  115.86    5.12
  -1   9   1  108.24    5.12
  -1   9   1  111.84    5.11
  -1   9   1  104.65    5.11
   1   9  -1  113.82    5.09
   1   9  -1  110.27    5.14
  -1  -9   1  120.14    5.05
   1  -9  -1  101.31    5.10
   1  -9  -1  116.65    5.12
  -1  -9   1  105.42    5.12
   1  -9  -1   98.97    5.08
  -1  -9   1  107.44    5.13
   1  -9  -1  114.66    5.05
   1   9   0    0.67    0.18
  -1   9   0    0.37    0.10
  -1   9   0    0.17    0.12
  -1   9   0    0.70    0.18
  -1   9   0    0.38    0.16
   1   9   0    0.25    0.12
   1   9   0    0.25    0.13
   1   9   0    0.33    0.11
   1  -9   0    0.37    0.14
  -1  -9   0    0.23    0.15
   1  -9   0    0.30    0.14
   1  -9   0    0.54    0.13
   1  -9   0    0.50    0.15
  -1  -9   0    0.44    0.09
  -1  -9   0    0.32    0.14
   1   9   1   16.05    0.86
  -1   9  -1   13.85    0.78
   1   9   1   16.71    0.81
   1   9   1   14.42    0.82
   1   9   1   16.44    0.74
  -1   9  -1   14.79    0.85
  -1   9  -1   14.63    0.87
   1   9   1   13.92    0.80
  -1   9  -1   14.72    0.81
  -1   9  -1   16.15    0.84
   1  -9   1   15.34    0.84
  -1  -9  -1   16.12    0.83
   1  -9   1   15.46    0.79
  -1  -9  -1   16.35    0.74
   1  -9   1   14.83    0.81
  -1  -9  -1   15.95    0.85
   1  -9   1   14.94    0.87
  -1   9  -2   63.62    3.12
   1   9   2   69.59    3.01
  -1   9  -2   60.33    3.06
  -1   9  -2   57.77    3.08
  -1   9  -2   68.29    3.10
   1   9   2   63.02    3.07
   1   9   2   63.59    3.09
  -1   9  -2   71.36    3.19
   1   9   2   65.95    3.12
  -1  -9  -2   68.57    3.02
  -1  -9  -2   68.32    3.11
   1  -9   2   63.79    3.16
  -1  -9  -2   67.39    3.11
   1  -9   2   67.06    3.07
   1  -9   2   65.67    3.13
  -1   9  -3    2.39    0.29
   1   9   3    1.82    0.27
   1   9   3    2.38    0.28
  -1   9  -3    2.57    0.29
   1   9   3    1.85    0.19
   1   9   3    2.06    0.28
  -1   9  -3    2.14    0.30
  -1   9  -3    2.15    0.32
  -1  -9  -3    1.73    0.20
   1  -9   3    2.16    0.33
   1  -9   3    1.91    0.28
  -1  -9  -3    2.47    0.30
   1  -9   3    2.02    0.24
   1   9   4   23.19    1.19
  -1   9  -4   22.19    1.22
   1   9   4   21.56    1.16
  -1   9  -4   21.93    1.16
   1   9   4   22.12    1.10
  -1   9  -4   22.38    1.26
  -1   9  -4   23.00    1.17
   1   9   4   22.29    1.15
  -1  -9  -4   21.48    1.15
   1  -9   4   22.21    1.16
   1  -9   4   22.68    1.20
   1  -9   4   21.94    1.27
   1   9   5   76.76    3.64
  -1   9  -5   76.00    3.62
  -1   9  -5   77.28    3.72
   1   9   5   73.34    3.59
   1   9   5   74.62    3.56
  -1   9  -5   78.31    3.60
   1   9   5   77.14    3.60
  -1   9  -5   80.53    3.68
  -1  -9  -5   76.88    3.60
   1  -9   5   75.40    3.74
   1  -9   5   76.22    3.60
   1  -9   5   75.07    3.61
   1  -9   5   74.44    3.64
   1   9   6   65.24    3.15
   1   9   6   68.01    3.13
   1   9   6   63.97    3.13
  -1   9  -6   70.14    3.15
   1  -9   6   68.06    3.21
   1  -9   6   61.64    3.16
   1  -9   6   63.99    3.15
  -1  -9  -6   67.48    3.14
   1  -9   6   66.50    3.32
  -1   9  -7    2.75    0.33
   1   9   7    3.05    0.35
   1   9   7    2.56    0.31
  -1   9  -7    2.96    0.45
  -1   9  -7    2.73    0.36
   1   9   7    3.09    0.36
   1  -9   7    2.70    0.33
   1  -9   7    2.33    0.43
   1  -9   7    2.55    0.35
   1  -9   7    2.93    0.38
   1   9   8    1.06    0.23
   1   9   8    1.07    0.26
   1   9   8    0.65    0.23
   1  -9   8    1.19    0.29
   1  -9   8    0.82    0.30
   1  -9   8    0.65    0.22
  -1   9  -9   21.56    1.36
   1   9   9   22.03    1.29
   1   9   9   22.27    1.21
   1   9   9   22.81    1.15
   1  -9   9   21.99    1.20
   1  -9   9   20.74    1.26
   1  -9   9   21.91    1.26
   1  -9   9   20.51    1.42
  -1   9 -10    0.35    0.23
   1   9  10    0.48    0.26
   1   9  10    0.83    0.31
   1   9  10    0.49    0.21
   1  -9  10    0.39    0.35
   1  -9  10    0.75    0.31
   1  -9  10    0.36    0.33
   1  -9  10    0.76    0.27
  -1   9 -11   14.90    0.85
   1   9  11   13.09    0.77
   1   9  11   13.64    0.86
   1  -9  11   12.73    0.93
   1  -9  11   14.82    0.95
   1  -9  11   13.95    1.19
   1  -9  11   13.08    0.88
  -1   9 -12    2.58    0.37
   1   9  12    2.31    0.29
   1   9  12    2.24    0.34
   1  -9  12    2.49    0.40
   1  -9  12    2.18    0.58
   1  -9  12    1.78    0.45
   1   9  13    3.14    0.40
  -1   9 -13    2.82    0.35
   1  -9  13    2.02    0.50
   1  -9  13    2.40    0.41
   1  -9  13    2.37    0.66
   1   9  14    5.19    0.84
   1   9  14    5.02    0.48
  -1   9 -14    4.07    0.45
   1  -9  14    5.01    0.86
   1  -9  14    5.60    0.71
   1   9  15    0.46    0.47
   1   9  15    0.37    0.21
   1  -9  15   -0.42    0.49
   1  -9  15    0.86    0.47
   1   9  16    0.40    0.22
   1   9  16    0.33    0.51
   1  -9  16    0.02    0.45
   1  -9  16    0.08    0.52
   1   9  17    1.00    0.64
   1   9  17    1.12    0.22
   1  -9  17    1.20    0.75
   1  -9  17    1.74    0.57
   1   9  18    7.05    1.07
   1  -9  18    5.20    1.12
   1  -9  18    4.70    0.82
  -1  10  18   13.17    1.33
  -1  10  18   12.39    0.83
  -1 -10  18   10.18    0.89
  -1 -10  18   15.27    2.46
  -1  10  17    0.01    0.53
  -1  10  17   -0.04    0.25
  -1 -10  17    0.20    0.55
  -1 -10  17    0.13    0.31
  -1 -10  17   -0.27    0.39
  -1  10  16    7.39    1.04
  -1  10  16    6.18    0.64
  -1 -10  16    4.92    0.95
  -1 -10  16    6.52    0.82
  -1 -10  16    6.93    0.70
   1  10 -15    2.34    0.40
  -1 -10  15    1.74    0.50
  -1 -10  15    1.84    0.44
  -1 -10  15    2.27    0.72
  -1  10  14   39.29    2.17
   1  10 -14   39.81    2.05
  -1 -10  14   36.30    2.77
  -1 -10  14   47.40    2.79
   1  10 -13    1.37    0.29
  -1  10  13    0.80    0.35
  -1 -10  13    1.71    0.57
  -1 -10  13    1.19    0.39
  -1  10  12   51.23    2.71
  -1 -10  12   51.91    2.97
  -1 -10  12   53.96    2.81
  -1 -10  12   52.87    2.67
  -1  10  11    0.89    0.34
   1  10 -11    1.42    0.31
  -1 -10  11    1.77    0.48
  -1 -10  11    1.16    0.35
  -1 -10  11    1.13    0.34
  -1  10  10   45.65    2.34
  -1  10  10   50.14    2.31
  -1 -10  10   43.76    2.50
  -1 -10  10   43.23    2.27
  -1 -10  10   40.60    2.29
  -1  10   9   10.68    0.59
  -1  10   9   11.79    0.78
  -1  10   9   10.77    0.81
   1  10  -9   11.31    0.80
  -1 -10   9   11.01    0.94
  -1 -10   9   13.35    0.83
  -1 -10   9   11.48    0.77
   1  10  -8   17.67    1.03
  -1  10   8   17.66    0.98
   1 -10  -8   16.03    0.90
  -1 -10   8   16.70    1.03
  -1 -10   8   16.11    1.14
  -1 -10   8   16.68    0.99
  -1  10   7    0.42    0.15
   1  10  -7    0.23    0.21
  -1  10   7    0.44    0.20
  -1  10   7    0.04    0.21
   1  10  -7    0.87    0.24
   1  10  -7    0.35    0.24
  -1  10   7    0.25    0.21
   1 -10  -7    0.65    0.15
   1 -10  -7    0.69    0.17
  -1 -10   7    0.77    0.27
  -1 -10   7    0.28    0.27
  -1 -10   7    0.61    0.22
   1  10  -6    0.49    0.27
   1  10  -6   -0.03    0.24
   1  10  -6    0.47    0.23
  -1  10   6    0.52    0.23
  -1  10   6    0.61    0.20
  -1  10   6    0.60    0.24
  -1  10   6    0.43    0.17
  -1 -10   6    0.82    0.25
  -1 -10   6    0.60    0.26
   1 -10  -6    0.64    0.19
  -1 -10   6   -0.13    0.21
   1  10  -5   13.21    0.80
   1  10  -5   12.88    0.84
  -1  10   5   12.88    0.73
  -1  10   5   13.32    0.81
   1  10  -5   13.96    0.82
  -1  10   5   11.74    0.71
  -1  10   5   12.99    0.81
  -1 -10   5   11.95    0.77
  -1 -10   5   13.11    0.89
  -1 -10   5   13.22    0.75
   1 -10  -5   12.71    0.74
  -1 -10   5   13.18    0.82
   1 -10  -5   12.10    0.73
   1 -10  -5   13.89    0.74
  -1  10   4   74.45    3.42
  -1  10   4   73.83    3.50
   1  10  -4   74.18    3.50
   1  10  -4   73.79    3.56
  -1  10   4   69.52    3.50
  -1  10   4   66.19    3.43
   1  10  -4   77.54    3.52
   1 -10  -4   73.09    3.44
   1 -10  -4   74.18    3.44
  -1 -10   4   75.39    3.48
  -1 -10   4   75.88    3.44
   1 -10  -4   74.61    3.44
  -1 -10   4   74.09    3.52
  -1 -10   4   68.97    3.56
   1  10  -3    1.97    0.28
  -1  10   3    2.10    0.24
   1  10  -3    2.45    0.35
  -1  10   3    2.37    0.28
   1  10  -3    2.48    0.33
  -1  10   3    1.69    0.28
  -1  10   3    1.80    0.27
  -1 -10   3    2.07    0.25
  -1 -10   3    2.68    0.34
  -1 -10   3    1.76    0.32
   1 -10  -3    2.12    0.26
   1 -10  -3    1.59    0.27
   1 -10  -3    2.33    0.27
   1 -10  -3    2.29    0.28
  -1 -10   3    1.90    0.27
  -1  10   2    6.44    0.37
   1  10  -2    5.30    0.45
   1  10  -2    5.41    0.47
  -1  10   2    5.90    0.46
  -1  10   2    5.67    0.45
   1  10  -2    5.44    0.43
  -1  10   2    6.28    0.44
  -1 -10   2    6.40    0.49
   1 -10  -2    6.08    0.46
   1 -10  -2    5.86    0.44
   1 -10  -2    5.78    0.42
  -1 -10   2    6.45    0.38
   1 -10  -2    6.31    0.39
  -1 -10   2    6.13    0.49
  -1 -10   2    6.43    0.45
   1  10  -1   75.22    3.39
   1  10  -1   67.63    3.42
  -1  10   1   68.35    3.42
  -1  10   1   70.95    3.34
   1  10  -1   71.14    3.40
  -1  10   1   71.12    3.41
  -1  10   1   73.40    3.42
   1  10  -1   67.00    3.44
  -1 -10   1   77.64    3.45
   1 -10  -1   74.77    3.35
  -1 -10   1   67.69    3.42
   1 -10  -1   74.98    3.42
  -1 -10   1   76.74    3.34
   1 -10  -1   72.98    3.42
  -1  10   0    0.22    0.16
   1  10   0    0.30    0.09
   1  10   0    0.07    0.11
  -1  10   0    0.27    0.16
  -1  10   0    0.24    0.10
   1  10   0    0.19    0.14
   1  10   0    0.15    0.14
  -1  10   0    0.23    0.15
   1  10   0    0.32    0.18
   1 -10   0    0.32    0.13
  -1 -10   0    0.16    0.15
   1 -10   0    0.49    0.18
   1 -10   0    0.25    0.17
  -1 -10   0    0.29    0.17
   1 -10   0    0.44    0.13
   1  10   1   47.96    2.11
   1  10   1   45.82    2.23
  -1  10  -1   47.14    2.26
  -1  10  -1   45.32    2.23
   1  10   1   44.28    2.18
   1  10   1   40.56    2.20
  -1  10  -1   43.63    2.18
   1  10   1   46.44    2.19
  -1  10  -1   47.78    2.21
  -1  10  -1   41.37    2.15
   1 -10   1   42.58    2.18
   1 -10   1   47.57    2.16
  -1 -10  -1   48.16    2.21
   1 -10   1   47.43    2.23
  -1 -10  -1   47.33    2.22
  -1 -10  -1   46.75    2.11
   1 -10   1   43.85    2.24
  -1  10  -2    1.00    0.18
   1  10   2    0.52    0.23
  -1  10  -2    0.46    0.21
   1  10   2    0.86    0.19
  -1  10  -2    0.76    0.17
  -1  10  -2    0.69    0.20
   1  10   2    1.13    0.13
   1  10   2    1.01    0.20
  -1  10  -2    1.13    0.25
   1 -10   2    0.96    0.25
  -1 -10  -2    0.85    0.14
  -1 -10  -2    0.84    0.21
   1 -10   2    0.52    0.21
  -1 -10  -2    0.54    0.21
   1 -10   2    1.14    0.20
   1  10   3    7.10    0.50
  -1  10  -3    7.41    0.50
   1  10   3    8.22    0.54
   1  10   3    6.97    0.53
  -1  10  -3    7.87    0.59
  -1  10  -3    6.25    0.53
   1  10   3    7.35    0.41
  -1  10  -3    8.13    0.53
   1 -10   3    7.39    0.50
   1 -10   3    7.05    0.54
  -1 -10  -3    6.98    0.44
  -1 -10  -3    6.50    0.51
   1 -10   3    7.85    0.61
   1  10   4   33.85    1.74
  -1  10  -4   35.73    1.81
  -1  10  -4   35.61    1.86
   1  10   4   34.61    1.71
  -1  10  -4   37.88    1.83
   1  10   4   32.70    1.75
  -1  10  -4   36.72    1.77
   1  10   4   37.19    1.79
   1 -10   4   35.38    1.74
  -1 -10  -4   34.62    1.74
   1 -10   4   34.54    1.80
   1 -10   4   34.46    1.87
   1  10   5    6.39    0.42
  -1  10  -5    6.59    0.56
   1  10   5    6.67    0.49
  -1  10  -5    5.92    0.47
  -1  10  -5    6.25    0.49
   1  10   5    6.41    0.48
  -1  10  -5    6.37    0.57
   1  10   5    6.64    0.51
  -1 -10  -5    7.20    0.48
   1 -10   5    6.67    0.50
   1 -10   5    5.99    0.48
   1 -10   5    6.37    0.52
   1 -10   5    5.32    0.59
  -1  10  -6   42.50    2.19
   1  10   6   42.60    2.10
  -1  10  -6   42.42    2.25
  -1  10  -6   44.09    2.11
   1  10   6   45.21    2.17
   1  10   6   42.89    2.12
   1  10   6   40.11    2.07
  -1  10  -6   42.89    2.14
   1 -10   6   44.67    2.18
   1 -10   6   42.50    2.28
   1 -10   6   41.94    2.11
   1 -10   6   43.67    2.14
  -1 -10  -6   42.18    2.10
   1  10   7   15.34    0.87
  -1  10  -7   15.84    0.92
   1  10   7   15.58    0.90
   1  10   7   14.91    0.86
  -1  10  -7   15.92    1.03
  -1  10  -7   15.63    0.89
   1 -10   7   15.55    1.07
   1 -10   7   15.49    0.93
  -1 -10  -7   15.27    0.86
   1 -10   7   16.02    1.22
   1 -10   7   14.79    0.89
   1  10   8    9.41    0.70
   1  10   8    8.59    0.58
   1  10   8   10.31    0.63
  -1  10  -8    8.60    0.60
   1 -10   8    7.70    0.78
   1 -10   8    8.67    0.62
   1 -10   8    9.62    0.68
   1 -10   8    9.47    0.68
   1  10   9    0.60    0.25
   1  10   9    0.73    0.23
   1  10   9    0.56    0.25
   1 -10   9    0.36    0.29
   1 -10   9    0.44    0.38
   1 -10   9    0.48    0.31
   1 -10   9    0.60    0.25
   1  10  10  158.14    7.06
   1  10  10  145.84    7.14
  -1  10 -10  151.39    7.10
   1  10  10  155.16    7.15
   1 -10  10  157.26    7.21
   1 -10  10  146.15    7.12
   1 -10  10  151.73    7.42
   1 -10  10  156.86    7.21
  -1  10 -11    2.03    0.34
   1  10  11    1.80    0.32
   1  10  11    1.62    0.26
   1 -10  11    1.40    0.34
   1 -10  11    1.53    0.50
   1 -10  11    0.95    0.41
  -1  10 -12   12.56    0.80
   1  10  12   13.34    0.74
   1  10  12   12.26    0.83
   1 -10  12   12.80    0.87
   1 -10  12   13.54    1.22
   1 -10  12   11.91    0.96
  -1  10 -13    1.50    0.31
   1  10  13    1.64    0.32
   1 -10  13    1.28    0.36
   1 -10  13    1.93    0.49
   1 -10  13    2.51    0.62
   1  10  14    5.45    0.51
   1  10  14    5.35    0.83
  -1  10 -14    4.92    0.49
   1 -10  14    5.30    0.69
   1 -10  14    5.49    0.93
   1 -10  14    5.48    0.59
   1  10  15    1.49    0.62
   1  10  15    1.65    0.28
  -1  10 -15    1.33    0.53
   1 -10  15    0.96    0.50
   1 -10  15    0.49    0.57
   1  10  16    2.32    0.72
   1  10  16    3.68    0.38
   1 -10  16    4.81    0.96
   1 -10  16    4.26    0.76
   1  10  17    0.29    0.20
   1  10  17   -0.38    0.52
   1 -10  17   -1.04    0.53
   1 -10  17   -0.09    0.49
   1  10  18    4.86    0.86
   1 -10  18    5.51    0.86
   1 -10  18    5.65    1.06
  -1  11  18    1.52    0.32
  -1  11  18   -0.14    0.52
  -1 -11  18    2.19    1.40
  -1 -11  18    0.61    0.40
  -1 -11  18    1.14    0.64
  -1  11  17    1.72    0.40
  -1  11  17    1.47    0.61
  -1 -11  17    1.17    0.57
  -1 -11  17    0.91    0.64
  -1 -11  17    0.64    0.38
  -1  11  16    1.28    0.39
  -1  11  16    1.73    0.63
  -1 -11  16    1.81    0.42
  -1 -11  16    1.21    0.46
  -1 -11  16    0.88    0.60
  -1  11  15   11.67    0.87
  -1 -11  15   12.02    1.28
  -1 -11  15    9.31    0.84
  -1 -11  15   11.27    0.97
  -1  11  14    0.74    0.38
   1  11 -14    0.45    0.28
  -1 -11  14    0.60    0.47
  -1 -11  14    1.41    0.47
  -1 -11  14    0.61    0.34
   1  11 -13   42.23    2.14
  -1  11  13   41.78    2.26
  -1 -11  13   46.41    2.63
  -1 -11  13   44.64    2.29
  -1 -11  13   36.44    2.17
  -1  11  12    0.16    0.31
  -1 -11  12   -0.01    0.30
  -1 -11  12    0.38    0.34
  -1 -11  12    0.52    0.42
  -1  11  11    1.31    0.37
   1  11 -11    1.62    0.32
  -1 -11  11    0.99    0.47
  -1 -11  11    0.98    0.39
  -1 -11  11    1.20    0.36
  -1  11  10   14.93    0.92
   1  11 -10   14.62    0.90
  -1  11  10   13.72    0.98
  -1 -11  10   14.85    0.99
  -1 -11  10   13.55    0.93
  -1 -11  10   15.07    1.16
  -1  11   9   89.36    4.11
  -1  11   9   81.95    4.17
   1  11  -9   90.38    4.18
  -1 -11   9   83.61    4.12
  -1 -11   9   85.29    4.17
  -1 -11   9   83.72    4.32
  -1  11   8   17.91    1.16
  -1  11   8   16.04    0.85
   1  11  -8   16.14    1.02
  -1  11   8   17.52    0.97
  -1  11   8   17.22    1.04
  -1 -11   8   15.45    0.98
  -1 -11   8   15.64    1.13
  -1 -11   8   17.00    1.03
   1 -11  -8   15.71    0.89
  -1  11   7    3.31    0.44
  -1  11   7    3.10    0.34
   1  11  -7    2.81    0.42
  -1  11   7    3.42    0.44
  -1  11   7    2.37    0.27
   1  11  -7    3.31    0.44
   1  11  -7    2.80    0.43
   1 -11  -7    2.89    0.29
   1 -11  -7    2.96    0.31
  -1 -11   7    4.26    0.55
  -1 -11   7    4.12    0.43
  -1 -11   7    2.94    0.38
  -1 -11   7    2.92    0.43
  -1  11   6   31.93    1.72
   1  11  -6   32.89    1.79
   1  11  -6   32.38    1.71
  -1  11   6   33.05    1.60
   1  11  -6   33.70    1.73
  -1  11   6   33.07    1.63
  -1 -11   6   31.02    1.80
   1 -11  -6   32.39    1.62
  -1 -11   6   32.03    1.68
  -1 -11   6   31.49    1.72
  -1 -11   6   33.66    1.66
   1 -11  -6   33.06    1.61
  -1  11   5    4.95    0.46
   1  11  -5    4.50    0.44
  -1  11   5    4.18    0.46
  -1  11   5    4.54    0.38
   1  11  -5    4.84    0.49
  -1  11   5    4.62    0.37
   1  11  -5    4.69    0.48
  -1 -11   5    5.80    0.42
   1 -11  -5    5.19    0.41
   1 -11  -5    4.51    0.39
  -1 -11   5    4.13    0.49
  -1 -11   5    4.64    0.48
  -1 -11   5    5.16    0.46
   1 -11  -5    4.22    0.38
  -1  11   4  347.23   15.92
  -1  11   4  340.07   15.83
   1  11  -4  362.10   16.01
   1  11  -4  346.58   15.93
  -1  11   4  342.20   15.87
   1  11  -4  363.79   15.95
  -1  11   4  333.06   15.93
   1 -11  -4  356.22   15.86
  -1 -11   4  358.44   15.96
  -1 -11   4  359.54   15.87
  -1 -11   4  326.52   15.99
   1 -11  -4  341.15   15.87
   1 -11  -4  345.97   15.87
  -1 -11   4  350.27   15.90
   1  11  -3    4.28    0.41
  -1  11   3    4.44    0.40
  -1  11   3    4.46    0.34
   1  11  -3    3.72    0.43
  -1  11   3    4.21    0.44
   1  11  -3    4.65    0.47
  -1  11   3    4.14    0.42
  -1 -11   3    4.08    0.45
  -1 -11   3    4.52    0.35
  -1 -11   3    4.03    0.47
   1 -11  -3    4.46    0.39
  -1 -11   3    4.63    0.41
   1 -11  -3    4.30    0.36
   1 -11  -3    4.04    0.38
   1 -11  -3    3.59    0.44
  -1  11   2   86.05    3.85
   1  11  -2   77.32    3.82
   1  11  -2   73.79    3.84
  -1  11   2   75.95    3.83
   1  11  -2   82.30    3.81
  -1  11   2   80.45    3.82
  -1  11   2   87.02    3.75
   1  11  -2   73.97    3.87
   1 -11  -2   77.75    3.83
  -1 -11   2   86.08    3.77
   1 -11  -2   83.15    3.77
   1 -11  -2   78.38    3.80
  -1 -11   2   81.82    3.88
  -1 -11   2   83.93    3.87
  -1 -11   2   83.36    3.82
   1 -11  -2   84.99    3.83
   1  11  -1    1.35    0.17
   1  11  -1    0.90    0.22
   1  11  -1    1.03    0.26
  -1  11   1    1.02    0.24
  -1  11   1    0.57    0.21
  -1  11   1    1.02    0.17
  -1  11   1    1.12    0.24
   1  11  -1    1.37    0.24
   1  11  -1    1.07    0.22
   1 -11  -1    1.25    0.26
   1 -11  -1    1.16    0.25
   1 -11  -1    1.13    0.21
  -1 -11   1    0.72    0.22
   1 -11  -1    1.18    0.19
  -1 -11   1    1.10    0.24
  -1 -11   1    0.98    0.16
  -1  11   0    2.81    0.24
   1  11   0    2.79    0.32
   1  11   0    1.91    0.31
  -1  11   0    2.57    0.32
   1  11   0    2.51    0.20
   1  11   0    2.12    0.30
  -1  11   0    1.82    0.29
  -1  11   0    2.62    0.32
   1  11   0    2.50    0.28
   1 -11   0    3.25    0.27
   1 -11   0    2.15    0.27
   1 -11   0    2.40    0.33
   1 -11   0    2.52    0.32
  -1 -11   0    3.33    0.35
  -1 -11   0    2.79    0.22
  -1 -11   0    2.30    0.32
   1  11   1   22.60    1.24
   1  11   1   24.16    1.29
  -1  11  -1   23.58    1.29
  -1  11  -1   24.06    1.32
   1  11   1   24.54    1.27
   1  11   1   24.88    1.15
  -1  11  -1   25.07    1.27
   1  11   1   25.16    1.24
  -1  11  -1   23.99    1.24
  -1  11  -1   23.29    1.20
  -1 -11  -1   24.38    1.18
   1 -11   1   22.16    1.23
  -1 -11  -1   25.58    1.29
   1 -11   1   25.22    1.21
   1 -11   1   24.75    1.29
  -1 -11  -1   25.80    1.27
   1 -11   1   21.30    1.28
   1  11   2   69.45    3.45
  -1  11  -2   69.03    3.46
   1  11   2   71.55    3.50
  -1  11  -2   76.33    3.49
   1  11   2   78.98    3.37
   1  11   2   75.38    3.49
  -1  11  -2   76.00    3.57
  -1  11  -2   67.26    3.50
  -1  11  -2   74.51    3.44
  -1 -11  -2   75.83    3.38
   1 -11   2   67.15    3.53
   1 -11   2   76.36    3.44
  -1 -11  -2   74.35    3.49
   1 -11   2   69.62    3.50
  -1 -11  -2   77.75    3.49
   1  11   3    0.44    0.23
   1  11   3    0.32    0.12
  -1  11  -3    0.17    0.19
   1  11   3    0.09    0.19
   1  11   3    0.07    0.20
  -1  11  -3   -0.01    0.21
  -1  11  -3    0.44    0.22
  -1  11  -3    0.44    0.20
   1 -11   3    0.16    0.22
   1 -11   3    0.26    0.24
  -1 -11  -3    0.16    0.22
  -1 -11  -3    0.13    0.22
  -1 -11  -3    0.25    0.22
   1 -11   3    0.50    0.21
   1  11   4   63.46    2.90
   1  11   4   55.50    2.86
  -1  11  -4   59.80    2.88
  -1  11  -4   60.41    2.94
   1  11   4   57.89    2.88
  -1  11  -4   60.06    2.99
  -1  11  -4   61.42    2.89
   1 -11   4   61.58    2.87
   1 -11   4   58.11    2.92
  -1 -11  -4   60.76    2.88
   1  11   5   30.20    1.59
  -1  11  -5   33.00    1.68
   1  11   5   27.87    1.51
   1  11   5   33.27    1.64
  -1  11  -5   32.65    1.83
   1  11   5   30.03    1.59
  -1  11  -5   32.39    1.66
   1 -11   5   33.06    1.60
   1 -11   5   29.63    1.73
  -1 -11  -5   31.27    1.59
   1 -11   5   32.02    1.65
  -1  11  -6    0.69    0.23
   1  11   6    1.20    0.21
   1  11   6    1.29    0.26
   1  11   6    0.88    0.23
   1  11   6    0.82    0.24
  -1  11  -6    0.96    0.24
  -1  11  -6    1.13    0.27
  -1  11  -6    1.03    0.29
   1 -11   6    1.33    0.33
   1 -11   6    0.52    0.30
  -1 -11  -6    0.86    0.20
   1 -11   6    1.19    0.26
   1 -11   6    0.92    0.26
   1  11   7   12.11    0.79
   1  11   7   13.18    0.75
  -1  11  -7   12.83    0.81
   1  11   7   12.24    0.81
  -1  11  -7   11.63    0.90
  -1  11  -7   13.05    0.78
   1  11   7   13.40    0.76
   1 -11   7   12.00    0.87
  -1 -11  -7   12.77    0.75
   1 -11   7   12.38    0.78
   1 -11   7   13.29    0.85
   1 -11   7   10.12    1.08
   1  11   8    0.59    0.22
  -1  11  -8    0.60    0.22
   1  11   8    0.32    0.20
   1  11   8    0.14    0.19
   1  11   8    0.43    0.21
   1 -11   8    0.30    0.26
   1 -11   8    0.16    0.23
   1 -11   8    0.05    0.20
   1 -11   8    0.18    0.29
  -1  11  -9    2.79    0.37
   1  11   9    2.97    0.43
   1  11   9    3.31    0.41
   1  11   9    3.11    0.36
   1 -11   9    3.12    0.46
   1 -11   9    2.66    0.55
   1 -11   9    2.49    0.42
   1 -11   9    2.73    0.40
   1  11  10    2.67    0.41
   1  11  10    2.43    0.33
   1  11  10    4.22    0.45
   1 -11  10    2.90    0.43
   1 -11  10    2.73    0.50
   1 -11  10    3.71    0.66
  -1  11 -11   26.00    1.38
   1  11  11   23.68    1.41
   1  11  11   25.18    1.30
   1 -11  11   25.59    1.42
   1 -11  11   25.50    1.50
   1 -11  11   26.22    1.74
   1  11  12    1.01    0.31
  -1  11 -12    1.70    0.32
   1  11  12    1.88    0.26
   1 -11  12    1.60    0.39
   1 -11  12    1.81    0.61
   1 -11  12    1.10    0.41
   1  11  13   10.38    0.76
   1 -11  13   10.57    0.95
   1 -11  13    9.79    1.13
   1 -11  13   10.07    0.79
   1  11  14    0.16    0.25
  -1  11 -14   -0.02    0.24
   1 -11  14   -0.09    0.39
   1 -11  14    0.09    0.51
   1  11  15    0.42    0.27
   1 -11  15    0.15    0.46
   1 -11  15   -0.17    0.50
   1  11  16    6.41    0.99
   1  11  16    5.62    0.49
   1 -11  16    9.31    1.27
   1 -11  16    6.01    0.86
   1  11  17    8.51    1.21
   1 -11  17    9.43    1.32
   1 -11  17   10.97    1.06
   1  11  18    2.59    1.01
   1 -11  18    3.96    1.07
   1 -11  18    2.98    0.71
  -1  12  18    0.64    0.73
  -1  12  18    1.19    0.33
  -1 -12  18   -0.18    0.52
  -1 -12  18    0.44    0.71
  -1  12  17    1.51    0.39
  -1  12  17    1.79    0.68
  -1 -12  17    2.02    0.51
  -1 -12  17    1.55    0.46
  -1 -12  17    1.90    0.78
  -1  12  16    2.81    0.47
  -1 -12  16    2.74    0.60
  -1 -12  16    2.80    0.76
  -1 -12  16    2.28    0.48
  -1  12  15    4.52    0.62
   1  12 -15    3.47    0.47
  -1 -12  15    5.22    0.64
  -1 -12  15    4.73    0.87
  -1 -12  15    5.51    0.74
  -1  12  14    8.06    0.79
   1  12 -14    8.84    0.70
  -1 -12  14    7.75    1.07
  -1 -12  14    9.68    0.89
  -1 -12  14    9.20    0.79
  -1  12  13    1.15    0.40
  -1 -12  13    1.00    0.49
  -1 -12  13    0.65    0.36
  -1 -12  13    1.21    0.59
   1  12 -12    5.59    0.54
  -1  12  12    5.34    0.67
  -1 -12  12    4.81    0.63
  -1 -12  12    5.39    0.82
  -1 -12  12    4.64    0.58
  -1  12  11   14.89    1.01
   1  12 -11   13.32    0.90
  -1 -12  11   14.44    0.98
  -1 -12  11   13.42    0.96
  -1 -12  11   14.78    1.21
  -1  12  10    0.11    0.15
  -1  12  10    0.49    0.26
   1  12 -10   -0.03    0.23
  -1  12  10    0.09    0.25
  -1 -12  10   -0.05    0.31
  -1 -12  10    0.29    0.36
  -1 -12  10    0.23    0.27
  -1  12   9   16.25    1.04
   1  12  -9   16.21    1.03
  -1  12   9   13.88    0.79
  -1  12   9   15.64    0.93
   1  12  -9   14.17    0.99
  -1 -12   9   15.18    1.01
  -1 -12   9   17.22    0.99
  -1 -12   9   14.93    0.96
  -1 -12   9   14.61    1.14
  -1  12   8    0.00    0.14
   1  12  -8    0.02    0.25
  -1  12   8    0.09    0.24
  -1  12   8   -0.08    0.19
  -1 -12   8   -0.06    0.26
  -1 -12   8    0.08    0.23
  -1 -12   8    0.18    0.23
   1 -12  -8    0.09    0.13
  -1 -12   8    0.27    0.23
  -1  12   7   43.98    2.23
   1  12  -7   45.97    2.38
   1  12  -7   48.70    2.38
   1  12  -7   44.97    2.46
  -1  12   7   47.24    2.28
  -1  12   7   48.37    2.71
  -1  12   7   46.98    2.38
   1 -12  -7   48.01    2.25
   1 -12  -7   44.14    2.25
  -1 -12   7   44.73    2.37
  -1 -12   7   50.60    2.33
  -1  12   6   20.49    1.20
  -1  12   6   19.97    1.08
   1  12  -6   20.43    1.26
  -1  12   6   20.66    1.09
  -1  12   6   20.68    1.19
   1  12  -6   21.83    1.21
   1  12  -6   21.14    1.20
   1 -12  -6   19.80    1.09
   1 -12  -6   21.55    1.10
  -1 -12   6   20.56    1.28
  -1 -12   6   20.46    1.29
  -1 -12   6   21.42    1.14
   1 -12  -6   21.46    1.12
  -1 -12   6   20.66    1.16
  -1  12   5  115.77    5.57
  -1  12   5  116.46    5.56
   1  12  -5  120.76    5.76
  -1  12   5  117.40    5.48
   1  12  -5  117.29    5.57
  -1  12   5  118.12    5.46
   1  12  -5  121.42    5.58
  -1 -12   5  121.90    5.54
  -1 -12   5  115.00    5.65
  -1 -12   5  121.43    5.60
   1 -12  -5  114.61    5.48
   1 -12  -5  113.71    5.48
  -1 -12   5  122.07    5.50
  -1  12   4   35.19    1.80
  -1  12   4   31.58    1.73
  -1  12   4   33.83    1.81
   1  12  -4   35.10    1.80
   1  12  -4   37.41    1.84
  -1  12   4   35.57    1.69
   1  12  -4   35.42    1.87
  -1 -12   4   34.94    1.88
   1 -12  -4   34.89    1.74
   1 -12  -4   32.91    1.74
  -1 -12   4   36.05    1.78
   1 -12  -4   33.78    1.72
  -1 -12   4   38.36    1.86
  -1 -12   4   36.28    1.74
   1  12  -3  210.76    9.92
  -1  12   3  203.92    9.82
   1  12  -3  219.52    9.90
   1  12  -3  225.45   10.00
   1  12  -3  204.52    9.94
  -1  12   3  226.60    9.93
  -1  12   3  200.35    9.92
  -1  12   3  207.06    9.89
   1 -12  -3  214.56    9.93
  -1 -12   3  218.55    9.96
   1 -12  -3  209.35    9.87
   1 -12  -3  221.98    9.85
  -1 -12   3  219.91    9.85
  -1 -12   3  218.48    9.99
   1 -12  -3  219.52    9.90
  -1 -12   3  224.37    9.91
   1  12  -2  116.88    5.95
  -1  12   2  126.15    5.95
   1  12  -2  131.97    6.01
  -1  12   2  126.26    5.94
  -1  12   2  134.99    5.85
  -1  12   2  124.02    5.92
   1  12  -2  128.78    5.93
   1  12  -2  128.28    5.91
   1 -12  -2  128.16    5.93
   1 -12  -2  128.58    5.86
  -1 -12   2  125.12    5.97
  -1 -12   2  136.13    5.99
  -1 -12   2  133.79    5.86
   1 -12  -2  125.54    5.90
   1 -12  -2  113.73    5.92
   1  12  -1    1.55    0.27
  -1  12   1    1.66    0.31
   1  12  -1    2.31    0.34
  -1  12   1    2.27    0.24
  -1  12   1    1.93    0.32
   1  12  -1    1.86    0.28
  -1  12   1    2.24    0.33
   1  12  -1    1.92    0.21
   1  12  -1    1.45    0.31
   1 -12  -1    2.24    0.32
  -1 -12   1    1.99    0.22
   1 -12  -1    1.37    0.28
   1 -12  -1    1.83    0.31
  -1 -12   1    1.53    0.31
   1 -12  -1    1.61    0.24
  -1 -12   1    2.22    0.32
   1  12   0  102.97    4.56
  -1  12   0   97.84    4.58
  -1  12   0   95.02    4.49
   1  12   0   90.89    4.59
  -1  12   0   93.40    4.58
   1  12   0   99.40    4.61
   1  12   0   98.67    4.55
  -1  12   0   97.52    4.62
  -1 -12   0   98.74    4.46
   1 -12   0   89.73    4.57
   1 -12   0   94.19    4.54
   1 -12   0   96.28    4.49
  -1 -12   0  101.58    4.61
  -1 -12   0   99.48    4.57
   1 -12   0  102.32    4.60
   1  12   1   86.41    3.91
  -1  12  -1   89.55    3.92
   1  12   1   82.15    3.95
  -1  12  -1   82.00    3.92
  -1  12  -1   84.56    3.99
  -1  12  -1   79.25    3.94
  -1  12  -1   86.53    3.86
   1  12   1   85.29    3.94
   1  12   1   82.48    3.81
   1  12   1   78.16    3.89
  -1 -12  -1   84.84    3.81
   1 -12   1   83.91    3.95
   1 -12   1   75.98    3.95
  -1 -12  -1   81.32    3.94
   1 -12   1   77.81    3.89
  -1 -12  -1   79.41    3.91
   1 -12   1   88.80    3.87
  -1  12  -2    0.09    0.22
   1  12   2    0.12    0.10
  -1  12  -2    0.15    0.15
   1  12   2    0.31    0.24
  -1  12  -2    0.28    0.18
  -1  12  -2    0.20    0.20
   1  12   2    0.41    0.22
   1  12   2    0.07    0.20
  -1  12  -2    0.05    0.24
   1 -12   2    0.12    0.21
  -1 -12  -2    0.31    0.22
   1 -12   2    0.19    0.18
   1 -12   2    0.26    0.24
  -1 -12  -2   -0.21    0.19
  -1  12  -3  137.60    6.22
   1  12   3  123.48    6.19
   1  12   3  130.97    6.23
   1  12   3  139.67    6.22
  -1  12  -3  124.31    6.25
  -1  12  -3  138.15    6.33
   1  12   3  129.03    6.09
  -1  12  -3  139.08    6.22
  -1 -12  -3  129.84    6.22
   1 -12   3  137.86    6.18
  -1 -12  -3  133.78    6.11
   1 -12   3  129.22    6.30
  -1 -12  -3  137.80    6.23
   1 -12   3  139.15    6.27
   1  12   4    0.09    0.20
   1  12   4    0.01    0.12
  -1  12  -4   -0.04    0.19
   1  12   4    0.00    0.19
  -1  12  -4    0.13    0.16
  -1  12  -4    0.30    0.24
  -1  12  -4    0.09    0.18
   1  12   4    0.11    0.19
   1 -12   4   -0.29    0.18
  -1 -12  -4   -0.17    0.18
   1 -12   4    0.10    0.23
  -1 -12  -4    0.00    0.13
   1 -12   4    0.15    0.20
   1  12   5    0.80    0.23
  -1  12  -5    0.69    0.28
  -1  12  -5    0.58    0.24
   1  12   5    0.75    0.22
  -1  12  -5    1.00    0.25
  -1  12  -5    0.81    0.24
   1  12   5    1.42    0.27
   1  12   5    0.93    0.17
  -1 -12  -5    0.67    0.20
   1 -12   5    0.55    0.24
   1 -12   5    0.37    0.25
   1  12   6    5.34    0.38
  -1  12  -6    4.96    0.52
  -1  12  -6    4.58    0.44
   1  12   6    4.76    0.51
  -1  12  -6    4.72    0.54
   1  12   6    4.38    0.44
   1  12   6    5.38    0.43
  -1 -12  -6    4.96    0.41
   1 -12   6    4.55    0.49
   1 -12   6    4.17    0.56
   1 -12   6    5.06    0.45
   1  12   7   18.45    1.07
   1  12   7   17.76    0.97
  -1  12  -7   18.61    1.03
   1  12   7   17.22    0.99
   1 -12   7   18.57    1.04
  -1 -12  -7   18.45    1.00
   1 -12   7   15.46    1.15
   1 -12   7   17.62    1.08
   1 -12   7   17.35    1.02
   1  12   8    0.76    0.23
  -1  12  -8    1.03    0.27
   1  12   8    0.94    0.27
   1  12   8    0.87    0.28
   1 -12   8    1.08    0.38
   1 -12   8    1.21    0.35
   1 -12   8    0.80    0.30
   1 -12   8    0.57    0.26
  -1 -12  -8    0.98    0.22
   1  12   9    2.15    0.38
  -1  12  -9    1.63    0.33
   1  12   9    1.74    0.32
   1  12   9    1.86    0.31
   1 -12   9    0.86    0.46
   1 -12   9    1.63    0.37
   1 -12   9    1.99    0.35
   1  12  10    0.05    0.27
  -1  12 -10    0.20    0.37
   1  12  10    0.47    0.23
   1  12  10    0.07    0.20
   1 -12  10   -0.31    0.23
   1 -12  10    0.60    0.35
   1 -12  10    0.04    0.36
  -1  12 -11    1.64    0.41
   1  12  11    1.61    0.35
   1  12  11    1.31    0.24
   1 -12  11    1.37    0.44
   1 -12  11    0.90    0.52
   1 -12  11    1.30    0.37
   1  12  12    0.16    0.26
  -1  12 -12   -0.19    0.21
   1  12  12    0.15    0.19
   1 -12  12   -0.21    0.42
   1 -12  12    0.15    0.39
  -1  12 -13    3.82    0.48
   1  12  13    5.24    0.53
   1 -12  13    4.28    1.05
   1  12  14    0.97    0.33
  -1  12 -14    0.76    0.31
   1 -12  14    1.65    0.55
   1 -12  14    2.19    0.72
   1  12  15    7.02    0.99
   1  12  15    6.58    0.65
   1 -12  15    6.76    0.84
   1 -12  15    7.83    1.11
   1  12  16    0.11    0.53
   1 -12  16    0.70    0.47
   1 -12  16    1.24    0.66
   1  12  17    8.79    1.25
   1  12  17    9.97    0.64
   1 -12  17   14.60    1.55
   1 -12  17    9.95    1.07
  -1  13  18    1.81    0.37
  -1 -13  18    2.10    0.83
  -1 -13  18    1.09    0.58
  -1  13  17    3.81    0.51
  -1  13  17    2.71    0.76
  -1 -13  17    4.14    0.91
  -1 -13  17    3.61    0.58
  -1 -13  17    3.71    0.67
  -1  13  16    0.80    0.35
  -1 -13  16    0.50    0.39
  -1 -13  16    0.12    0.55
  -1 -13  16    0.17    0.37
   1  13 -15    9.44    0.79
  -1  13  15    9.41    0.87
  -1 -13  15   10.11    0.95
  -1 -13  15   11.35    1.25
  -1 -13  15   11.17    0.89
  -1  13  14    9.03    0.96
   1  13 -14    8.07    0.69
  -1 -13  14    9.48    0.90
  -1 -13  14   10.01    1.14
  -1 -13  14    8.03    0.78
  -1  13  13   33.25    1.95
  -1 -13  13   38.21    2.33
  -1 -13  13   36.39    1.97
  -1 -13  13   31.52    1.88
  -1  13  12    6.49    0.73
   1  13 -12    6.17    0.60
  -1 -13  12    6.39    0.67
  -1 -13  12    6.07    0.69
  -1 -13  12    5.37    0.87
  -1  13  11   43.23    2.36
   1  13 -11   44.37    2.24
  -1 -13  11   39.29    2.26
  -1 -13  11   45.15    2.58
  -1 -13  11   47.39    2.34
  -1  13  10   11.59    0.65
  -1  13  10   11.52    0.89
  -1  13  10   11.80    0.80
   1  13 -10   10.96    0.87
   1  13 -10   11.75    0.81
  -1 -13  10   12.34    0.84
  -1 -13  10   11.22    1.03
  -1 -13  10   11.77    0.85
   1  13  -9    5.29    0.57
  -1  13   9    5.30    0.38
  -1  13   9    5.54    0.49
  -1  13   9    5.01    0.58
   1  13  -9    4.82    0.51
  -1 -13   9    5.55    0.74
  -1 -13   9    5.01    0.54
  -1 -13   9    4.97    0.55
   1 -13  -9    5.57    0.40
   1  13  -8   15.03    0.94
  -1  13   8   16.20    0.92
   1  13  -8   16.51    1.02
  -1  13   8   14.94    1.01
  -1  13   8   16.59    0.85
  -1 -13   8   15.61    0.98
  -1 -13   8   15.70    0.97
  -1 -13   8   15.15    1.14
   1 -13  -8   14.96    0.86
  -1 -13   8   14.79    1.00
  -1  13   7    9.88    0.71
  -1  13   7    7.68    0.56
   1  13  -7    8.85    0.71
  -1  13   7    8.52    0.69
  -1  13   7   10.29    0.62
   1  13  -7    9.80    0.66
  -1 -13   7   10.00    0.69
   1 -13  -7    9.15    0.57
   1 -13  -7    9.26    0.69
  -1 -13   7    8.80    0.81
  -1 -13   7    7.79    0.68
  -1  13   6   65.09    3.29
  -1  13   6   62.71    3.39
   1  13  -6   73.77    3.36
  -1  13   6   70.06    3.40
   1  13  -6   70.75    3.50
   1  13  -6   66.98    3.41
   1  13  -6   69.49    3.42
  -1  13   6   71.79    3.30
  -1 -13   6   72.53    3.54
  -1 -13   6   69.58    3.34
   1 -13  -6   66.13    3.30
   1 -13  -6   70.98    3.32
  -1 -13   6   73.19    3.38
  -1 -13   6   72.56    3.44
   1 -13  -6   70.32    3.31
  -1  13   5   34.44    1.80
  -1  13   5   32.70    1.60
   1  13  -5   31.05    1.73
   1  13  -5   33.04    1.79
  -1  13   5   30.43    1.72
   1  13  -5   34.43    1.69
   1  13  -5   31.80    1.80
  -1  13   5   30.13    1.63
   1 -13  -5   32.77    1.64
  -1 -13   5   33.73    1.69
   1 -13  -5   31.74    1.64
   1 -13  -5   32.27    1.63
  -1 -13   5   34.06    1.82
  -1 -13   5   34.17    1.66
   1  13  -4    5.36    0.58
  -1  13   4    3.61    0.39
  -1  13   4    3.82    0.32
  -1  13   4    4.47    0.45
   1  13  -4    4.38    0.43
  -1  13   4    3.77    0.45
   1  13  -4    4.13    0.43
   1  13  -4    4.29    0.49
   1 -13  -4    4.09    0.38
  -1 -13   4    3.56    0.47
  -1 -13   4    4.25    0.38
  -1 -13   4    4.24    0.53
   1 -13  -4    4.61    0.37
  -1 -13   4    4.66    0.44
   1 -13  -4    3.63    0.38
  -1  13   3    0.55    0.25
   1  13  -3    0.48    0.21
   1  13  -3    0.81    0.25
   1  13  -3    0.44    0.26
   1  13  -3    0.44    0.26
  -1  13   3    1.06    0.27
  -1  13   3    0.61    0.16
  -1  13   3    0.76    0.27
   1 -13  -3    0.49    0.20
   1 -13  -3    0.48    0.26
  -1 -13   3    0.56    0.19
  -1 -13   3    0.59    0.23
  -1 -13   3    0.55    0.28
   1 -13  -3    0.21    0.20
  -1 -13   3    0.67    0.27
   1 -13  -3    0.69    0.21
   1  13  -2   57.85    2.82
  -1  13   2   57.08    2.84
  -1  13   2   61.58    2.86
  -1  13   2   56.45    2.81
   1  13  -2   53.63    2.85
  -1  13   2   55.33    2.72
   1  13  -2   60.72    2.90
   1  13  -2   58.79    2.81
   1 -13  -2   58.00    2.74
   1 -13  -2   56.88    2.79
  -1 -13   2   58.41    2.87
   1 -13  -2   56.86    2.83
  -1 -13   2   58.31    2.87
  -1 -13   2   60.32    2.74
   1 -13  -2   62.05    2.84
   1  13  -1    7.30    0.44
   1  13  -1    7.99    0.56
  -1  13   1    8.25    0.60
  -1  13   1    7.28    0.56
   1  13  -1    7.39    0.54
  -1  13   1    8.55    0.61
  -1  13   1    7.35    0.46
   1  13  -1    7.47    0.60
   1  13  -1    6.32    0.58
   1 -13  -1    7.06    0.53
   1 -13  -1    7.50    0.57
   1 -13  -1    7.46    0.48
  -1 -13   1    7.12    0.59
   1 -13  -1    7.42    0.60
  -1 -13   1    7.96    0.60
  -1 -13   1    7.99    0.46
   1  13   0    9.70    0.66
  -1  13   0    8.48    0.63
   1  13   0    9.13    0.61
  -1  13   0    8.37    0.63
  -1  13   0    9.16    0.52
   1  13   0    8.71    0.48
  -1  13   0    8.09    0.63
   1  13   0    8.61    0.58
   1  13   0    7.05    0.62
   1 -13   0    9.18    0.66
  -1 -13   0    8.77    0.49
   1 -13   0    9.12    0.53
   1 -13   0    8.05    0.58
  -1 -13   0    9.50    0.64
  -1 -13   0    9.03    0.64
   1 -13   0    7.46    0.61
  -1  13  -1  103.64    4.56
   1  13   1   95.71    4.54
  -1  13  -1   99.66    4.50
  -1  13  -1   90.92    4.58
  -1  13  -1   96.41    4.57
   1  13   1  102.05    4.46
   1  13   1   92.32    4.58
   1  13   1   99.68    4.59
   1  13   1   94.18    4.54
  -1  13  -1   96.31    4.63
  -1 -13  -1   94.03    4.58
  -1 -13  -1   93.83    4.56
   1 -13   1   98.97    4.50
   1 -13   1   96.78    4.60
  -1 -13  -1   96.37    4.45
  -1  13  -2    4.10    0.35
  -1  13  -2    3.99    0.44
   1  13   2    4.55    0.46
   1  13   2    4.41    0.44
   1  13   2    3.91    0.43
   1  13   2    3.47    0.37
  -1  13  -2    3.41    0.44
   1  13   2    4.15    0.28
  -1  13  -2    4.53    0.41
  -1  13  -2    5.48    0.51
   1 -13   2    4.05    0.47
   1 -13   2    4.47    0.45
  -1 -13  -2    4.41    0.44
  -1 -13  -2    4.59    0.44
   1 -13   2    4.84    0.38
  -1 -13  -2    4.09    0.30
   1  13   3    0.46    0.11
   1  13   3    0.45    0.24
  -1  13  -3    0.17    0.18
   1  13   3    0.17    0.21
   1  13   3    0.28    0.20
  -1  13  -3    0.11    0.20
  -1  13  -3   -0.10    0.22
  -1  13  -3    0.01    0.21
   1 -13   3    0.19    0.22
   1 -13   3    0.08    0.21
  -1 -13  -3   -0.16    0.19
   1 -13   3    0.07    0.18
  -1 -13  -3    0.28    0.24
  -1 -13  -3   -0.05    0.12
  -1  13  -4   26.41    1.57
  -1  13  -4   26.83    1.37
   1  13   4   25.11    1.37
  -1  13  -4   25.68    1.42
   1  13   4   23.69    1.34
   1  13   4   23.10    1.23
   1  13   4   25.51    1.37
  -1 -13  -4   26.07    1.26
   1 -13   4   24.30    1.46
  -1 -13  -4   26.92    1.37
   1 -13   4   27.81    1.35
  -1  13  -5    9.97    0.74
   1  13   5   10.53    0.68
   1  13   5   10.59    0.71
  -1  13  -5   10.60    0.69
   1  13   5    9.81    0.67
  -1  13  -5    9.85    0.68
  -1  13  -5    9.75    0.76
   1  13   5   10.46    0.57
   1 -13   5   10.03    0.67
   1 -13   5   10.14    0.80
  -1 -13  -5    9.58    0.64
   1 -13   5    9.30    0.71
  -1  13  -6   20.95    1.24
   1  13   6   22.47    1.26
   1  13   6   21.88    1.22
  -1  13  -6   23.14    1.24
   1  13   6   22.94    1.15
  -1  13  -6   21.78    1.36
   1  13   6   23.74    1.27
  -1  13  -6   22.37    1.31
   1 -13   6   22.69    1.24
   1 -13   6   22.50    1.30
  -1 -13  -6   22.77    1.22
   1  13   7    6.02    0.55
  -1  13  -7    5.40    0.77
   1  13   7    6.01    0.45
   1  13   7    5.74    0.49
   1  13   7    6.44    0.55
   1 -13   7    6.44    0.67
   1 -13   7    6.36    0.56
  -1 -13  -7    5.57    0.47
   1 -13   7    7.13    0.56
  -1  13  -8    0.44    0.24
   1  13   8    0.58    0.21
   1  13   8    0.58    0.26
   1  13   8    0.25    0.21
   1 -13   8    0.58    0.31
   1 -13   8   -0.16    0.28
  -1 -13  -8    0.44    0.21
   1  13   9   38.42    1.87
   1  13   9   36.62    1.96
   1  13   9   34.36    1.87
  -1  13  -9   38.21    1.93
   1 -13   9   38.75    1.98
   1 -13   9   35.24    2.17
   1  13  10    0.43    0.27
   1  13  10    0.39    0.23
  -1  13 -10    0.05    0.27
   1  13  10    0.30    0.26
   1 -13  10    0.68    0.46
   1 -13  10    1.03    0.40
   1  13  11   39.80    1.88
   1  13  11   36.17    2.01
   1 -13  11   36.20    2.31
   1 -13  11   38.36    2.06
  -1  13 -12    1.39    0.34
   1  13  12    1.24    0.37
   1  13  12    1.48    0.26
   1 -13  12    1.58    0.45
   1 -13  12    1.85    0.58
  -1  13 -13    3.78    0.51
   1  13  13    4.87    0.57
   1 -13  13    4.46    0.68
   1 -13  13    3.98    0.80
   1  13  14    3.29    0.45
  -1  13 -14    2.48    0.43
   1 -13  14    2.22    0.68
   1 -13  14    3.65    0.62
   1  13  15    4.08    0.49
   1 -13  15    4.86    0.94
   1 -13  15    5.09    0.73
   1  13  16    0.33    0.23
   1  13  16    0.16    0.50
   1 -13  16    0.63    0.51
   1 -13  16   -0.36    0.52
   1  13  17    1.45    0.29
   1  13  17    1.12    0.61
   1 -13  17    1.39    0.82
  -1  14  18    5.08    0.57
  -1  14  18    3.96    0.96
  -1 -14  18    2.44    0.67
  -1 -14  18    3.61    0.93
  -1  14  17    0.34    0.55
  -1  14  17    0.51    0.33
  -1 -14  17    1.06    0.54
  -1 -14  17   -0.31    0.53
  -1  14  16    1.41    0.39
  -1 -14  16    1.06    0.49
  -1 -14  16    1.18    0.43
  -1 -14  16    1.44    0.60
  -1  14  15    0.01    0.31
   1  14 -15   -0.27    0.32
  -1 -14  15    1.25    0.54
  -1 -14  15   -0.16    0.35
  -1 -14  15    0.25    0.56
  -1  14  14    7.55    0.80
  -1 -14  14    7.72    0.84
  -1 -14  14    7.73    0.79
  -1 -14  14    8.34    1.16
  -1  14  13    0.37    0.37
   1  14 -13    0.55    0.30
  -1  14  12   63.36    3.42
   1  14 -12   67.14    3.31
  -1 -14  12   68.73    3.70
  -1 -14  12   68.08    3.37
  -1 -14  12   68.08    3.40
  -1  14  11   -0.02    0.31
   1  14 -11    0.16    0.26
  -1 -14  11   -0.32    0.29
  -1 -14  11    0.00    0.37
  -1 -14  11   -0.03    0.34
   1  14 -10   18.17    1.23
  -1  14  10   20.14    1.26
  -1  14  10   20.13    1.12
  -1  14  10   18.47    0.98
   1  14 -10   18.63    1.14
  -1 -14  10   20.50    1.21
  -1 -14  10   17.69    1.36
  -1 -14  10   19.20    1.18
   1  14  -9    5.80    0.56
  -1  14   9    6.51    0.52
   1  14  -9    5.68    0.67
  -1  14   9    6.90    0.66
  -1  14   9    5.77    0.44
  -1 -14   9    7.00    0.59
   1 -14  -9    6.20    0.47
  -1 -14   9    6.67    0.61
  -1 -14   9    7.29    0.86
   1  14  -8   15.49    0.97
  -1  14   8   15.80    1.06
  -1  14   8   16.38    0.93
  -1  14   8   15.35    0.87
   1  14  -8   16.02    1.06
   1 -14  -8   14.75    0.88
  -1 -14   8   17.43    1.20
  -1 -14   8   17.33    1.01
  -1 -14   8   16.23    1.02
   1  14  -7   19.45    1.27
  -1  14   7   19.00    1.03
   1  14  -7   17.90    1.10
  -1  14   7   17.41    1.15
  -1  14   7   19.20    1.04
  -1 -14   7   20.22    1.18
  -1 -14   7   18.38    1.26
  -1 -14   7   20.57    1.11
   1 -14  -7   18.41    1.03
  -1 -14   7   20.42    1.13
   1  14  -6   27.60    1.61
   1  14  -6   26.95    1.53
  -1  14   6   27.06    1.43
  -1  14   6   27.66    1.41
  -1  14   6   28.15    1.53
   1  14  -6   28.72    1.50
  -1  14   6   28.60    1.87
   1  14  -6   28.22    1.55
  -1 -14   6   28.60    1.51
   1 -14  -6   26.01    1.42
  -1 -14   6   27.79    1.56
  -1 -14   6   29.97    1.48
   1 -14  -6   27.57    1.45
   1 -14  -6   27.90    1.44
  -1  14   5   39.98    2.02
  -1  14   5   37.38    2.09
   1  14  -5   41.82    2.06
   1  14  -5   41.24    2.10
   1  14  -5   41.07    2.11
   1  14  -5   40.50    2.17
  -1  14   5   41.19    1.96
  -1  14   5   42.34    2.09
   1 -14  -5   39.62    2.02
   1 -14  -5   40.33    1.99
   1 -14  -5   37.78    2.00
  -1 -14   5   39.02    2.12
  -1 -14   5   41.80    2.20
  -1 -14   5   43.15    2.07
  -1 -14   5   42.41    2.02
   1  14  -4   44.40    2.28
   1  14  -4   46.08    2.25
  -1  14   4   45.15    2.15
  -1  14   4   44.05    2.29
  -1  14   4   41.91    2.22
   1  14  -4   44.61    2.30
   1  14  -4   45.08    2.47
   1 -14  -4   47.61    2.31
  -1 -14   4   46.63    2.25
  -1 -14   4   46.83    2.20
  -1 -14   4   46.03    2.37
  -1 -14   4   44.87    2.32
   1 -14  -4   45.14    2.24
   1 -14  -4   42.29    2.20
   1 -14  -4   45.71    2.18
   1  14  -3   24.93    1.38
  -1  14   3   25.16    1.32
  -1  14   3   25.48    1.33
  -1  14   3   23.62    1.28
  -1  14   3   25.18    1.18
   1  14  -3   21.31    1.31
   1  14  -3   23.12    1.29
   1  14  -3   23.47    1.28
  -1 -14   3   24.99    1.22
  -1 -14   3   22.42    1.33
   1 -14  -3   23.12    1.28
  -1 -14   3   23.12    1.35
   1 -14  -3   24.18    1.21
   1 -14  -3   22.96    1.31
   1 -14  -3   21.81    1.24
  -1  14   2    9.41    0.66
   1  14  -2    8.61    0.68
   1  14  -2    8.44    0.70
   1  14  -2    8.83    0.63
  -1  14   2    9.20    0.67
  -1  14   2    8.96    0.64
  -1  14   2   10.01    0.54
   1  14  -2    9.06    0.63
  -1 -14   2    8.41    0.67
   1 -14  -2    8.76    0.67
  -1 -14   2    9.19    0.70
  -1 -14   2    9.76    0.56
   1 -14  -2    9.20    0.56
   1 -14  -2    8.93    0.64
   1 -14  -2    9.69    0.62
   1  14  -1  148.73    6.77
   1  14  -1  150.99    6.86
   1  14  -1  134.53    6.80
   1  14  -1  152.40    6.79
  -1  14   1  146.80    6.80
  -1  14   1  141.76    6.79
  -1  14   1  148.38    6.83
   1  14  -1  146.18    6.68
  -1  14   1  146.62    6.69
  -1 -14   1  148.88    6.68
  -1 -14   1  146.68    6.83
  -1 -14   1  148.50    6.81
   1 -14  -1  146.83    6.80
   1 -14  -1  142.01    6.75
   1 -14  -1  147.90    6.69
   1 -14  -1  131.98    6.78
  -1  14   0   14.47    0.92
   1  14   0   15.56    0.89
   1  14   0   15.05    0.77
   1  14   0   14.03    0.93
  -1  14   0   16.65    0.94
   1  14   0   14.69    0.93
  -1  14   0   15.17    0.95
  -1  14   0   15.74    0.81
   1  14   0   14.30    0.87
   1 -14   0   16.19    0.93
   1 -14   0   14.68    0.87
  -1 -14   0   13.55    0.92
  -1 -14   0   16.16    0.92
  -1 -14   0   14.99    0.78
   1 -14   0   15.25    0.81
   1 -14   0   14.01    0.92
   1  14   1    2.78    0.24
  -1  14  -1    2.80    0.30
  -1  14  -1    3.51    0.44
   1  14   1    3.63    0.43
  -1  14  -1    3.64    0.47
   1  14   1    3.61    0.43
   1  14   1    3.01    0.35
  -1  14  -1    3.04    0.43
   1  14   1    3.50    0.40
  -1  14  -1    2.97    0.36
  -1 -14  -1    2.88    0.38
   1 -14   1    3.06    0.43
   1 -14   1    3.57    0.33
  -1 -14  -1    3.33    0.28
   1 -14   1    3.79    0.45
  -1 -14  -1    3.14    0.41
   1  14   2   32.39    1.72
   1  14   2   29.53    1.69
   1  14   2   31.13    1.66
  -1  14  -2   34.02    1.70
  -1  14  -2   32.97    1.67
   1  14   2   34.63    1.71
  -1  14  -2   28.19    1.69
  -1  14  -2   34.17    1.78
  -1  14  -2   34.18    1.62
  -1 -14  -2   33.15    1.56
  -1 -14  -2   35.43    1.71
   1 -14   2   33.39    1.73
   1 -14   2   34.39    1.63
  -1 -14  -2   30.67    1.69
   1 -14   2   30.44    1.74
   1  14   3    2.06    0.33
  -1  14  -3    1.10    0.32
   1  14   3    1.00    0.31
  -1  14  -3    1.91    0.33
  -1  14  -3    1.84    0.30
   1  14   3    1.74    0.31
  -1  14  -3    1.42    0.48
   1 -14   3    1.27    0.33
   1 -14   3    1.61    0.28
  -1 -14  -3    1.81    0.22
  -1 -14  -3    1.79    0.32
  -1 -14  -3    1.08    0.29
   1  14   4   32.65    1.72
   1  14   4   31.54    1.71
  -1  14  -4   34.15    1.72
  -1  14  -4   34.77    1.79
  -1  14  -4   31.95    1.81
   1  14   4   33.95    1.73
  -1  14  -4   34.34    1.73
   1 -14   4   32.43    1.83
   1 -14   4   33.40    1.77
  -1 -14  -4   32.22    1.60
  -1 -14  -4   33.42    1.72
   1 -14   4   33.00    1.67
   1  14   5    2.59    0.25
  -1  14  -5    3.45    0.41
  -1  14  -5    2.95    0.39
   1  14   5    3.22    0.39
  -1  14  -5    2.31    0.41
  -1  14  -5    2.28    0.40
   1  14   5    2.49    0.36
   1  14   5    3.14    0.41
   1 -14   5    3.10    0.44
   1 -14   5    2.56    0.35
  -1 -14  -5    3.01    0.37
   1 -14   5    2.46    0.44
   1  14   6    2.02    0.34
   1  14   6    2.42    0.39
   1  14   6    2.28    0.26
   1  14   6    2.05    0.34
  -1  14  -6    1.82    0.49
  -1  14  -6    2.05    0.35
   1 -14   6    2.70    0.44
   1 -14   6    1.93    0.44
   1 -14   6    2.15    0.37
  -1 -14  -6    2.22    0.33
   1  14   7    0.98    0.28
   1  14   7    1.39    0.23
  -1  14  -7    1.19    0.32
   1  14   7    1.30    0.33
  -1  14  -7    1.05    0.35
   1  14   7    1.13    0.31
   1 -14   7    1.63    0.34
  -1 -14  -7    1.36    0.27
   1 -14   7    0.94    0.35
  -1  14  -8   12.87    0.97
   1  14   8   11.69    0.84
   1  14   8   12.72    0.75
   1  14   8   11.16    0.76
  -1 -14  -8   12.53    0.79
   1 -14   8   12.38    0.83
   1 -14   8   12.06    1.02
  -1  14  -9    3.17    0.46
   1  14   9    3.39    0.40
   1  14   9    4.15    0.53
   1  14   9    3.82    0.44
   1 -14   9    2.85    0.62
   1 -14   9    4.99    0.60
   1  14  10   96.08    4.59
   1  14  10   92.27    4.72
  -1  14 -10  102.23    4.69
   1 -14  10   93.76    4.98
   1 -14  10  103.70    4.76
   1  14  11    2.87    0.49
   1  14  11    2.75    0.34
  -1  14 -11    2.05    0.40
   1 -14  11    3.26    0.57
   1 -14  11    1.73    0.59
   1  14  12    9.43    0.80
   1  14  12   11.71    0.64
   1 -14  12    8.04    1.07
   1 -14  12   10.22    0.92
  -1  14 -13    0.50    0.30
   1  14  13    0.54    0.31
   1 -14  13    1.02    0.48
   1 -14  13   -0.02    0.48
  -1  14 -14    7.56    0.89
   1 -14  14    7.12    1.09
   1 -14  14    8.23    0.86
   1  14  15    3.29    0.46
   1 -14  15    2.95    0.79
   1 -14  15    4.12    0.69
   1  14  16    2.05    0.35
   1  14  16    1.72    0.66
   1 -14  16    2.14    0.57
   1 -14  16    2.66    0.86
   1  14  17   -0.15    0.52
   1  14  17   -0.22    0.18
   1  14  17    0.48    0.26
   1 -14  17    0.31    0.55
  -1  15  17    2.12    0.48
  -1 -15  17    2.26    1.27
  -1 -15  17    2.54    0.97
  -1  15  16    0.89    0.37
  -1 -15  16    0.16    0.47
  -1 -15  16    0.31    0.54
  -1  15  15   -0.09    0.28
   1  15 -15    0.41    0.50
  -1 -15  15   -0.14    0.40
  -1 -15  15    0.54    0.54
  -1 -15  15    0.28    0.35
  -1  15  14    8.16    0.82
  -1 -15  14    8.26    0.88
  -1 -15  14    9.36    1.20
  -1 -15  14    8.96    0.85
   1  15 -13    2.32    0.42
  -1  15  13    1.32    0.48
  -1 -15  13    1.74    0.60
  -1 -15  13    2.22    0.49
  -1 -15  13    2.51    0.54
   1  15 -12    3.71    0.51
  -1  15  12    3.31    0.60
  -1 -15  12    2.89    0.55
  -1 -15  12    2.16    0.66
  -1 -15  12    3.33    0.55
  -1  15  11    0.93    0.39
   1  15 -11    0.70    0.34
  -1  15  11    0.70    0.19
  -1 -15  11    0.29    0.44
  -1 -15  11    1.17    0.44
  -1 -15  11    0.82    0.36
   1  15 -10    7.17    0.76
  -1  15  10    7.34    0.60
  -1  15  10    7.68    0.76
  -1  15  10    7.24    0.49
   1  15 -10    7.78    0.66
  -1 -15  10    8.11    0.72
  -1 -15  10    6.57    0.70
  -1 -15  10    6.02    0.85
   1  15  -9    0.08    0.31
   1  15  -9    0.45    0.28
  -1  15   9    0.51    0.21
  -1  15   9    0.45    0.30
  -1  15   9    0.25    0.22
  -1 -15   9    0.26    0.33
   1 -15  -9    0.59    0.19
  -1 -15   9    0.52    0.39
  -1 -15   9    0.50    0.30
   1  15  -8   24.23    1.31
  -1  15   8   23.95    1.21
   1  15  -8   21.63    1.38
  -1  15   8   21.12    1.22
  -1  15   8   22.42    1.38
  -1 -15   8   24.06    1.31
  -1 -15   8   21.66    1.48
  -1 -15   8   23.18    1.33
   1 -15  -8   22.74    1.22
   1  15  -7    3.88    0.53
  -1  15   7    3.40    0.40
   1  15  -7    4.35    0.51
  -1  15   7    5.43    0.62
  -1  15   7    5.14    0.41
   1 -15  -7    4.19    0.41
  -1 -15   7    5.04    0.52
  -1 -15   7    4.59    0.62
  -1 -15   7    4.62    0.51
   1  15  -6   88.04    4.04
  -1  15   6   76.60    3.96
  -1  15   6   83.44    3.93
  -1  15   6   77.40    4.08
  -1  15   6   84.96    4.08
   1 -15  -6   84.05    3.97
  -1 -15   6   91.26    4.16
  -1 -15   6   85.53    4.20
  -1 -15   6   80.49    4.10
   1 -15  -6   86.57    4.00
  -1 -15   6   85.57    4.00
  -1  15   5    1.23    0.22
  -1  15   5    0.61    0.23
   1  15  -5    0.96    0.28
   1  15  -5    1.80    0.38
   1  15  -5    1.49    0.33
  -1  15   5    1.10    0.35
  -1  15   5    1.06    0.29
   1  15  -5    1.15    0.33
  -1 -15   5    1.63    0.29
   1 -15  -5    0.73    0.22
  -1 -15   5    0.85    0.27
   1 -15  -5    1.14    0.27
  -1 -15   5    0.86    0.32
   1 -15  -5    1.02    0.25
  -1 -15   5    1.30    0.36
   1  15  -4   84.84    4.13
   1  15  -4   86.19    4.07
  -1  15   4   81.60    4.11
  -1  15   4   84.52    4.09
  -1  15   4   83.46    3.96
   1  15  -4   84.34    4.18
  -1  15   4   81.32    4.04
   1 -15  -4   85.44    4.06
   1 -15  -4   81.74    4.02
  -1 -15   4   88.91    4.01
   1 -15  -4   88.60    4.13
  -1 -15   4   90.39    4.20
  -1 -15   4   82.21    4.13
   1 -15  -4   88.20    4.00
  -1  15   3   40.60    2.04
   1  15  -3   36.45    1.92
   1  15  -3   34.48    1.95
  -1  15   3   38.22    1.96
  -1  15   3   37.54    1.80
   1  15  -3   37.63    1.91
  -1  15   3   36.75    1.91
   1 -15  -3   37.57    1.92
   1 -15  -3   39.34    1.95
  -1 -15   3   38.44    2.00
  -1 -15   3   36.14    1.83
   1 -15  -3   35.85    1.87
  -1 -15   3   37.71    1.97
   1 -15  -3   37.73    1.83
   1  15  -2   41.85    2.11
  -1  15   2   42.20    2.15
  -1  15   2   41.96    2.13
  -1  15   2   41.79    1.99
   1  15  -2   40.86    2.18
   1  15  -2   42.38    2.10
   1  15  -2   38.22    2.13
  -1  15   2   42.29    2.11
  -1 -15   2   43.06    2.01
   1 -15  -2   40.13    2.06
  -1 -15   2   44.96    2.17
   1 -15  -2   40.74    2.12
   1 -15  -2   40.88    2.11
   1 -15  -2   41.11    2.01
   1  15  -1   17.45    1.06
   1  15  -1   16.13    1.03
  -1  15   1   17.27    1.06
  -1  15   1   17.00    1.02
  -1  15   1   16.98    1.03
   1  15  -1   16.79    0.99
   1  15  -1   17.58    1.00
  -1  15   1   17.36    0.89
  -1 -15   1   18.07    1.04
  -1 -15   1   15.54    1.03
   1 -15  -1   17.28    0.91
   1 -15  -1   19.30    1.06
  -1 -15   1   16.99    0.89
   1 -15  -1   16.32    1.01
   1 -15  -1   16.62    0.96
  -1  15   0  135.62    6.25
  -1  15   0  136.21    6.14
  -1  15   0  133.24    6.20
  -1  15   0  130.34    6.25
   1  15   0  133.02    6.21
   1  15   0  134.21    6.28
   1  15   0  138.54    6.22
   1  15   0  130.62    6.26
   1  15   0  122.05    6.10
  -1  15   0  136.40    6.30
   1 -15   0  132.75    6.26
   1 -15   0  136.76    6.14
   1 -15   0  127.53    6.24
  -1 -15   0  132.82    6.10
  -1 -15   0  136.77    6.23
  -1 -15   0  131.07    6.27
  -1  15  -1    2.66    0.41
   1  15   1    2.15    0.36
   1  15   1    2.08    0.33
   1  15   1    2.35    0.38
  -1  15  -1    2.20    0.32
  -1  15  -1    2.41    0.27
   1  15   1    2.17    0.22
   1  15   1    1.96    0.30
  -1  15  -1    1.72    0.35
  -1  15  -1    2.14    0.35
  -1 -15  -1    1.86    0.23
   1 -15   1    1.50    0.34
  -1 -15  -1    3.18    0.40
  -1 -15  -1    2.25    0.37
   1 -15   1    2.54    0.30
   1 -15   1    2.27    0.37
  -1  15  -2   15.29    1.02
   1  15   2   18.62    1.04
  -1  15  -2   16.87    1.09
   1  15   2   16.30    0.85
  -1  15  -2   17.50    0.93
  -1  15  -2   16.63    1.01
   1  15   2   17.61    1.04
   1  15   2   19.07    1.01
  -1  15  -2   17.74    1.00
   1  15   2   15.84    0.96
  -1 -15  -2   17.25    1.01
  -1 -15  -2   17.74    0.88
  -1 -15  -2   16.06    1.00
   1 -15   2   18.13    0.95
   1 -15   2   17.93    1.06
   1 -15   2   16.81    1.06
   1  15   3   17.89    0.99
  -1  15  -3   17.96    0.99
   1  15   3   15.95    0.95
   1  15   3   13.81    0.79
  -1  15  -3   15.57    1.03
   1  15   3   16.35    0.98
  -1  15  -3   15.95    1.01
  -1 -15  -3   15.71    0.97
   1 -15   3   16.00    0.90
  -1 -15  -3   16.09    0.83
  -1 -15  -3   16.09    0.97
   1 -15   3   16.31    1.00
   1 -15   3   15.77    1.05
  -1  15  -4  106.73    5.23
  -1  15  -4  110.41    5.12
  -1  15  -4  115.13    5.13
   1  15   4  112.68    5.40
   1  15   4  102.51    5.10
  -1  15  -4  109.83    5.18
   1  15   4  110.52    5.13
   1 -15   4  104.25    5.16
   1 -15   4  110.77    5.07
  -1 -15  -4  109.49    4.99
   1 -15   4   99.53    5.21
  -1 -15  -4  105.42    5.11
  -1  15  -5    1.21    0.31
   1  15   5    0.77    0.27
  -1  15  -5    0.40    0.20
  -1  15  -5    0.83    0.46
   1  15   5    0.55    0.15
   1  15   5    0.58    0.25
   1  15   5    0.73    0.29
   1 -15   5    0.52    0.27
   1 -15   5    0.72    0.33
  -1 -15  -5    0.91    0.25
   1 -15   5    1.15    0.31
  -1  15  -6    4.67    0.57
   1  15   6    4.71    0.36
  -1  15  -6    5.30    0.53
   1  15   6    4.39    0.51
   1  15   6    4.32    0.47
   1  15   6    4.82    0.50
  -1 -15  -6    4.58    0.43
   1 -15   6    5.43    0.50
   1 -15   6    4.95    0.62
   1  15   7    5.00    0.53
  -1  15  -7    6.56    0.58
  -1  15  -7    6.02    0.64
   1  15   7    5.89    0.45
   1  15   7    5.73    0.58
   1 -15   7    6.48    0.72
   1 -15   7    6.42    0.57
  -1 -15  -7    5.91    0.50
   1  15   8    4.70    0.54
   1  15   8    4.35    0.40
  -1  15  -8    4.38    0.51
   1  15   8    4.44    0.48
   1 -15   8    2.82    0.59
  -1 -15  -8    4.43    0.45
   1 -15   8    5.41    0.60
  -1  15  -9    6.41    0.64
   1  15   9    6.41    0.64
   1  15   9    6.26    0.56
   1  15   9    5.55    0.48
   1 -15   9    5.18    0.76
  -1 -15  -9    6.18    0.53
   1 -15   9    6.48    0.66
   1  15  10    2.24    0.35
   1  15  10    2.25    0.36
  -1  15 -10    2.39    0.45
   1  15  10    2.74    0.52
   1 -15  10    1.87    0.56
   1 -15  10    2.48    0.51
   1  15  11   11.42    0.90
  -1  15 -11   12.07    0.85
   1  15  11   11.87    0.74
   1  15  11   11.64    0.86
   1 -15  11   11.64    0.95
   1 -15  11    8.53    1.06
   1  15  12   -0.02    0.32
   1  15  12    0.34    0.20
   1 -15  12   -0.39    0.41
   1 -15  12   -0.22    0.48
   1  15  13    3.21    0.52
  -1  15 -13    2.13    0.42
   1 -15  13    2.58    0.70
   1 -15  13    3.82    0.65
  -1  15 -14    0.95    0.42
   1  15  14    2.24    0.42
   1 -15  14    1.46    0.72
   1 -15  14    2.78    0.64
   1  15  15    2.10    0.40
   1 -15  15    2.15    0.58
   1 -15  15    3.20    0.90
   1  15  16    5.96    0.57
   1 -15  16    7.09    1.15
   1 -15  16    6.35    0.84
   1  15  17    0.25    0.18
   1  15  17    0.79    0.27
   1  15  17    0.68    0.57
   1 -15  17   -0.16    0.65
   1 -15  17   -0.02    0.52
  -1  16  17    0.38    0.32
  -1 -16  17    0.28    0.51
  -1 -16  17    1.63    1.01
  -1  16  16   11.46    0.96
  -1 -16  16   12.65    1.35
  -1 -16  16    9.56    1.00
  -1  16  15    3.64    0.60
  -1 -16  15    3.41    0.78
  -1 -16  15    3.12    0.64
  -1  16  14    9.63    0.89
   1  16 -14    8.73    0.77
  -1 -16  14    9.27    0.86
  -1 -16  14    8.47    0.91
  -1 -16  14    8.56    1.14
   1  16 -13    2.50    0.45
  -1 -16  13    2.06    0.70
  -1 -16  13    3.40    0.65
  -1 -16  13    2.79    0.55
  -1  16  12    9.53    0.92
  -1 -16  12    9.83    0.87
  -1 -16  12   10.15    0.85
  -1 -16  12    9.53    1.19
   1  16 -11    1.42    0.37
  -1  16  11    0.66    0.19
  -1  16  11    1.37    0.47
  -1 -16  11    1.53    0.58
  -1 -16  11    1.00    0.42
  -1 -16  11    0.75    0.39
  -1  16  10   11.50    0.77
  -1  16  10    9.87    0.93
   1  16 -10   11.86    0.96
  -1  16  10   10.90    0.68
   1  16 -10   11.82    0.85
   1 -16 -10   10.65    0.70
  -1 -16  10   11.71    1.11
  -1 -16  10   13.41    0.90
  -1 -16  10   12.38    0.90
   1  16  -9    0.01    0.26
  -1  16   9    0.17    0.21
  -1  16   9   -0.07    0.19
   1  16  -9   -0.29    0.26
  -1  16   9    0.11    0.29
  -1 -16   9    0.04    0.36
  -1 -16   9    0.52    0.32
   1 -16  -9    0.34    0.18
  -1 -16   9   -0.26    0.28
   1  16  -8   41.02    2.06
  -1  16   8   38.17    2.14
   1  16  -8   39.72    2.14
  -1  16   8   34.31    1.95
  -1  16   8   38.87    1.96
   1 -16  -8   38.60    1.97
  -1 -16   8   40.31    2.04
  -1 -16   8   42.77    2.31
  -1 -16   8   41.73    2.09
  -1  16   7   13.97    1.01
  -1  16   7   14.39    0.84
   1  16  -7   15.41    0.96
   1  16  -7   15.12    1.03
  -1  16   7   14.61    0.88
  -1 -16   7   15.50    0.93
  -1 -16   7   14.54    1.12
  -1 -16   7   14.89    0.97
   1 -16  -7   14.08    0.87
   1  16  -6    8.14    0.63
   1  16  -6    6.85    0.68
  -1  16   6    7.56    0.68
  -1  16   6    7.64    0.52
  -1  16   6    7.10    0.56
  -1 -16   6    8.22    0.65
   1 -16  -6    7.49    0.55
  -1 -16   6    8.32    0.79
  -1 -16   6    8.40    0.67
   1 -16  -6    6.62    0.57
   1  16  -5   69.91    3.49
  -1  16   5   66.95    3.49
  -1  16   5   70.17    3.41
  -1  16   5   69.51    3.33
   1  16  -5   70.37    3.70
  -1  16   5   71.36    3.48
   1  16  -5   74.68    3.64
   1  16  -5   72.26    3.45
  -1 -16   5   73.28    3.61
  -1 -16   5   72.81    3.40
  -1 -16   5   69.70    3.58
   1 -16  -5   69.44    3.42
   1 -16  -5   71.09    3.37
   1  16  -4    7.32    0.62
  -1  16   4    8.41    0.61
  -1  16   4    8.71    0.66
  -1  16   4    8.86    0.51
   1  16  -4    7.05    0.65
  -1  16   4    7.80    0.66
   1  16  -4    7.47    0.67
   1  16  -4    8.00    0.62
   1 -16  -4    8.47    0.57
   1 -16  -4    8.07    0.55
   1 -16  -4    7.88    0.61
  -1 -16   4    7.23    0.64
  -1 -16   4    7.47    0.71
   1 -16  -4    7.60    0.66
  -1 -16   4    8.31    0.56
  -1  16   3   93.07    4.40
   1  16  -3   94.10    4.39
  -1  16   3   91.44    4.24
  -1  16   3   95.83    4.41
   1  16  -3   92.72    4.36
  -1  16   3   86.38    4.35
   1  16  -3   90.81    4.47
   1  16  -3   85.24    4.40
   1 -16  -3   92.10    4.39
   1 -16  -3   86.13    4.31
   1 -16  -3   90.51    4.37
  -1 -16   3   90.27    4.42
   1 -16  -3   92.27    4.27
  -1 -16   3   96.88    4.46
  -1 -16   3   93.07    4.28
  -1  16   2    1.59    0.22
   1  16  -2    1.51    0.36
   1  16  -2    0.94    0.31
  -1  16   2    1.35    0.31
  -1  16   2    1.81    0.38
   1  16  -2    1.45    0.32
  -1  16   2    1.59    0.32
  -1 -16   2    1.71    0.26
  -1 -16   2    1.38    0.34
   1 -16  -2    1.06    0.29
  -1 -16   2    1.40    0.34
   1 -16  -2    0.99    0.29
   1 -16  -2    1.44    0.26
   1 -16  -2    1.51    0.25
   1  16  -1    2.39    0.40
  -1  16   1    2.34    0.26
  -1  16   1    2.94    0.40
   1  16  -1    2.62    0.37
  -1  16   1    2.25    0.38
   1  16  -1    2.81    0.39
   1  16  -1    3.14    0.50
  -1  16   1    2.76    0.42
   1 -16  -1    2.82    0.30
  -1 -16   1    2.60    0.40
  -1 -16   1    2.46    0.28
   1 -16  -1    2.28    0.33
  -1 -16   1    3.95    0.47
   1 -16  -1    3.04    0.42
   1 -16  -1    2.52    0.38
   1  16   0   26.14    1.53
  -1  16   0   27.26    1.52
  -1  16   0   28.25    1.48
   1  16   0   28.70    1.49
  -1  16   0   28.80    1.40
   1  16   0   29.18    1.50
   1  16   0   28.53    1.56
  -1  16   0   26.24    1.52
  -1  16   0   29.05    1.58
   1  16   0   25.42    1.36
  -1 -16   0   27.20    1.36
   1 -16   0   28.94    1.40
  -1 -16   0   29.40    1.52
   1 -16   0   29.00    1.54
   1  16   1   10.35    0.77
   1  16   1   10.66    0.58
   1  16   1    9.53    0.68
   1  16   1   12.76    0.79
  -1  16  -1   10.83    0.75
  -1  16  -1   11.11    0.63
  -1  16  -1   10.23    0.77
  -1  16  -1   10.74    0.70
  -1  16  -1   10.78    0.79
   1  16   1   10.77    0.74
  -1 -16  -1   11.11    0.75
   1 -16   1   10.56    0.78
  -1 -16  -1   11.16    0.75
   1 -16   1   11.03    0.66
   1 -16   1    9.77    0.75
  -1 -16  -1   10.73    0.60
  -1  16  -2   -0.14    0.20
   1  16   2    0.14    0.21
   1  16   2    0.14    0.23
   1  16   2   -0.05    0.12
   1  16   2    0.18    0.10
   1  16   2    0.11    0.21
  -1  16  -2   -0.10    0.22
  -1  16  -2    0.24    0.19
  -1  16  -2    0.41    0.20
  -1  16  -2   -0.05    0.13
  -1 -16  -2   -0.04    0.19
   1 -16   2    0.08    0.24
   1 -16   2    0.13    0.23
  -1 -16  -2    0.07    0.20
   1 -16   2    0.29    0.20
  -1 -16  -2    0.07    0.14
  -1  16  -3  120.06    5.99
   1  16   3  119.43    5.87
  -1  16  -3  128.91    5.90
  -1  16  -3  116.97    5.92
   1  16   3  129.18    5.91
  -1  16  -3  127.16    5.89
   1  16   3  122.14    5.90
   1 -16   3  124.04    5.94
   1 -16   3  132.61    5.83
  -1 -16  -3  129.78    5.90
  -1 -16  -3  126.43    5.75
   1 -16   3  121.73    5.97
  -1 -16  -3  124.24    5.89
  -1  16  -4    1.10    0.32
  -1  16  -4    0.83    0.28
   1  16   4    0.52    0.25
   1  16   4    0.50    0.14
  -1  16  -4    0.35    0.20
   1  16   4    0.77    0.31
   1  16   4    0.60    0.28
   1 -16   4    0.71    0.28
  -1 -16  -4    0.59    0.19
   1 -16   4    0.94    0.37
   1 -16   4    1.03    0.27
  -1 -16  -4    1.11    0.31
   1  16   5   47.63    2.27
  -1  16  -5   51.68    2.53
   1  16   5   48.58    2.45
   1  16   5   45.73    2.43
   1  16   5   47.40    2.43
  -1  16  -5   50.64    2.45
   1 -16   5   44.54    2.53
  -1 -16  -5   49.77    2.43
   1 -16   5   47.58    2.57
  -1  16  -6   79.85    3.82
   1  16   6   71.22    3.69
   1  16   6   70.11    3.91
   1  16   6   73.97    3.74
  -1  16  -6   83.46    3.75
   1  16   6   77.39    3.58
  -1 -16  -6   75.12    3.70
   1 -16   6   81.41    3.71
   1 -16   6   76.19    3.90
   1  16   7    1.94    0.26
   1  16   7    2.05    0.36
  -1  16  -7    2.46    0.40
   1  16   7    2.13    0.40
  -1  16  -7    1.50    0.43
   1 -16   7    1.92    0.48
  -1 -16  -7    1.67    0.32
   1 -16   7    1.60    0.38
  -1  16  -8    8.16    0.70
   1  16   8    7.92    0.55
   1  16   8    8.75    0.73
   1  16   8    7.53    0.63
   1 -16   8    8.35    0.70
   1 -16   8    7.95    0.83
  -1 -16  -8    6.68    0.60
   1  16   9    3.37    0.52
  -1  16  -9    3.29    0.48
   1  16   9    3.56    0.40
   1  16   9    3.71    0.44
  -1 -16  -9    2.97    0.43
   1 -16   9    2.44    0.59
   1 -16   9    3.41    0.56
   1  16  10   -0.10    0.23
  -1  16 -10   -0.30    0.27
   1  16  10   -0.21    0.31
   1  16  10    0.32    0.24
   1 -16  10    0.28    0.37
   1 -16  10   -0.12    0.39
   1  16  11    6.29    0.62
   1  16  11    6.37    0.71
  -1  16 -11    5.80    0.61
   1  16  11    6.48    0.53
   1 -16  11    5.88    0.74
  -1  16 -12   15.59    1.02
   1  16  12   15.09    0.86
   1  16  12   15.91    1.09
   1 -16  12   12.67    1.46
   1 -16  12   15.16    1.22
  -1  16 -13    4.85    0.74
   1  16  13    4.95    0.38
   1 -16  13    5.27    0.75
   1 -16  13    4.45    0.88
  -1  16 -14    6.42    0.77
   1  16  14    8.36    0.76
   1 -16  14    9.15    0.87
   1 -16  14    6.77    1.08
   1  16  15    4.75    0.58
   1 -16  15    3.35    0.82
   1 -16  15    3.73    0.67
   1  16  16    2.73    0.40
   1 -16  16    3.20    0.90
   1 -16  16    2.90    0.65
   1  16  17    3.52    0.44
   1  16  17    3.62    0.81
   1 -16  17    3.76    0.76
   1 -16  17    2.97    0.88
  -1  17  17    3.71    0.59
  -1 -17  17    4.23    0.77
  -1 -17  17    4.00    0.91
  -1  17  16   -0.25    0.38
  -1 -17  16    0.37    0.58
  -1 -17  16    0.74    0.51
  -1  17  15   12.57    1.05
  -1 -17  15   11.89    1.32
  -1 -17  15   11.79    1.07
  -1  17  14    3.21    0.62
   1  17 -14    4.22    0.59
  -1 -17  14    3.24    0.82
  -1 -17  14    3.88    0.66
   1  17 -13   15.16    1.08
  -1  17  13   16.35    1.23
  -1 -17  13   15.75    1.15
  -1 -17  13   17.60    1.51
  -1 -17  13   16.02    1.19
  -1  17  12    0.77    0.41
   1  17 -12    1.09    0.37
  -1 -17  12    1.62    0.52
   1  17 -11   37.51    1.97
  -1  17  11   34.81    2.08
  -1  17  11   31.42    1.74
  -1 -17  11   39.17    2.33
  -1 -17  11   37.12    1.99
  -1 -17  11   38.45    2.02
  -1  17  10    8.74    0.87
  -1  17  10    9.10    0.68
   1  17 -10    9.79    0.79
  -1  17  10   10.13    0.62
   1  17 -10    9.35    0.91
  -1 -17  10    9.81    0.82
   1 -17 -10    9.03    0.64
  -1 -17  10    8.58    1.00
  -1 -17  10    9.96    0.84
  -1  17   9   28.21    1.75
   1  17  -9   32.10    1.68
   1  17  -9   30.09    1.76
  -1  17   9   27.22    1.52
   1 -17  -9   28.32    1.55
  -1 -17   9   32.14    1.94
  -1 -17   9   31.05    1.69
  -1 -17   9   30.35    1.66
   1  17  -8    0.65    0.36
  -1  17   8    0.67    0.35
  -1  17   8    0.49    0.23
  -1  17   8    0.24    0.24
   1  17  -8   -0.09    0.29
  -1 -17   8    0.36    0.35
   1 -17  -8    0.40    0.21
  -1 -17   8    0.78    0.34
  -1 -17   8    0.60    0.32
  -1  17   7   36.91    2.07
  -1  17   7   41.85    2.25
  -1  17   7   40.69    2.04
   1  17  -7   43.99    2.18
   1  17  -7   41.90    2.24
  -1 -17   7   42.59    2.13
  -1 -17   7   44.12    2.37
   1 -17  -7   41.69    2.11
  -1  17   6    9.19    0.78
   1  17  -6   10.62    0.75
   1  17  -6   10.85    0.83
  -1  17   6    9.74    0.69
  -1  17   6    9.77    0.61
   1 -17  -6    9.70    0.72
  -1 -17   6   10.44    0.90
  -1 -17   6    9.53    0.69
   1 -17  -6    9.75    0.66
  -1  17   5    9.46    0.70
  -1  17   5   10.18    0.79
  -1  17   5    9.33    0.58
   1  17  -5    8.11    0.76
   1  17  -5    9.91    0.73
   1 -17  -5    9.53    0.62
  -1 -17   5    9.84    0.66
  -1 -17   5   11.09    0.86
   1 -17  -5    9.20    0.68
  -1  17   4    0.27    0.28
   1  17  -4    0.45    0.23
   1  17  -4    0.01    0.25
   1  17  -4    0.67    0.30
  -1  17   4    0.54    0.18
   1  17  -4    0.62    0.27
  -1  17   4    0.00    0.20
  -1  17   4    0.64    0.28
  -1 -17   4    0.26    0.34
  -1 -17   4    0.58    0.23
   1 -17  -4    0.19    0.21
   1 -17  -4    0.36    0.21
  -1  17   3    3.88    0.33
  -1  17   3    4.59    0.52
  -1  17   3    4.70    0.53
  -1  17   3    4.48    0.52
   1  17  -3    4.02    0.47
   1  17  -3    5.57    0.83
   1  17  -3    3.68    0.51
   1 -17  -3    4.06    0.49
   1 -17  -3    3.97    0.41
   1 -17  -3    4.61    0.51
  -1 -17   3    3.00    0.48
  -1 -17   3    4.41    0.55
   1 -17  -3    4.29    0.39
  -1 -17   3    4.28    0.40
   1  17  -2    6.58    0.61
  -1  17   2    6.21    0.59
   1  17  -2    6.77    0.54
  -1  17   2    6.67    0.44
  -1  17   2    7.06    0.58
   1  17  -2    5.98    0.59
   1  17  -2    6.38    0.56
  -1  17   2    6.69    0.61
  -1 -17   2    6.23    0.46
  -1 -17   2    5.49    0.58
   1 -17  -2    6.77    0.47
   1 -17  -2    7.00    0.60
   1 -17  -2    5.87    0.58
   1 -17  -2    6.37    0.51
  -1 -17   2    7.09    0.63
  -1  17   1    0.17    0.14
   1  17  -1   -0.09    0.25
   1  17  -1    0.11    0.22
  -1  17   1   -0.08    0.20
   1  17  -1    0.41    0.22
  -1  17   1    0.35    0.25
   1  17  -1    0.16    0.24
  -1  17   1   -0.23    0.24
   1 -17  -1    0.06    0.16
   1 -17  -1    0.13    0.24
  -1 -17   1    0.22    0.23
  -1 -17   1    0.12    0.22
  -1 -17   1    0.02    0.15
   1 -17  -1   -0.21    0.21
   1  17   0    4.74    0.32
  -1  17   0    4.89    0.35
  -1  17   0    4.25    0.44
  -1  17   0    4.71    0.50
  -1  17   0    3.12    0.46
   1  17   0    3.61    0.45
  -1  17   0    4.98    0.52
   1  17   0    4.03    0.50
   1  17   0    4.65    0.55
   1  17   0    3.95    0.43
   1 -17   0    3.88    0.37
  -1 -17   0    3.62    0.33
  -1 -17   0    4.17    0.49
   1 -17   0    4.12    0.45
   1 -17   0    4.42    0.51
  -1 -17   0    4.60    0.47
  -1  17  -1    3.62    0.45
   1  17   1    3.47    0.41
   1  17   1    3.26    0.27
  -1  17  -1    3.70    0.32
   1  17   1    3.39    0.43
  -1  17  -1    3.31    0.38
  -1  17  -1    3.33    0.46
  -1  17  -1    3.79    0.52
   1  17   1    3.38    0.46
   1  17   1    2.87    0.45
   1 -17   1    3.69    0.36
   1 -17   1    3.12    0.44
   1 -17   1    3.20    0.44
  -1 -17  -1    3.15    0.43
  -1 -17  -1    3.35    0.43
  -1 -17  -1    3.28    0.29
  -1  17  -2   26.69    1.60
  -1  17  -2   30.87    1.65
   1  17   2   29.55    1.54
  -1  17  -2   29.71    1.48
  -1  17  -2   29.31    1.59
  -1  17  -2   29.57    1.66
   1  17   2   30.90    1.61
   1  17   2   27.72    1.59
   1  17   2   26.86    1.40
   1  17   2   29.50    1.57
   1 -17   2   28.60    1.63
   1 -17   2   28.00    1.60
  -1 -17  -2   27.88    1.56
  -1 -17  -2   31.00    1.72
   1 -17   2   29.57    1.49
  -1 -17  -2   30.04    1.43
  -1  17  -3   15.53    1.03
   1  17   3   14.94    0.94
   1  17   3   13.50    0.74
  -1  17  -3   15.17    0.95
   1  17   3   13.91    0.95
  -1  17  -3   15.74    0.93
   1  17   3   12.60    0.85
  -1  17  -3   14.47    1.03
   1  17   3   14.34    1.03
  -1 -17  -3   14.40    0.93
   1 -17   3   15.50    0.87
   1 -17   3   14.30    1.04
  -1 -17  -3   14.23    0.78
   1 -17   3   14.71    1.09
  -1  17  -4   73.92    3.76
  -1  17  -4   80.20    3.81
   1  17   4   73.15    3.72
   1  17   4   76.26    3.74
   1  17   4   74.72    3.55
   1  17   4   79.04    3.74
  -1  17  -4   79.76    3.75
   1 -17   4   82.79    3.68
  -1 -17  -4   75.86    3.58
  -1 -17  -4   77.63    3.74
   1 -17   4   70.71    3.83
   1  17   5   28.44    1.36
  -1  17  -5   28.07    1.62
  -1  17  -5   28.97    1.57
   1  17   5   29.28    1.55
   1  17   5   27.69    1.54
   1  17   5   26.76    1.54
  -1 -17  -5   27.59    1.53
   1 -17   5   25.80    1.65
   1 -17   5   27.96    1.49
   1  17   6    0.72    0.30
  -1  17  -6    1.46    0.39
   1  17   6    1.34    0.22
   1  17   6    0.87    0.32
  -1  17  -6    1.33    0.39
   1 -17   6    1.61    0.36
   1 -17   6    0.97    0.42
   1  17   7   17.88    1.15
   1  17   7   20.47    1.24
  -1  17  -7   21.17    1.23
   1  17   7   18.57    1.03
  -1  17  -7   20.70    1.32
  -1 -17  -7   20.38    1.16
   1 -17   7   20.39    1.40
   1 -17   7   21.02    1.19
   1  17   8   42.00    2.20
   1  17   8   37.11    1.99
   1  17   8   39.28    2.08
  -1  17  -8   42.24    2.16
   1 -17   8   45.11    2.17
   1 -17   8   39.41    2.35
  -1 -17  -8   39.93    2.09
   1  17   9   20.44    1.14
   1  17   9   19.27    1.26
  -1  17  -9   20.97    1.23
   1  17   9   16.62    1.04
   1 -17   9   20.82    1.24
   1 -17   9   17.79    1.41
  -1 -17  -9   19.38    1.14
   1  17  10    0.41    0.37
  -1  17 -10    0.40    0.33
   1  17  10    0.94    0.30
   1  17  10    1.05    0.25
   1 -17  10    0.49    0.48
   1 -17  10    1.07    0.43
  -1  17 -11   34.13    1.91
   1  17  11   35.83    2.01
   1  17  11   34.47    1.83
   1  17  11   35.41    1.79
   1 -17  11   34.12    2.23
   1 -17  11   35.67    1.99
   1  17  12    0.06    0.31
  -1  17 -12   -0.31    0.27
   1  17  12   -0.13    0.21
   1 -17  12    0.02    0.38
   1 -17  12   -0.14    0.47
   1  17  13   11.59    0.70
   1  17  13   12.48    0.98
   1 -17  13   13.57    1.08
   1 -17  13   12.73    1.32
   1  17  14   -0.22    0.33
   1 -17  14    0.71    0.63
   1 -17  14    0.21    0.46
   1  17  15    4.04    0.56
   1 -17  15    3.60    0.72
   1 -17  15    3.86    0.91
   1  17  16    0.13    0.27
   1  17  16    0.59    0.28
   1 -17  16   -0.20    0.58
  -1  18  17    2.65    0.53
  -1 -18  17    2.55    0.93
  -1 -18  17    2.42    0.69
  -1  18  16    2.93    0.60
  -1 -18  16    2.42    0.80
  -1 -18  16    2.66    0.65
  -1  18  15    1.17    0.47
  -1 -18  15    0.83    0.56
  -1 -18  15    1.03    0.56
   1  18 -14    0.48    0.38
  -1  18  14    1.02    0.46
  -1 -18  14    2.00    0.55
  -1 -18  14    1.84    0.65
   1  18 -13    0.57    0.42
  -1  18  13    1.04    0.47
  -1 -18  13    0.69    0.55
  -1 -18  13    1.58    0.53
   1  18 -12   17.30    1.13
  -1 -18  12   15.80    1.42
  -1 -18  12   16.11    1.28
   1  18 -11   -0.27    0.28
  -1  18  11    0.02    0.19
  -1  18  11   -0.22    0.36
  -1 -18  11   -0.37    0.47
  -1 -18  11   -0.78    0.29
  -1 -18  11    0.68    0.42
   1  18 -10    1.95    0.53
  -1  18  10    1.95    0.37
  -1  18  10    1.49    0.48
  -1  18  10    1.58    0.29
   1  18 -10    1.56    0.41
  -1 -18  10    1.02    0.40
  -1 -18  10    0.67    0.50
  -1 -18  10    2.30    0.49
   1 -18 -10    1.91    0.32
   1  18  -9   16.61    1.16
   1  18  -9   17.09    1.09
  -1  18   9   16.23    0.93
  -1  18   9   13.30    0.91
  -1  18   9   15.83    1.17
  -1 -18   9   17.25    1.11
   1 -18  -9   15.92    0.95
  -1 -18   9   15.90    1.28
  -1 -18   9   15.72    1.05
   1  18  -8   -0.30    0.30
   1  18  -8    0.21    0.32
  -1  18   8   -0.14    0.23
  -1  18   8   -0.05    0.28
  -1 -18   8    0.55    0.30
   1 -18  -8    0.05    0.20
  -1 -18   8   -0.21    0.25
  -1 -18   8    0.25    0.37
  -1  18   7    4.15    0.48
   1  18  -7    5.77    0.61
   1  18  -7    5.46    0.68
  -1  18   7    5.68    0.68
  -1  18   7    4.23    0.40
  -1 -18   7    6.03    0.79
  -1 -18   7    5.18    0.54
   1 -18  -7    4.96    0.51
   1 -18  -7    5.28    0.48
  -1  18   6    7.23    0.71
  -1  18   6    7.54    0.50
   1  18  -6    7.61    0.67
  -1  18   6    6.57    0.59
   1  18  -6    7.00    0.72
   1 -18  -6    7.74    0.57
  -1 -18   6    7.74    0.62
  -1 -18   6    7.54    0.80
   1 -18  -6    7.13    0.62
   1  18  -5   11.16    0.89
  -1  18   5   11.39    0.67
  -1  18   5   12.12    0.90
  -1  18   5   10.34    0.77
   1  18  -5   11.61    0.84
  -1 -18   5   12.66    0.96
   1 -18  -5   10.82    0.78
   1 -18  -5   11.23    0.72
  -1 -18   5   12.21    0.75
  -1  18   4   11.91    0.87
   1  18  -4   14.45    0.92
  -1  18   4   13.63    0.76
   1  18  -4   13.92    0.92
   1  18  -4   13.48    0.97
  -1  18   4   14.60    0.98
  -1 -18   4   13.89    1.00
   1 -18  -4   14.49    0.95
   1 -18  -4   11.81    0.92
   1 -18  -4   14.74    0.82
  -1 -18   4   13.88    0.82
   1  18  -3   27.10    1.63
  -1  18   3   29.00    1.74
   1  18  -3   28.50    1.69
   1  18  -3   29.66    1.59
  -1  18   3   29.01    1.45
  -1  18   3   30.66    1.61
  -1  18   3   31.19    1.66
   1  18  -3   28.62    1.60
   1 -18  -3   27.80    1.59
  -1 -18   3   28.11    1.70
   1 -18  -3   29.59    1.49
   1 -18  -3   28.48    1.63
  -1 -18   3   30.76    1.49
   1  18  -2    1.42    0.38
  -1  18   2    1.11    0.34
  -1  18   2    1.31    0.34
   1  18  -2    1.69    0.35
  -1  18   2    1.40    0.35
   1  18  -2    2.45    0.42
   1  18  -2    2.10    0.36
  -1  18   2    1.75    0.25
   1 -18  -2    1.58    0.27
  -1 -18   2    1.43    0.40
  -1 -18   2    1.59    0.37
   1 -18  -2    1.57    0.33
  -1 -18   2    1.91    0.28
   1 -18  -2    1.43    0.30
  -1  18   1   61.33    2.92
  -1  18   1   58.47    2.97
   1  18  -1   61.87    2.96
  -1  18   1   60.09    2.82
  -1  18   1   59.37    2.98
   1  18  -1   60.47    2.94
  -1  18   1   59.69    3.02
   1  18  -1   58.30    3.02
   1  18  -1   60.30    3.11
   1 -18  -1   59.13    3.01
  -1 -18   1   61.34    2.82
   1 -18  -1   57.70    2.83
   1 -18  -1   54.98    2.96
  -1 -18   1   55.66    2.98
  -1 -18   1   61.83    2.98
  -1  18   0    9.36    0.68
  -1  18   0    8.97    0.74
   1  18   0    9.12    0.75
   1  18   0   10.34    0.57
   1  18   0    9.96    0.70
  -1  18   0    9.06    0.74
  -1  18   0    9.69    0.76
   1  18   0    9.61    0.76
   1  18   0    9.73    0.72
  -1  18   0   10.35    0.60
   1 -18   0   11.01    0.87
  -1 -18   0    9.04    0.72
   1 -18   0    9.19    0.73
   1 -18   0   10.35    0.62
  -1 -18   0    9.87    0.75
  -1 -18   0   10.15    0.58
   1  18   1   14.75    0.94
  -1  18  -1   14.43    1.29
   1  18   1   14.68    0.77
   1  18   1   15.05    0.98
  -1  18  -1   14.74    0.96
  -1  18  -1   13.40    1.00
   1  18   1   15.51    0.91
   1  18   1   14.40    0.97
  -1  18  -1   15.19    0.83
  -1 -18  -1   15.13    0.78
  -1 -18  -1   14.28    0.96
   1 -18   1   14.30    0.96
  -1 -18  -1   13.27    0.93
   1 -18   1   14.91    0.84
   1  18   2    9.98    0.78
  -1  18  -2    9.63    0.75
   1  18   2    9.80    0.55
   1  18   2    9.60    0.75
   1  18   2    9.60    0.68
  -1  18  -2    9.10    0.76
   1  18   2   10.51    0.83
  -1  18  -2   10.48    0.68
  -1  18  -2   10.02    0.71
  -1 -18  -2    9.95    0.74
   1 -18   2    9.25    0.79
  -1 -18  -2   10.61    0.59
   1 -18   2   10.67    0.65
  -1 -18  -2    8.65    0.70
   1  18   3   22.11    1.28
   1  18   3   22.00    1.09
  -1  18  -3   24.08    1.32
  -1  18  -3   22.72    1.27
  -1  18  -3   19.85    1.31
   1  18   3   19.70    1.29
   1  18   3   21.75    1.30
   1  18   3   22.52    1.24
   1 -18   3   23.71    1.21
  -1 -18  -3   21.45    1.29
  -1 -18  -3   21.32    1.29
   1 -18   3   23.23    1.39
  -1 -18  -3   22.49    1.13
   1  18   4   28.54    1.62
   1  18   4   26.53    1.56
  -1  18  -4   30.20    1.64
   1  18   4   28.89    1.43
   1  18   4   29.23    1.62
   1  18   4   30.59    1.65
  -1  18  -4   29.83    1.69
  -1 -18  -4   29.64    1.46
  -1 -18  -4   33.28    2.06
   1 -18   4   31.36    1.57
  -1 -18  -4   28.86    1.63
   1 -18   4   28.90    1.74
   1  18   5   32.41    1.83
   1  18   5   33.44    1.86
   1  18   5   35.20    1.65
  -1  18  -5   33.83    1.92
  -1  18  -5   35.08    1.86
  -1 -18  -5   33.28    1.69
   1 -18   5   34.88    2.00
   1 -18   5   36.26    1.80
  -1  18  -6    3.16    0.48
   1  18   6    2.59    0.45
   1  18   6    3.39    0.51
  -1  18  -6    3.02    0.55
   1  18   6    3.25    0.28
   1 -18   6    3.50    0.57
   1 -18   6    3.40    0.47
  -1 -18  -6    3.06    0.47
  -1  18  -7   18.23    1.14
   1  18   7   16.11    1.14
   1  18   7   16.33    1.06
  -1  18  -7   18.48    1.23
   1  18   7   17.55    0.93
   1 -18   7   14.95    1.22
   1 -18   7   18.67    1.10
  -1  18  -8    3.77    0.61
   1  18   8    2.66    0.43
   1  18   8    2.88    0.34
   1  18   8    3.59    0.57
  -1  18  -8    2.67    0.49
   1 -18   8    2.28    0.57
   1 -18   8    2.93    0.50
  -1 -18  -8    2.87    0.51
  -1  18  -9   -0.61    0.27
   1  18   9   -0.15    0.16
   1  18   9   -0.63    0.25
   1  18   9   -0.25    0.24
   1 -18   9   -0.20    0.35
  -1 -18  -9   -0.22    0.21
   1 -18   9   -0.34    0.31
   1  18  10   28.72    1.48
   1  18  10   28.27    1.67
   1  18  10   23.64    1.42
  -1  18 -10   28.67    1.59
   1 -18  10   28.72    1.91
  -1 -18 -10   25.40    1.50
   1 -18  10   29.01    1.61
   1  18  11    1.44    0.32
   1  18  11    1.22    0.42
   1  18  11    1.03    0.28
   1 -18  11    0.39    0.37
   1 -18  11    0.71    0.59
  -1  18 -12    0.62    0.40
   1  18  12    1.35    0.28
   1 -18  12    0.56    0.56
   1 -18  12    1.26    0.52
   1  18  13    5.30    0.42
  -1  18 -13    4.08    0.62
   1  18  13    5.00    0.71
   1 -18  13    5.42    0.80
   1 -18  13    5.12    0.96
   1  18  14    0.66    0.37
   1 -18  14    0.68    0.48
   1 -18  14    0.48    0.50
   1  18  15    4.66    0.62
   1 -18  15    6.09    0.85
   1 -18  15    6.18    1.08
   1  18  16    0.55    0.30
   1 -18  16    0.77    0.63
   1 -18  16    0.60    0.88
  -1  19  16    1.95    0.52
  -1 -19  16    4.64    1.23
  -1  19  15    1.49    0.52
  -1 -19  15    0.77    0.56
  -1 -19  15    0.08    0.45
  -1  19  14   -0.25    0.31
   1  19 -14   -0.57    0.37
  -1 -19  14    0.07    0.41
  -1 -19  14    0.10    0.42
   1  19 -13    2.32    0.48
  -1  19  13    2.24    0.56
  -1 -19  13    1.96    0.62
  -1 -19  13    1.59    0.53
   1  19 -12    0.98    0.40
  -1  19  12    1.01    0.45
  -1  19  12    0.73    0.19
  -1 -19  12    0.50    0.53
  -1 -19  12    1.25    0.48
  -1  19  11    1.17    0.46
  -1  19  11    0.73    0.23
   1  19 -11    1.56    0.43
  -1 -19  11    1.72    0.49
  -1 -19  11    0.71    0.55
   1  19 -10    5.95    0.79
  -1  19  10    5.77    0.78
   1  19 -10    5.65    0.66
  -1  19  10    5.37    0.48
  -1 -19  10    6.77    0.73
  -1 -19  10    5.09    0.83
   1 -19 -10    5.40    0.52
   1  19  -9    4.07    0.58
  -1  19   9    4.59    0.69
  -1  19   9    3.78    0.44
   1  19  -9    4.71    0.68
  -1 -19   9    4.41    0.75
   1 -19  -9    3.97    0.48
  -1 -19   9    4.26    0.55
   1  19  -8   15.75    1.04
   1  19  -8   15.67    1.13
  -1  19   8   12.26    0.87
  -1  19   8   13.53    1.08
  -1  19   8   14.44    0.92
   1 -19  -8   14.41    0.91
  -1 -19   8   16.16    1.00
  -1 -19   8   16.47    1.26
  -1  19   7    0.95    0.21
   1  19  -7    1.32    0.41
   1  19  -7    1.38    0.45
  -1  19   7    0.97    0.29
  -1  19   7    1.13    0.41
  -1 -19   7    0.93    0.44
  -1 -19   7    1.21    0.35
   1 -19  -7    1.32    0.29
   1 -19  -7    0.70    0.31
  -1  19   6    2.90    0.33
   1  19  -6    3.33    0.49
   1  19  -6    2.55    0.50
  -1  19   6    2.92    0.55
  -1  19   6    2.32    0.40
   1 -19  -6    3.18    0.40
  -1 -19   6    2.35    0.40
   1 -19  -6    3.18    0.58
  -1 -19   6    3.21    0.57
  -1  19   5    0.87    0.30
  -1  19   5    0.67    0.34
  -1  19   5    1.19    0.23
   1  19  -5    0.78    0.38
   1  19  -5    1.13    0.37
  -1 -19   5    0.54    0.34
   1 -19  -5    0.91    0.26
   1 -19  -5    1.23    0.32
  -1  19   4   38.75    2.10
  -1  19   4   38.26    2.03
   1  19  -4   37.59    2.10
  -1  19   4   37.79    1.88
   1  19  -4   38.53    2.04
   1 -19  -4   40.58    1.94
   1 -19  -4   37.34    2.02
   1 -19  -4   38.17    2.08
  -1 -19   4   38.79    2.14
  -1 -19   4   40.46    1.95
   1  19  -3   10.46    0.78
   1  19  -3   10.20    0.75
  -1  19   3   10.35    0.60
   1  19  -3    9.43    0.80
  -1  19   3    9.65    0.80
  -1  19   3    9.84    0.75
  -1 -19   3   10.09    0.65
   1 -19  -3    9.77    0.79
   1 -19  -3    9.50    0.64
  -1 -19   3    8.80    0.80
   1 -19  -3    9.99    0.76
   1  19  -2   78.08    4.13
  -1  19   2   83.23    3.95
   1  19  -2   85.42    4.12
  -1  19   2   83.58    4.11
  -1  19   2   84.31    4.18
   1  19  -2   90.20    4.11
   1 -19  -2   81.45    4.12
   1 -19  -2   88.34    4.14
   1 -19  -2   83.73    3.98
  -1 -19   2   85.82    3.97
  -1 -19   2   85.66    4.14
   1  19  -1    3.16    0.51
  -1  19   1    3.87    0.53
   1  19  -1    4.54    0.53
   1  19  -1    3.97    0.52
  -1  19   1    3.40    0.35
  -1  19   1    5.03    0.59
  -1  19   1    4.21    0.46
   1  19  -1    3.97    0.47
  -1 -19   1    4.11    0.83
   1 -19  -1    3.95    0.50
   1 -19  -1    4.44    0.51
   1 -19  -1    3.37    0.38
  -1 -19   1    4.08    0.36
   1  19   0   59.18    3.07
  -1  19   0   62.53    3.06
   1  19   0   62.78    3.07
  -1  19   0   62.31    3.20
   1  19   0   62.76    2.93
  -1  19   0   65.01    3.12
   1  19   0   61.64    3.14
  -1  19   0   63.64    2.96
   1  19   0   60.12    3.15
  -1 -19   0   62.57    2.92
   1 -19   0   61.30    3.10
   1 -19   0   59.54    3.20
   1 -19   0   62.83    2.96
  -1 -19   0   60.91    3.21
   1  19   1    1.69    0.37
  -1  19  -1    2.85    0.33
  -1  19  -1    1.60    0.40
  -1  19  -1    2.21    0.46
   1  19   1    2.59    0.39
   1  19   1    2.41    0.26
   1  19   1    2.95    0.45
  -1  19  -1    2.52    0.41
  -1 -19  -1    2.12    0.46
   1 -19   1    2.19    0.45
  -1 -19  -1    1.83    0.26
  -1 -19  -1    1.85    0.39
   1 -19   1    2.55    0.33
  -1  19  -2   11.15    0.69
   1  19   2   10.56    0.84
   1  19   2   10.84    0.82
  -1  19  -2   11.62    0.84
  -1  19  -2   11.02    0.86
   1  19   2   11.22    0.81
   1  19   2   12.44    0.78
   1  19   2   11.55    0.62
  -1  19  -2   10.33    0.77
  -1 -19  -2   10.63    0.81
   1 -19   2   11.65    0.72
  -1 -19  -2   11.08    0.65
   1 -19   2   11.64    0.89
  -1  19  -3   30.97    1.68
  -1  19  -3   27.34    1.69
   1  19   3   29.29    1.66
   1  19   3   32.22    1.62
   1  19   3   28.88    1.66
   1  19   3   31.02    1.46
  -1 -19  -3   26.80    1.65
   1 -19   3   31.09    1.76
  -1 -19  -3   30.65    1.49
  -1 -19  -3   28.25    1.66
   1 -19   3   32.17    1.57
   1  19   4   42.06    2.29
   1  19   4   43.64    2.08
   1  19   4   45.22    2.24
  -1  19  -4   41.92    2.34
  -1  19  -4   44.90    2.30
   1  19   4   41.68    2.28
   1 -19   4   47.24    2.23
  -1 -19  -4   40.74    2.27
   1 -19   4   42.59    2.39
  -1 -19  -4   44.72    2.11
  -1 -19  -4   46.46    2.34
   1  19   5    1.08    0.35
  -1  19  -5    1.09    0.38
   1  19   5    0.48    0.31
   1  19   5    0.69    0.28
  -1  19  -5    0.33    0.36
   1  19   5    0.37    0.15
  -1 -19  -5    0.45    0.21
   1 -19   5    0.70    0.38
  -1 -19  -5    0.48    0.30
   1 -19   5    0.87    0.30
   1  19   6    1.01    0.36
  -1  19  -6    0.81    0.37
  -1  19  -6    0.10    0.36
   1  19   6    0.58    0.30
   1  19   6    0.81    0.18
   1 -19   6    1.24    0.47
  -1 -19  -6    0.72    0.29
   1 -19   6    0.83    0.31
  -1  19  -7   19.30    1.25
  -1  19  -7   17.21    1.14
   1  19   7   17.03    1.17
   1  19   7   15.19    1.06
  -1 -19  -7   15.86    1.06
   1 -19   7   17.35    1.30
   1 -19   7   18.94    1.11
   1  19   8    0.69    0.39
   1  19   8    0.80    0.32
  -1  19  -8    0.12    0.38
  -1  19  -8    0.73    0.35
   1  19   8    0.59    0.21
   1 -19   8    0.78    0.39
   1 -19   8    0.93    0.43
  -1 -19  -8    0.60    0.30
   1  19   9    7.14    0.63
  -1  19  -9    7.34    0.72
   1  19   9    7.40    0.77
   1  19   9    5.88    0.49
  -1 -19  -9    8.33    0.67
   1 -19   9    7.00    0.91
   1 -19   9    6.54    0.73
   1  19  10    0.35    0.23
  -1  19 -10    0.13    0.33
   1  19  10    0.31    0.25
   1  19  10   -0.08    0.31
   1 -19  10    0.27    0.52
   1 -19  10   -0.43    0.30
  -1 -19 -10   -0.35    0.31
   1  19  11    1.75    0.34
   1  19  11    1.51    0.47
  -1  19 -11    1.17    0.42
   1  19  11    1.13    0.29
   1 -19  11    0.97    0.59
   1 -19  11    0.76    0.55
  -1  19 -12    0.27    0.38
   1  19  12    1.42    0.29
   1  19  12    1.33    0.42
   1 -19  12    1.22    0.64
   1 -19  12    1.70    0.54
   1  19  13    2.44    0.53
  -1  19 -13    1.82    0.50
   1  19  13    2.15    0.28
   1 -19  13    2.17    0.71
   1 -19  13    2.10    0.55
   1  19  14    3.23    0.58
   1 -19  14    2.95    0.66
   1 -19  14    2.42    0.76
   1  19  15    6.75    0.71
   1 -19  15    7.10    1.14
   1 -19  15    5.38    0.83
   1  19  16    3.70    0.53
   1 -19  16    3.39    0.89
   1 -19  16    3.05    0.72
  -1  20  16   14.95    1.23
  -1 -20  16   16.52    1.60
  -1 -20  16   15.88    1.41
  -1  20  15    0.31    0.40
  -1 -20  15    0.54    0.58
  -1 -20  15    0.91    0.50
   1  20 -14    8.10    0.95
  -1 -20  14   10.06    1.31
  -1 -20  14    9.16    0.94
  -1  20  13    2.09    0.55
   1  20 -13    2.19    0.52
  -1 -20  13    2.60    0.58
  -1 -20  13    2.10    0.73
  -1  20  12    8.14    0.88
  -1  20  12    8.27    0.52
   1  20 -12    7.00    0.75
  -1 -20  12    8.56    0.85
  -1 -20  12    7.19    1.03
   1  20 -11   -0.53    0.30
  -1  20  11    0.26    0.19
  -1 -20  11   -0.53    0.34
   1 -20 -11   -0.23    0.22
  -1 -20  11   -0.33    0.41
  -1  20  10    4.37    0.48
   1  20 -10    4.65    0.71
   1  20 -10    5.36    0.63
  -1  20  10    3.63    0.66
   1 -20 -10    4.28    0.50
  -1 -20  10    4.85    0.65
  -1 -20  10    3.68    0.76
   1  20  -9    2.82    0.53
  -1  20   9    2.58    0.37
  -1  20   9    3.05    0.42
   1  20  -9    2.67    0.57
  -1  20   9    2.69    0.55
   1 -20  -9    3.17    0.42
  -1 -20   9    3.18    0.69
  -1 -20   9    3.25    0.54
   1  20  -8   28.11    1.73
  -1  20   8   30.53    1.57
  -1  20   8   24.87    1.46
   1  20  -8   30.31    1.67
  -1  20   8   26.32    1.72
  -1 -20   8   30.98    1.62
  -1 -20   8   30.77    1.89
   1  20  -7    1.33    0.41
  -1  20   7    1.22    0.45
   1  20  -7    1.85    0.48
  -1  20   7    0.98    0.33
  -1  20   7    0.93    0.24
   1 -20  -7    1.51    0.35
   1 -20  -7    1.53    0.35
  -1 -20   7    1.17    0.47
  -1 -20   7    1.67    0.40
  -1  20   6    4.50    0.63
   1  20  -6    3.35    0.57
  -1  20   6    3.13    0.47
  -1  20   6    3.47    0.35
   1  20  -6    3.86    0.56
   1 -20  -6    4.54    0.47
   1 -20  -6    4.49    0.55
  -1 -20   6    4.16    0.51
  -1 -20   6    4.46    0.66
   1  20  -5    5.68    0.70
   1  20  -5    6.08    0.65
  -1  20   5    5.69    0.69
  -1  20   5    6.28    0.58
  -1  20   5    5.24    0.43
  -1 -20   5    5.74    0.71
  -1 -20   5    5.83    0.53
   1 -20  -5    6.33    0.51
   1 -20  -5    6.18    0.59
  -1  20   4    5.38    0.41
  -1  20   4    5.16    0.67
   1  20  -4    4.84    0.65
  -1  20   4    5.11    0.58
   1  20  -4    6.65    0.65
   1 -20  -4    5.50    0.49
   1 -20  -4    5.39    0.64
  -1 -20   4    4.90    0.65
   1 -20  -4    5.47    0.58
  -1 -20   4    6.68    0.53
   1  20  -3   14.14    0.98
   1  20  -3   12.59    0.89
   1  20  -3   12.59    0.91
  -1  20   3   12.27    0.72
  -1  20   3   13.03    0.95
  -1  20   3   12.86    0.92
  -1 -20   3   13.05    0.79
   1 -20  -3   12.36    0.93
  -1 -20   3   13.61    0.99
   1 -20  -3   12.10    0.78
   1 -20  -3   12.54    0.89
  -1  20   2    4.95    0.38
   1  20  -2    3.83    0.57
  -1  20   2    4.87    0.75
  -1  20   2    5.48    0.52
   1  20  -2    4.73    0.52
   1  20  -2    4.67    0.57
  -1  20   2    5.75    0.63
   1 -20  -2    4.75    0.57
   1 -20  -2    4.43    0.56
  -1 -20   2    5.51    0.64
  -1 -20   2    5.15    0.43
   1 -20  -2    4.35    0.43
  -1  20   1    2.73    0.42
  -1  20   1    2.52    0.47
  -1  20   1    3.02    0.34
   1  20  -1    2.92    0.51
   1  20  -1    2.71    0.55
  -1  20   1    2.29    0.45
   1  20  -1    1.73    0.41
   1 -20  -1    2.70    0.36
  -1 -20   1    3.64    0.37
  -1 -20   1    2.55    0.44
   1 -20  -1    2.18    0.43
   1  20   0    0.77    0.31
  -1  20   0    0.32    0.33
  -1  20   0    0.54    0.31
   1  20   0    0.44    0.17
  -1  20   0    0.87    0.22
   1  20   0    0.02    0.32
   1  20   0    0.67    0.29
   1 -20   0    0.69    0.34
   1 -20   0    0.52    0.23
  -1 -20   0    0.37    0.28
  -1 -20   0    0.61    0.20
   1  20   1   12.14    0.86
  -1  20  -1   10.88    0.81
   1  20   1   12.61    0.66
  -1  20  -1   12.50    0.90
   1  20   1   10.99    0.80
  -1  20  -1   11.22    0.89
   1  20   1   10.74    0.87
   1 -20   1   12.40    0.74
  -1 -20  -1   11.25    0.85
  -1 -20  -1   11.34    0.67
   1 -20   1   11.94    0.91
  -1  20  -2    9.99    0.77
  -1  20  -2   11.23    0.87
   1  20   2   11.85    0.87
   1  20   2   12.19    0.79
  -1  20  -2    9.81    0.87
   1  20   2   11.64    0.63
   1  20   2   11.12    0.85
  -1  20  -2   12.04    0.72
  -1 -20  -2    9.46    0.83
   1 -20   2   10.55    0.90
  -1 -20  -2   11.60    0.67
   1 -20   2   12.08    0.75
  -1  20  -3    0.13    0.31
   1  20   3    0.67    0.33
   1  20   3   -0.05    0.13
  -1  20  -3    0.10    0.30
   1  20   3    0.02    0.21
   1  20   3   -0.26    0.27
   1 -20   3    0.47    0.33
  -1 -20  -3    0.18    0.28
   1 -20   3    0.32    0.25
  -1 -20  -3   -0.10    0.25
  -1 -20  -3    0.19    0.19
   1  20   4   16.60    1.00
  -1  20  -4   16.29    1.07
   1  20   4   15.30    0.82
  -1  20  -4   15.19    1.12
   1  20   4   16.01    1.08
  -1 -20  -4   16.04    1.06
  -1 -20  -4   14.81    0.86
   1 -20   4   16.72    0.97
   1 -20   4   16.57    1.17
  -1 -20  -4   15.10    1.07
   1  20   5    0.15    0.25
   1  20   5    0.46    0.34
  -1  20  -5    0.10    0.35
   1  20   5    0.04    0.29
  -1  20  -5    0.31    0.33
   1  20   5   -0.08    0.12
  -1 -20  -5    0.11    0.18
  -1 -20  -5   -0.72    0.26
   1 -20   5    0.76    0.38
   1 -20   5    0.26    0.29
  -1  20  -6   58.86    2.89
   1  20   6   53.43    2.84
   1  20   6   54.92    2.90
   1  20   6   54.47    2.64
  -1  20  -6   58.58    2.99
  -1 -20  -6   54.70    2.84
   1 -20   6   59.17    2.82
   1 -20   6   54.27    3.02
   1  20   7    0.28    0.34
  -1  20  -7   -0.48    0.34
   1  20   7    0.23    0.16
   1  20   7   -0.40    0.25
  -1  20  -7    0.76    0.39
   1 -20   7   -0.12    0.30
   1 -20   7    0.15    0.38
  -1 -20  -7    0.21    0.26
   1  20   8   51.02    2.80
   1  20   8   54.02    2.70
  -1  20  -8   52.69    2.87
  -1  20  -8   55.37    2.78
  -1 -20  -8   51.68    2.71
   1 -20   8   52.60    2.98
   1 -20   8   54.58    2.73
   1  20   9    0.20    0.27
  -1  20  -9    0.11    0.35
   1  20   9    0.17    0.19
   1  20   9    0.04    0.34
  -1 -20  -9   -0.05    0.24
   1 -20   9   -0.38    0.40
   1 -20   9    0.60    0.39
   1  20  10    5.14    0.53
  -1  20 -10    4.58    0.62
   1  20  10    3.63    0.63
   1  20  10    4.06    0.41
   1 -20  10    5.38    0.67
  -1 -20 -10    4.37    0.54
   1 -20  10    4.98    0.88
  -1  20 -11    0.78    0.39
   1  20  11    1.55    0.60
   1  20  11    1.97    0.34
   1 -20  11    0.80    0.50
   1 -20  11    0.91    0.48
   1  20  12   15.54    1.13
  -1  20 -12   10.48    1.13
   1  20  12   12.04    0.80
   1 -20  12   13.83    1.09
   1 -20  12   13.05    1.33
  -1  20 -13    1.23    0.48
   1  20  13    2.71    0.56
   1  20  13    2.18    0.29
   1 -20  13    1.74    0.59
   1 -20  13    2.58    0.76
   1  20  14    4.77    0.60
   1  20  14    6.57    0.77
   1 -20  14    6.76    0.90
   1 -20  14    8.30    1.14
   1  20  15    2.22    0.49
   1 -20  15    1.04    0.61
   1 -20  15    1.24    0.77
   1  20  16    4.54    0.61
   1 -20  16    4.06    0.76
   1 -20  16    3.53    0.93
  -1  21  16    0.69    0.49
  -1 -21  16    0.46    0.56
  -1 -21  16    1.20    0.70
  -1  21  15    4.96    0.79
  -1 -21  15    6.26    0.88
  -1 -21  15    6.13    1.03
  -1  21  14    3.67    0.69
  -1 -21  14    3.29    0.69
  -1 -21  14    2.58    0.70
  -1  21  13    8.90    0.95
   1  21 -13    6.70    0.78
  -1 -21  13    8.06    1.14
  -1 -21  13    7.57    0.86
   1  21 -12    0.39    0.35
  -1  21  12    1.07    0.45
  -1  21  12    0.95    0.22
  -1 -21  12    0.86    0.56
  -1 -21  12    0.50    0.43
   1  21 -11    0.66    0.47
   1  21 -11    1.59    0.45
  -1  21  11    1.56    0.28
  -1  21  11    1.49    0.53
   1 -21 -11    1.05    0.32
  -1 -21  11    1.10    0.56
  -1  21  10   14.87    0.93
  -1  21  10   13.16    1.15
   1  21 -10   16.38    1.12
   1  21 -10   13.92    1.18
  -1 -21  10   16.97    1.10
  -1 -21  10   15.78    1.36
   1 -21 -10   15.05    0.96
  -1  21   9    4.93    0.55
  -1  21   9    5.24    0.77
   1  21  -9    5.03    0.75
   1  21  -9    5.60    0.68
  -1  21   9    4.51    0.43
  -1 -21   9    4.61    0.78
   1 -21  -9    5.11    0.53
  -1 -21   9    5.31    0.63
  -1  21   8    7.41    0.65
  -1  21   8    6.71    0.79
   1  21  -8    7.24    0.77
  -1  21   8    5.54    0.48
   1  21  -8    7.45    0.81
   1 -21  -8    6.35    0.61
  -1 -21   8    6.49    0.88
  -1 -21   8    7.18    0.68
   1  21  -7   34.98    1.88
  -1  21   7   32.26    1.95
   1  21  -7   32.49    1.95
  -1  21   7   34.97    1.81
  -1 -21   7   33.03    1.79
   1 -21  -7   32.28    1.73
  -1 -21   7   32.76    2.04
   1  21  -6    8.31    0.85
  -1  21   6    7.98    0.58
  -1  21   6    8.65    0.74
   1  21  -6    9.00    0.81
  -1  21   6   11.10    0.92
   1 -21  -6    9.18    0.77
  -1 -21   6   10.20    0.94
  -1 -21   6    9.71    0.72
   1 -21  -6   10.64    0.69
   1  21  -5    3.19    0.59
   1  21  -5    4.79    0.62
  -1  21   5    3.19    0.34
  -1  21   5    3.95    0.58
  -1  21   5    4.42    0.63
   1 -21  -5    5.16    0.57
  -1 -21   5    4.36    0.49
   1 -21  -5    3.85    0.45
  -1 -21   5    4.10    0.63
  -1  21   4   19.95    1.27
   1  21  -4   18.95    1.27
   1  21  -4   19.80    1.21
  -1  21   4   17.55    0.99
  -1  21   4   17.87    1.27
   1 -21  -4   19.44    1.07
   1 -21  -4   18.70    1.23
  -1 -21   4   18.21    1.27
  -1 -21   4   20.22    1.09
   1 -21  -4   16.89    1.15
  -1  21   3    0.67    0.35
   1  21  -3    0.15    0.32
   1  21  -3    0.25    0.33
  -1  21   3    0.75    0.35
  -1  21   3    0.20    0.19
   1 -21  -3    0.46    0.33
  -1 -21   3    0.78    0.37
  -1 -21   3    0.56    0.26
   1 -21  -3    0.51    0.25
   1  21  -2   20.32    1.41
  -1  21   2   21.96    1.20
  -1  21   2   22.49    1.33
  -1  21   2   24.11    1.41
  -1  21   2   25.04    1.45
   1  21  -2   23.41    1.38
  -1 -21   2   24.35    1.43
   1 -21  -2   23.83    1.25
  -1 -21   2   24.31    1.24
   1 -21  -2   23.86    1.42
   1  21  -1    9.31    0.73
  -1  21   1    8.08    0.57
  -1  21   1    9.92    0.82
   1  21  -1    8.94    0.80
   1  21  -1    9.43    0.78
  -1  21   1    8.48    0.77
  -1  21   1    7.45    0.74
   1 -21  -1    8.86    0.79
   1 -21  -1    9.94    0.63
  -1 -21   1   10.01    0.83
  -1 -21   1    9.32    0.59
   1  21   0   32.66    1.78
   1  21   0   32.93    1.76
  -1  21   0   31.82    1.68
  -1  21   0   33.58    1.76
   1  21   0   32.21    1.59
  -1  21   0   33.82    1.83
  -1  21   0   29.09    1.80
   1  21   0   30.22    1.82
   1 -21   0   32.67    1.81
  -1 -21   0   31.19    1.60
   1 -21   0   32.03    1.64
  -1 -21   0   33.91    1.80
  -1  21  -1    0.54    0.27
   1  21   1    0.02    0.21
   1  21   1    0.62    0.34
   1  21   1    0.54    0.17
   1  21   1    0.16    0.32
  -1  21  -1    0.33    0.32
  -1  21  -1    0.43    0.21
  -1  21  -1   -0.05    0.30
   1 -21   1    0.44    0.26
  -1 -21  -1    0.18    0.29
   1 -21   1    0.25    0.34
  -1 -21  -1    0.61    0.21
   1  21   2   73.49    3.65
  -1  21  -2   67.10    3.64
  -1  21  -2   76.12    3.65
   1  21   2   70.85    3.61
   1  21   2   71.59    3.40
   1  21   2   74.23    3.59
  -1  21  -2   72.13    3.48
  -1 -21  -2   73.72    3.61
   1 -21   2   76.01    3.50
   1 -21   2   75.60    3.68
  -1 -21  -2   70.78    3.42
   1  21   3    2.02    0.36
  -1  21  -3    1.92    0.44
  -1  21  -3    1.42    0.43
   1  21   3    1.75    0.44
   1  21   3    2.22    0.24
   1  21   3    1.87    0.42
  -1 -21  -3    1.53    0.41
   1 -21   3    2.63    0.40
   1 -21   3    1.50    0.44
  -1 -21  -3    1.81    0.28
   1  21   4    3.23    0.51
   1  21   4    2.84    0.27
   1  21   4    3.43    0.45
  -1  21  -4    2.68    0.53
   1  21   4    2.99    0.51
  -1  21  -4    2.21    0.48
   1 -21   4    2.46    0.54
  -1 -21  -4    3.70    0.56
   1 -21   4    2.94    0.45
  -1 -21  -4    2.99    0.34
   1  21   5   18.93    1.20
   1  21   5   20.28    1.31
  -1  21  -5   21.58    1.32
  -1  21  -5   21.45    1.38
   1  21   5   19.70    1.04
   1  21   5   18.85    1.25
   1 -21   5   21.77    1.21
  -1 -21  -5   20.58    1.08
   1 -21   5   23.31    1.47
  -1  21  -6   24.77    1.43
  -1  21  -6   22.95    1.51
   1  21   6   20.75    1.44
   1  21   6   20.32    1.40
   1 -21   6   23.35    1.33
   1 -21   6   23.97    1.58
  -1  21  -7   33.47    1.84
   1  21   7   29.70    1.83
   1  21   7   29.83    1.70
  -1  21  -7   33.44    1.94
   1  21   7   30.16    1.55
  -1 -21  -7   32.80    1.89
   1 -21   7   31.98    1.75
   1 -21   7   32.69    2.00
   1  21   8    1.81    0.42
  -1  21  -8    1.47    0.46
  -1  21  -8    1.81    0.53
   1  21   8    1.85    0.50
   1  21   8    1.79    0.26
  -1 -21  -8    2.37    0.41
   1 -21   8    2.12    0.62
   1 -21   8    2.18    0.47
   1  21   9   15.03    1.15
  -1  21  -9   17.78    1.14
   1  21   9   15.23    0.99
   1  21   9   12.51    0.82
  -1 -21  -9   13.62    1.00
   1 -21   9   16.71    1.36
   1 -21   9   16.26    1.08
  -1  21 -10    1.81    0.48
   1  21  10    1.47    0.27
   1  21  10    1.27    0.37
   1  21  10    1.31    0.50
   1 -21  10    1.83    0.55
  -1 -21 -10    1.83    0.43
   1 -21  10    2.68    0.67
  -1  21 -11    7.86    0.83
   1  21  11    9.50    0.69
   1  21  11    9.45    0.64
   1  21  11    8.79    0.90
   1 -21  11   10.35    0.93
   1 -21  11    8.35    1.10
   1  21  12    2.19    0.35
  -1  21 -12    0.99    0.44
   1  21  12    1.88    0.54
   1 -21  12    1.72    0.68
   1 -21  12    1.98    0.59
  -1  21 -13    1.18    0.56
   1  21  13    2.08    0.40
   1  21  13    2.99    0.59
   1  21  13    1.98    0.29
   1 -21  13    1.72    0.73
   1 -21  13    2.40    0.56
   1  21  14    0.97    0.40
   1 -21  14    0.31    0.60
   1 -21  14    1.61    0.59
   1 -21  15    2.30    1.14
  -1  22  16    1.45    0.59
  -1  22  15    1.51    0.54
  -1 -22  15    1.87    0.67
  -1  22  14    0.04    0.40
  -1 -22  14    0.54    0.56
  -1 -22  14    0.45    0.47
   1  22 -13   -0.72    0.38
  -1  22  13   -0.13    0.37
  -1 -22  13   -0.62    0.38
  -1 -22  13    0.12    0.43
  -1  22  12    0.54    0.49
   1  22 -12    0.75    0.47
  -1  22  12    1.32    0.24
  -1 -22  12    0.99    0.62
  -1 -22  12    1.46    0.52
  -1  22  11    1.23    0.49
  -1  22  11    1.37    0.28
   1  22 -11    0.76    0.52
   1  22 -11    1.58    0.51
  -1 -22  11    1.43    0.57
  -1 -22  11    1.94    0.50
   1 -22 -11    1.13    0.35
   1  22 -10   -0.17    0.34
  -1  22  10    0.11    0.24
  -1  22  10   -0.42    0.35
   1  22 -10    0.67    0.41
  -1 -22  10   -0.20    0.37
  -1 -22  10   -0.53    0.43
   1 -22 -10   -0.11    0.27
  -1  22   9   37.00    1.90
   1  22  -9   35.00    2.13
   1  22  -9   37.15    2.06
  -1  22   9   37.42    2.17
   1 -22  -9   34.31    1.91
  -1 -22   9   36.59    1.99
  -1 -22   9   33.59    2.22
  -1  22   8    8.60    0.90
  -1  22   8    8.71    0.71
  -1  22   8    6.82    0.56
   1  22  -8    8.99    0.84
   1  22  -8    8.56    0.88
  -1 -22   8    9.40    1.02
  -1 -22   8    9.52    0.77
  -1  22   7   38.86    2.20
  -1  22   7   41.46    2.30
   1  22  -7   39.80    2.26
   1  22  -7   39.15    2.18
  -1 -22   7   42.87    2.38
   1 -22  -7   37.54    2.02
  -1 -22   7   39.95    2.09
  -1  22   6    6.88    0.79
  -1  22   6    6.54    0.77
  -1  22   6    4.90    0.44
   1  22  -6    6.76    0.80
   1  22  -6    6.99    0.73
   1 -22  -6    6.01    0.53
  -1 -22   6    5.35    0.57
  -1 -22   6    5.93    0.80
   1 -22  -6    5.73    0.67
  -1  22   5   18.98    1.09
   1  22  -5   21.69    1.42
  -1  22   5   21.76    1.41
   1  22  -5   21.78    1.34
  -1  22   5   19.14    1.27
  -1 -22   5   21.17    1.44
  -1 -22   5   22.19    1.21
   1 -22  -5   22.02    1.18
  -1  22   4   11.78    0.95
  -1  22   4    9.50    0.65
  -1  22   4   11.37    0.86
   1  22  -4   12.56    1.02
   1  22  -4   11.35    0.96
  -1 -22   4   11.59    0.98
  -1 -22   4   11.36    0.75
   1 -22  -4   12.01    0.94
   1 -22  -4   10.97    0.74
   1  22  -3   58.27    3.06
  -1  22   3   59.73    3.06
  -1  22   3   57.05    2.94
   1  22  -3   60.16    3.01
  -1  22   3   56.40    2.99
  -1 -22   3   58.14    3.05
  -1 -22   3   59.88    2.85
   1 -22  -3   60.74    2.85
   1 -22  -3   57.79    3.02
   1  22  -2    2.21    0.41
  -1  22   2    1.87    0.46
   1  22  -2    2.13    0.48
  -1  22   2    1.97    0.40
   1  22  -2    2.99    0.54
  -1  22   2    1.70    0.28
  -1  22   2    2.35    0.48
  -1 -22   2    3.26    0.37
   1 -22  -2    1.76    0.35
  -1 -22   2    2.14    0.47
   1 -22  -2    2.34    0.46
   1  22  -1  143.03    6.48
  -1  22   1  119.58    6.33
  -1  22   1  140.37    6.52
  -1  22   1  143.36    6.53
  -1  22   1  124.74    6.41
   1  22  -1  134.19    6.46
   1  22  -1  134.99    6.52
  -1 -22   1  141.03    6.49
  -1 -22   1  140.01    6.29
   1 -22  -1  135.81    6.48
   1 -22  -1  136.85    6.31
   1  22   0    7.58    0.76
   1  22   0    7.81    0.74
  -1  22   0    8.19    0.77
  -1  22   0    8.17    0.68
  -1  22   0    6.87    0.53
  -1  22   0    7.46    0.76
  -1 -22   0    8.05    0.54
   1 -22   0    6.89    0.57
  -1 -22   0    7.42    0.78
   1 -22   0    8.69    0.77
  -1  22  -1   51.39    2.62
  -1  22  -1   50.60    2.83
   1  22   1   54.89    2.79
  -1  22  -1   54.54    2.82
   1  22   1   53.86    2.58
   1  22   1   54.33    2.83
  -1 -22  -1   53.94    2.59
  -1 -22  -1   54.63    2.78
   1 -22   1   56.23    2.83
   1 -22   1   56.18    2.65
   1  22   2    3.36    0.52
  -1  22  -2    1.84    0.47
   1  22   2    2.74    0.41
   1  22   2    2.58    0.28
   1  22   2    3.06    0.53
  -1  22  -2    4.23    0.92
  -1  22  -2    3.57    0.40
  -1 -22  -2    2.20    0.46
   1 -22   2    3.47    0.57
  -1 -22  -2    3.40    0.35
   1  22   3    8.06    0.77
  -1  22  -3    9.12    0.85
   1  22   3    8.37    0.53
  -1  22  -3    8.71    0.82
   1  22   3    9.21    0.82
   1  22   3    9.17    0.73
   1 -22   3   10.56    0.91
  -1 -22  -3    8.91    0.59
  -1 -22  -3    7.84    0.77
   1 -22   3   10.41    0.69
   1  22   4    6.46    0.59
  -1  22  -4    7.02    0.72
   1  22   4    6.88    0.70
  -1  22  -4    6.80    0.80
   1  22   4    6.66    0.75
   1  22   4    6.17    0.42
  -1 -22  -4    7.59    0.74
   1 -22   4    6.99    0.81
   1 -22   4    6.40    0.63
  -1 -22  -4    6.09    0.48
   1  22   5   28.26    1.71
  -1  22  -5   29.25    1.77
   1  22   5   26.49    1.63
   1  22   5   28.83    1.59
  -1  22  -5   28.76    1.69
  -1 -22  -5   27.39    1.45
   1 -22   5   30.86    1.61
   1 -22   5   30.19    1.84
  -1  22  -6    7.15    0.85
   1  22   6    6.03    0.74
   1  22   6    7.00    0.70
   1  22   6    5.18    0.41
  -1  22  -6    7.80    0.77
   1  22   6    6.25    0.58
   1 -22   6    7.62    0.91
   1 -22   6    8.48    0.68
  -1  22  -7   17.42    1.27
   1  22   7   16.48    1.07
   1  22   7   14.74    0.98
   1  22   7   14.16    1.13
   1  22   7   14.10    0.83
  -1  22  -7   14.98    1.15
   1 -22   7   16.52    1.05
   1 -22   7   16.75    1.31
  -1  22  -8   -0.28    0.34
   1  22   8    0.14    0.29
   1  22   8   -0.26    0.16
   1  22   8   -0.10    0.33
  -1  22  -8    0.66    0.45
   1  22   8   -0.10    0.25
   1 -22   8   -0.12    0.43
   1 -22   8   -0.43    0.34
   1  22   9    2.12    0.49
  -1  22  -9    2.08    0.51
   1  22   9    2.30    0.39
   1  22   9    1.69    0.27
   1  22   9    2.10    0.53
   1 -22   9    2.87    0.90
   1 -22   9    1.55    0.44
   1  22  10    0.08    0.31
   1  22  10    0.03    0.39
   1  22  10    0.00    0.25
   1  22  10    0.28    0.20
  -1  22 -10   -0.53    0.33
  -1 -22 -10    0.04    0.35
   1 -22  10    0.14    0.40
   1 -22  10   -0.13    0.46
   1  22  11    0.60    0.29
  -1  22 -11    0.13    0.41
   1  22  11    0.31    0.28
   1  22  11    0.98    0.47
   1  22  11    0.59    0.26
   1 -22  11    1.06    0.52
   1 -22  11   -0.22    0.41
  -1 -22 -11    0.83    0.39
   1  22  12    2.32    0.54
   1  22  12    1.64    0.39
   1  22  12    1.50    0.32
  -1  22 -12    0.34    0.45
   1 -22  12    0.80    0.60
   1 -22  12    1.20    0.53
   1  22  13    5.45    0.49
   1  22  13    5.83    0.82
   1 -22  13    5.89    1.02
   1 -22  13    4.88    0.80
   1  22  14    0.27    0.39
   1 -22  14   -0.97    0.41
   1 -22  14    0.23    0.66
   1  22  15    1.08    0.44
   1 -22  15    1.15    0.61
   1 -22  15    1.38    0.74
  -1  23  15    6.56    0.91
  -1 -23  15    4.60    0.96
  -1 -23  15    5.53    1.37
  -1  23  14    1.16    0.53
  -1 -23  14    0.15    0.61
  -1 -23  14    0.82    0.52
  -1  23  13    5.84    0.87
   1  23 -13    4.45    0.69
  -1 -23  13    4.05    0.84
  -1 -23  13    5.14    0.77
   1  23 -12    2.18    0.54
  -1  23  12    1.67    0.29
  -1  23  12    1.76    0.59
  -1 -23  12    1.47    0.63
  -1 -23  12    2.11    0.57
  -1  23  11    3.25    0.42
   1  23 -11    3.62    0.68
   1  23 -11    4.07    0.65
  -1  23  11    3.80    0.72
  -1 -23  11    3.80    0.79
  -1 -23  11    3.89    0.68
   1  23 -10    0.56    0.51
   1  23 -10    1.07    0.43
  -1  23  10    0.89    0.28
  -1  23  10    1.27    0.53
  -1 -23  10    0.25    0.50
  -1 -23  10    0.10    0.42
   1 -23 -10    0.72    0.34
  -1  23   9    4.98    0.48
   1  23  -9    4.92    0.77
   1  23  -9    5.40    0.76
  -1  23   9    5.41    0.57
  -1 -23   9    6.39    0.69
  -1 -23   9    5.55    1.02
   1 -23  -9    5.40    0.61
  -1  23   8   17.78    1.24
   1  23  -8   17.61    1.32
  -1  23   8   18.29    1.36
   1  23  -8   17.92    1.26
  -1 -23   8   18.24    1.17
  -1 -23   8   18.64    1.43
   1  23  -7   26.98    1.72
  -1  23   7   23.63    1.38
  -1  23   7   27.06    1.56
   1  23  -7   28.94    1.66
  -1  23   7   27.57    1.75
   1 -23  -7   27.98    1.47
  -1 -23   7   26.79    1.54
  -1 -23   7   29.04    1.82
  -1  23   6    9.13    0.73
  -1  23   6   11.17    1.00
  -1  23   6   10.56    0.86
   1  23  -6   10.24    0.96
   1  23  -6   10.01    0.90
  -1 -23   6   10.94    1.04
  -1 -23   6   12.23    0.82
   1 -23  -6   10.06    0.74
  -1  23   5   11.95    0.95
  -1  23   5   12.57    0.77
  -1  23   5   12.05    1.08
   1  23  -5   15.12    1.14
   1  23  -5   12.75    1.12
   1 -23  -5   13.65    0.84
  -1 -23   5   15.56    1.16
  -1 -23   5   14.68    0.88
   1  23  -4    2.57    0.54
  -1  23   4    1.66    0.48
  -1  23   4    1.30    0.40
   1  23  -4    1.14    0.44
  -1  23   4    1.07    0.24
  -1 -23   4    1.49    0.35
   1 -23  -4    0.88    0.39
   1 -23  -4    1.72    0.33
  -1 -23   4    1.66    0.48
  -1  23   3    1.64    0.40
  -1  23   3    1.99    0.47
   1  23  -3    2.48    0.51
  -1  23   3    2.05    0.30
  -1  23   3    2.18    0.50
   1  23  -3    2.11    0.50
  -1 -23   3    1.88    0.47
   1 -23  -3    2.56    0.38
  -1 -23   3    2.24    0.36
   1 -23  -3    2.30    0.50
  -1  23   2   21.63    1.43
  -1  23   2   21.27    1.20
   1  23  -2   20.97    1.40
   1  23  -2   22.94    1.40
  -1  23   2   19.78    1.28
  -1  23   2   22.56    1.38
   1 -23  -2   22.03    1.21
  -1 -23   2   22.76    1.42
   1 -23  -2   21.52    1.38
  -1 -23   2   22.93    1.20
  -1  23   1   10.06    0.87
   1  23  -1    8.17    0.72
  -1  23   1    7.51    0.69
  -1  23   1    7.29    0.55
  -1  23   1    7.05    0.78
   1  23  -1    8.35    0.78
   1  23  -1    7.50    0.82
   1 -23  -1    8.33    0.81
   1 -23  -1    8.87    0.62
  -1 -23   1    8.98    0.81
  -1 -23   1    8.21    0.58
  -1  23   0   14.54    1.03
  -1  23   0   16.14    1.14
  -1  23   0   13.77    0.90
   1  23   0   15.61    1.13
  -1  23   0   14.92    1.12
   1  23   0   17.07    1.13
   1  23   0   14.70    1.05
  -1 -23   0   16.89    1.12
  -1 -23   0   16.08    0.90
   1 -23   0   17.34    1.15
   1 -23   0   16.92    0.95
   1  23   1    0.27    0.37
   1  23   1    0.64    0.27
   1  23   1   -0.03    0.34
   1  23   1    0.89    0.20
  -1  23  -1    0.49    0.22
  -1  23  -1   -0.05    0.37
  -1  23  -1    0.95    0.40
   1 -23   1    0.88    0.39
   1 -23   1    0.78    0.29
  -1 -23  -1    0.49    0.24
  -1 -23  -1    0.17    0.34
  -1  23  -2    9.20    0.89
   1  23   2   11.25    0.92
   1  23   2   10.89    0.91
   1  23   2   10.36    0.62
   1  23   2    9.64    0.77
  -1  23  -2   11.54    0.93
   1 -23   2   10.81    0.74
  -1 -23  -2    8.53    0.84
   1 -23   2   10.70    0.94
  -1 -23  -2   10.80    0.66
   1  23   3   16.31    1.15
   1  23   3   18.75    0.98
  -1  23  -3   18.94    1.31
   1  23   3   18.52    1.25
   1  23   3   19.14    1.27
   1 -23   3   20.10    1.35
  -1 -23  -3   20.55    1.04
  -1 -23  -3   18.40    1.27
   1 -23   3   20.47    1.14
   1  23   4   30.56    1.71
   1  23   4   26.23    1.63
  -1  23  -4   23.95    1.67
  -1  23  -4   26.94    1.66
   1 -23   4   27.52    1.51
  -1 -23  -4   27.08    1.66
  -1 -23  -4   27.93    1.41
   1 -23   4   31.00    1.78
  -1  23  -5   17.51    1.25
   1  23   5   16.09    1.13
   1  23   5   14.31    0.86
   1  23   5   16.54    1.20
   1  23   5   14.66    1.03
  -1  23  -5   20.00    1.23
   1 -23   5   17.93    1.08
   1 -23   5   18.01    1.30
  -1 -23  -5   17.68    0.93
  -1  23  -6   11.07    0.91
   1  23   6   10.75    0.85
   1  23   6   10.00    0.93
  -1  23  -6   10.36    0.98
   1  23   6    8.27    0.54
   1  23   6    7.64    0.69
   1 -23   6   10.09    0.80
   1 -23   6   11.37    1.06
  -1  23  -7   28.95    1.65
   1  23   7   22.64    1.47
   1  23   7   25.51    1.55
   1  23   7   22.69    1.30
  -1  23  -7   29.25    1.77
   1  23   7   26.94    1.68
   1 -23   7   30.19    1.85
   1 -23   7   28.94    1.56
  -1  23  -8    2.27    0.60
   1  23   8    2.63    0.30
   1  23   8    2.76    0.43
  -1  23  -8    2.42    0.57
   1  23   8    2.97    0.60
   1  23   8    3.55    0.51
   1 -23   8    2.76    0.69
   1 -23   8    2.54    0.53
   1  23   9   12.79    0.95
   1  23   9   17.03    1.02
   1  23   9   12.66    0.81
  -1  23  -9   16.11    1.17
   1  23   9   14.97    1.21
   1 -23   9   16.30    1.38
   1 -23   9   16.56    1.08
  -1  23 -10    2.91    0.60
   1  23  10    2.05    0.36
   1  23  10    2.28    0.42
   1  23  10    1.79    0.38
   1  23  10    2.37    0.59
   1 -23  10    2.04    0.54
   1 -23  10    2.63    0.70
  -1  23 -11    3.35    0.64
   1  23  11    3.84    0.72
   1  23  11    3.28    0.49
   1 -23  11    3.34    0.79
   1 -23  11    5.02    0.73
   1  23  12    0.11    0.34
   1  23  12    0.16    0.25
   1  23  12    0.19    0.45
  -1  23 -12   -0.68    0.38
   1 -23  12    0.28    0.46
   1 -23  12    0.06    0.48
   1  23  13    4.70    0.47
   1  23  13    5.11    0.77
   1 -23  13    5.90    0.96
   1 -23  13    3.89    0.76
   1  23  14   -0.27    0.42
   1 -23  14   -0.50    0.54
   1 -23  14    0.63    0.75
   1  23  15    5.40    0.83
   1 -23  15    5.92    0.95
   1 -23  15    5.33    1.05
  -1  24  15    0.42    0.49
  -1 -24  15    0.41    0.69
  -1 -24  15   -0.32    0.52
  -1  24  14   10.07    1.07
  -1 -24  14    9.27    1.04
  -1 -24  14   10.23    1.36
  -1  24  13    1.28    0.53
   1  24 -13    0.34    0.50
  -1 -24  13    0.43    0.49
  -1 -24  13    0.30    0.58
  -1  24  12    4.02    0.79
   1  24 -12    2.53    0.59
  -1  24  12    3.46    0.40
  -1 -24  12    3.36    0.68
  -1 -24  12    3.99    0.80
   1  24 -11    0.41    0.44
   1  24 -11    0.16    0.43
  -1  24  11    0.05    0.42
  -1  24  11    0.33    0.24
  -1 -24  11    0.16    0.46
  -1 -24  11    0.07    0.43
   1  24 -10   10.34    0.98
  -1  24  10   10.53    1.07
  -1  24  10   10.19    0.89
   1  24 -10    8.90    1.00
  -1 -24  10   11.87    1.20
   1 -24 -10    8.65    0.85
  -1 -24  10   10.76    1.02
  -1  24   9    1.52    0.35
  -1  24   9    0.61    0.27
   1  24  -9    1.06    0.48
  -1  24   9    1.49    0.54
   1  24  -9    1.94    0.64
  -1 -24   9    1.46    0.48
  -1 -24   9    0.65    0.54
  -1  24   8   17.65    1.12
   1  24  -8   14.66    1.31
  -1  24   8   18.46    1.37
   1  24  -8   17.36    1.28
  -1 -24   8   18.66    1.16
  -1 -24   8   17.91    1.42
   1  24  -7    7.62    0.87
  -1  24   7    7.45    0.87
  -1  24   7    8.24    0.75
  -1 -24   7    7.57    0.71
  -1 -24   7    7.07    0.95
   1 -24  -7    7.03    0.61
   1  24  -6   30.85    1.81
   1  24  -6   30.76    1.90
  -1  24   6   31.43    1.77
  -1  24   6   29.80    1.91
  -1 -24   6   31.51    1.70
   1 -24  -6   30.77    1.64
  -1 -24   6   30.54    1.95
  -1  24   5    0.68    0.45
   1  24  -5    0.32    0.43
   1  24  -5    1.12    0.46
  -1  24   5    0.50    0.39
  -1 -24   5    1.07    0.48
  -1 -24   5    0.95    0.35
   1 -24  -5    1.02    0.31
   1  24  -4    5.89    0.71
  -1  24   4    5.34    0.60
  -1  24   4    7.07    0.79
   1  24  -4    6.91    0.82
  -1  24   4    6.01    0.70
  -1 -24   4    5.26    0.73
   1 -24  -4    6.15    0.74
  -1 -24   4    5.74    0.54
   1 -24  -4    5.99    0.54
  -1  24   3    8.34    0.90
   1  24  -3    8.92    0.83
  -1  24   3   10.30    0.86
   1  24  -3    7.96    0.86
  -1 -24   3    8.52    0.88
   1 -24  -3   10.04    0.90
  -1 -24   3    9.06    0.73
   1 -24  -3    8.20    0.65
   1  24  -2   -0.10    0.34
  -1  24   2    0.73    0.37
  -1  24   2    0.17    0.27
   1  24  -2    0.07    0.38
  -1  24   2    0.31    0.38
  -1  24   2    0.12    0.18
  -1 -24   2    0.62    0.40
   1 -24  -2    0.09    0.26
  -1 -24   2   -0.02    0.25
   1 -24  -2    0.09    0.33
  -1  24   1   29.62    1.63
  -1  24   1   33.54    1.91
  -1  24   1   30.93    1.87
   1  24  -1   29.68    1.88
  -1  24   1   32.79    1.80
   1  24  -1   32.53    1.85
  -1 -24   1   33.71    1.65
  -1 -24   1   33.94    1.87
   1 -24  -1   33.32    1.68
   1 -24  -1   32.11    1.85
   1  24   0   -0.15    0.23
  -1  24   0    0.23    0.19
  -1  24   0   -0.18    0.35
  -1  24   0    0.55    0.41
   1  24   0   -0.06    0.36
   1  24   0    0.25    0.38
   1 -24   0    0.64    0.40
  -1 -24   0    0.35    0.22
  -1 -24   0    0.31    0.37
   1 -24   0    0.32    0.27
  -1  24  -1    0.21    0.38
   1  24   1    0.22    0.37
   1  24   1    0.44    0.18
   1  24   1    1.16    0.45
  -1  24  -1    0.47    0.43
   1  24   1    0.13    0.30
  -1  24  -1    0.19    0.23
  -1 -24  -1    0.64    0.35
  -1 -24  -1    0.15    0.24
   1 -24   1    0.44    0.37
   1 -24   1    0.26    0.33
  -1  24  -2    3.86    0.66
   1  24   2    4.05    0.36
   1  24   2    4.50    0.65
   1  24   2    4.74    0.59
   1  24   2    5.84    0.73
  -1  24  -2    5.07    0.70
  -1 -24  -2    4.92    0.44
   1 -24   2    3.80    0.64
  -1 -24  -2    4.40    0.63
   1 -24   2    4.89    0.52
   1  24   3    1.58    0.23
  -1  24  -3    1.38    0.47
   1  24   3    1.17    0.35
   1  24   3    1.90    0.50
  -1  24  -3    2.09    0.52
   1  24   3    1.58    0.44
   1 -24   3    1.19    0.35
  -1 -24  -3    1.87    0.46
   1 -24   3    1.69    0.50
  -1 -24  -3    1.77    0.30
   1  24   4   13.84    1.02
  -1  24  -4   13.11    1.06
   1  24   4   12.88    0.92
  -1  24  -4   11.51    1.04
   1  24   4   11.09    0.68
   1  24   4   14.25    1.06
   1 -24   4   13.58    1.12
   1 -24   4   12.52    0.86
  -1 -24  -4   12.63    0.75
  -1 -24  -4   12.90    1.02
  -1  24  -5    2.96    0.63
   1  24   5    2.94    0.60
  -1  24  -5    3.35    0.59
   1  24   5    2.39    0.27
   1  24   5    2.46    0.42
   1  24   5    2.92    0.54
   1 -24   5    3.70    0.52
   1 -24   5    2.96    0.63
  -1 -24  -5    3.43    0.35
   1  24   6   34.22    1.91
   1  24   6   34.75    2.01
  -1  24  -6   35.47    2.00
   1  24   6   28.73    1.82
  -1  24  -6   33.58    2.04
   1 -24   6   33.35    2.10
   1 -24   6   36.48    1.87
   1  24   7    0.22    0.28
   1  24   7   -0.03    0.17
  -1  24  -7    0.24    0.45
  -1  24  -7   -0.07    0.40
   1  24   7    0.82    0.42
   1  24   7    0.61    0.36
   1 -24   7    0.16    0.37
   1 -24   7    0.92    0.55
   1  24   8   30.36    1.95
  -1  24  -8   34.80    2.16
   1  24   8   36.19    1.93
  -1  24  -8   36.49    2.07
   1 -24   8   35.46    2.38
   1 -24   8   35.98    1.95
   1  24   9    0.17    0.32
  -1  24  -9   -0.02    0.43
   1  24   9   -0.29    0.25
   1  24   9    0.17    0.38
   1  24   9   -0.23    0.16
   1 -24   9   -0.65    0.39
   1  24  10    1.60    0.39
  -1  24 -10    0.64    0.47
   1  24  10    1.05    0.31
   1  24  10    2.14    0.57
   1 -24  10    1.80    0.49
   1 -24  10    1.98    0.69
   1  24  11    0.20    0.26
   1  24  11    0.27    0.29
  -1  24 -11   -0.61    0.37
   1  24  11    0.40    0.41
   1 -24  11   -0.63    0.44
   1 -24  11   -0.35    0.42
  -1  24 -12    5.53    0.80
   1  24  12    6.68    0.76
   1  24  12    6.16    0.87
   1 -24  12    5.30    0.92
   1 -24  12    5.45    0.77
   1  24  13    1.42    0.51
   1  24  13    0.88    0.43
   1 -24  13    1.76    0.62
   1 -24  13    1.73    0.65
   1  24  14    9.97    1.02
   1 -24  14    9.33    1.33
   1 -24  14   10.58    1.71
  -1  25  14    2.15    0.72
  -1 -25  14    0.91    0.68
  -1 -25  14    2.14    0.66
   1  25 -13    0.35    0.82
  -1  25  13    1.08    0.58
  -1 -25  13    2.15    0.69
  -1 -25  13    1.67    0.59
  -1  25  12   -0.15    0.42
  -1  25  12    0.23    0.21
   1  25 -12   -0.59    0.45
  -1 -25  12   -1.00    0.38
  -1 -25  12    0.00    0.51
  -1  25  11    0.62    0.35
   1  25 -11    0.17    0.47
  -1  25  11   -0.04    0.45
   1  25 -11    0.32    0.46
  -1 -25  11    0.41    0.55
  -1 -25  11    0.52    0.46
  -1  25  10   13.94    0.93
  -1  25  10   12.94    1.21
   1  25 -10   14.84    1.18
   1  25 -10   14.29    1.28
  -1 -25  10   13.86    1.34
  -1 -25  10   13.52    1.06
  -1  25   9    3.09    0.69
   1  25  -9    3.02    0.68
   1  25  -9    3.94    0.75
  -1  25   9    3.31    0.48
  -1  25   9    2.62    0.45
  -1 -25   9    3.33    0.68
  -1 -25   9    3.96    0.59
   1  25  -8    6.29    0.82
  -1  25   8    7.11    0.70
  -1  25   8    5.78    0.86
  -1 -25   8    7.51    0.72
  -1 -25   8    7.13    1.04
  -1  25   7    0.78    0.36
   1  25  -7    0.36    0.42
  -1  25   7   -0.29    0.41
   1  25  -7   -0.53    0.38
  -1 -25   7   -0.25    0.32
  -1 -25   7   -0.23    0.40
  -1  25   6   11.15    0.91
  -1  25   6   10.45    1.03
   1  25  -6    9.40    1.01
   1  25  -6   11.38    1.01
  -1 -25   6   10.24    0.82
  -1 -25   6   11.61    1.10
   1 -25  -6   12.11    0.79
  -1  25   5   -0.01    0.26
  -1  25   5   -0.02    0.16
  -1  25   5    0.11    0.33
  -1  25   5   -0.11    0.37
   1  25  -5   -0.09    0.39
   1  25  -5   -0.11    0.39
  -1 -25   5   -0.38    0.36
  -1 -25   5    0.16    0.28
   1 -25  -5    0.04    0.26
  -1  25   4   45.87    2.66
  -1  25   4   38.95    2.32
   1  25  -4   42.45    2.29
   1  25  -4   39.99    2.34
  -1  25   4   39.49    2.23
   1 -25  -4   37.97    2.27
  -1 -25   4   39.73    2.34
   1 -25  -4   42.07    2.08
  -1 -25   4   41.23    2.09
  -1  25   3    1.05    0.45
  -1  25   3    0.63    0.35
   1  25  -3    0.43    0.40
  -1  25   3    0.75    0.24
   1  25  -3    1.26    0.45
  -1  25   3    0.56    0.31
  -1 -25   3    1.61    0.34
  -1 -25   3    1.03    0.47
   1 -25  -3    0.91    0.33
   1 -25  -3    0.56    0.43
  -1  25   2   43.96    2.48
  -1  25   2   45.03    2.54
  -1  25   2   44.87    2.43
   1  25  -2   49.27    2.52
   1  25  -2   46.43    2.55
   1 -25  -2   45.49    2.49
  -1 -25   2   46.68    2.28
   1 -25  -2   45.55    2.30
  -1 -25   2   46.71    2.52
   1  25  -1    1.75    0.50
  -1  25   1    1.67    0.29
   1  25  -1    2.54    0.54
  -1  25   1    1.59    0.45
  -1  25   1    2.60    0.55
  -1 -25   1    2.65    0.54
   1 -25  -1    1.62    0.47
   1 -25  -1    2.38    0.38
  -1 -25   1    2.52    0.35
   1  25   0   32.75    1.95
  -1  25   0   31.93    1.69
  -1  25   0   32.73    1.96
  -1  25   0   32.12    1.94
   1  25   0   33.77    1.89
   1  25   0   34.09    1.93
  -1 -25   0   33.76    1.68
  -1 -25   0   32.10    1.91
   1 -25   0   33.73    1.94
   1  25   1    0.52    0.30
  -1  25  -1    0.15    0.38
   1  25   1    0.57    0.40
  -1  25  -1   -0.01    0.39
   1  25   1   -0.36    0.32
  -1 -25  -1    0.03    0.36
   1 -25   1    0.27    0.41
   1 -25   1   -0.29    0.25
  -1 -25  -1   -0.04    0.23
   1  25   2   16.60    1.21
   1  25   2   17.27    1.23
   1  25   2   14.31    0.88
   1  25   2   14.85    1.17
  -1  25  -2   16.37    1.23
  -1  25  -2   17.96    1.24
   1 -25   2   18.33    1.03
  -1 -25  -2   17.07    0.94
  -1 -25  -2   16.44    1.17
   1 -25   2   17.84    1.25
   1  25   3    0.00    0.31
  -1  25  -3   -0.49    0.32
   1  25   3   -0.18    0.15
   1  25   3    0.36    0.25
  -1  25  -3   -0.11    0.38
   1  25   3   -0.27    0.35
   1 -25   3   -0.16    0.29
   1 -25   3    0.48    0.42
  -1 -25  -3   -0.10    0.33
  -1 -25  -3    0.08    0.21
   1  25   4    3.94    0.62
   1  25   4    4.04    0.34
   1  25   4    4.59    0.68
   1  25   4    4.79    0.55
  -1  25  -4    3.84    0.71
  -1  25  -4    5.08    0.71
  -1 -25  -4    3.65    0.58
   1 -25   4    5.36    0.59
  -1 -25  -4    4.60    0.43
   1 -25   4    3.55    0.68
   1  25   5    1.85    0.45
   1  25   5    2.40    0.28
   1  25   5    3.17    0.63
  -1  25  -5    3.36    0.64
   1  25   5    1.92    0.52
  -1  25  -5    2.65    0.61
   1 -25   5    1.32    0.52
   1 -25   5    1.60    0.43
  -1 -25  -5    2.62    0.31
   1  25   6   24.51    1.58
   1  25   6   23.57    1.50
  -1  25  -6   25.79    1.73
   1  25   6   28.74    1.74
   1 -25   6   27.77    1.80
   1 -25   6   28.25    1.56
  -1  25  -7    5.42    0.89
   1  25   7    4.82    0.39
   1  25   7    6.21    0.72
  -1  25  -7    5.31    0.75
   1 -25   7    5.93    0.69
   1  25   8    4.57    0.40
   1  25   8    6.26    0.69
  -1  25  -8    6.92    0.87
   1  25   8    4.71    0.58
   1  25   8    6.22    0.83
  -1  25  -8    5.03    0.82
   1 -25   8    6.43    0.95
   1 -25   8    7.57    0.75
   1  25   9    1.00    0.33
   1  25   9    1.24    0.53
   1  25   9    1.33    0.40
   1  25   9    0.70    0.22
  -1  25  -9    0.38    0.48
   1 -25   9    0.59    0.55
   1 -25   9    1.21    0.48
   1  25  10    1.24    0.33
   1  25  10    0.57    0.48
  -1  25 -10   -0.33    0.42
   1  25  10    0.24    0.30
   1 -25  10   -0.19    0.38
   1 -25  10    0.50    0.51
  -1  25 -11    0.25    0.48
   1  25  11    1.36    0.36
   1  25  11    0.02    0.41
   1 -25  11    0.71    0.58
   1 -25  11   -0.36    0.43
  -1  25 -12   -0.13    0.57
   1  25  12    0.45    0.48
   1  25  12    0.70    0.29
   1 -25  12   -0.31    0.49
   1 -25  12    0.06    0.38
   1  25  13    2.25    0.61
   1 -25  13    0.14    0.50
   1 -25  13    1.36    0.71
   1 -25  14    0.15    0.59
   1 -25  14    0.99    0.66
  -1  26  14    2.71    0.68
  -1 -26  14    1.73    1.00
  -1 -26  14    1.89    0.83
  -1  26  13    0.49    0.55
  -1 -26  13    0.94    0.53
  -1 -26  13   -0.36    0.56
  -1  26  12    0.74    0.26
  -1  26  12    1.11    0.53
   1  26 -12   -0.09    0.52
  -1 -26  12   -0.21    0.56
  -1 -26  12    1.01    0.53
  -1  26  11    2.84    0.41
   1  26 -11    2.88    0.64
  -1  26  11    2.28    0.66
  -1 -26  11    2.26    0.69
  -1 -26  11    2.57    0.57
   1  26 -10    2.38    0.63
  -1  26  10    2.10    0.40
  -1  26  10    2.65    0.68
  -1 -26  10    2.61    0.70
  -1 -26  10    2.74    0.54
  -1  26   9   13.18    0.98
   1  26  -9   12.85    1.17
  -1  26   9   13.54    1.23
   1  26  -9   14.20    1.23
  -1 -26   9   15.41    1.35
  -1 -26   9   14.51    1.43
   1  26  -8   16.44    1.25
  -1  26   8   17.03    1.12
   1  26  -8   15.75    1.32
  -1  26   8   15.08    1.32
  -1 -26   8   15.82    1.39
  -1 -26   8   16.81    1.14
  -1  26   7    3.30    0.57
  -1  26   7    3.10    0.69
  -1  26   7    2.09    0.33
   1  26  -7    3.10    0.60
  -1 -26   7    3.03    0.50
   1 -26  -7    3.07    0.45
  -1  26   6    5.46    0.65
   1  26  -6    6.30    0.79
  -1  26   6    5.33    0.46
   1  26  -6    6.19    0.86
  -1  26   6    6.25    0.75
  -1  26   6    6.18    0.87
   1 -26  -6    6.92    0.57
  -1 -26   6    6.09    0.62
  -1 -26   6    5.95    0.83
   1  26  -5   -0.04    0.40
  -1  26   5   -0.33    0.33
  -1  26   5   -0.18    0.19
  -1  26   5    0.34    0.43
  -1  26   5   -0.38    0.27
   1  26  -5   -0.14    0.37
  -1 -26   5   -0.17    0.27
   1 -26  -5    0.30    0.28
  -1 -26   5   -0.27    0.44
  -1  26   4    3.05    0.36
  -1  26   4    3.31    0.53
  -1  26   4    4.34    0.62
   1  26  -4    3.25    0.66
  -1  26   4    3.50    0.67
   1  26  -4    3.81    0.61
   1 -26  -4    4.17    0.48
  -1 -26   4    3.62    0.49
  -1 -26   4    2.81    0.61
   1 -26  -4    3.60    0.61
  -1  26   3    9.44    0.86
  -1  26   3    8.48    0.92
  -1  26   3    8.45    0.76
   1  26  -3   10.45    0.97
  -1  26   3    7.49    0.58
   1  26  -3   10.04    0.91
  -1 -26   3    9.60    0.96
  -1 -26   3    8.80    0.68
   1 -26  -3    8.45    0.67
   1 -26  -3    8.91    0.90
   1  26  -2   16.20    1.19
   1  26  -2   17.76    1.28
  -1  26   2   17.66    1.28
  -1  26   2   13.61    0.89
  -1  26   2   14.50    1.14
   1 -26  -2   16.47    0.99
  -1 -26   2   17.70    1.23
   1 -26  -2   15.38    1.18
   1  26  -1   45.19    2.53
   1  26  -1   45.22    2.47
  -1  26   1   42.80    2.47
  -1  26   1   43.37    2.23
  -1  26   1   47.01    2.54
   1 -26  -1   44.45    2.46
  -1 -26   1   45.52    2.46
   1 -26  -1   44.82    2.34
  -1 -26   1   45.61    2.23
   1  26   0   15.19    1.14
   1  26   0   14.77    1.17
  -1  26   0   15.75    1.20
  -1  26   0   14.36    1.15
  -1 -26   0   14.37    0.88
   1 -26   0   14.59    0.94
   1 -26   0   14.98    1.16
  -1 -26   0   15.96    1.15
  -1  26  -1   12.80    1.08
   1  26   1   12.35    1.07
   1  26   1   13.61    1.00
  -1  26  -1   11.72    1.06
   1  26   1   12.53    1.08
  -1 -26  -1   11.49    1.03
   1 -26   1   13.51    0.86
  -1 -26  -1   12.58    0.80
   1 -26   1   12.97    1.10
   1  26   2    6.79    0.69
  -1  26  -2    8.04    0.86
  -1  26  -2    6.80    0.84
   1  26   2    5.93    0.78
   1  26   2    6.94    0.47
   1  26   2    7.87    0.85
  -1 -26  -2    7.90    0.80
   1 -26   2    8.78    0.89
   1 -26   2    6.48    0.62
  -1 -26  -2    6.42    0.53
   1  26   3    3.67    0.79
   1  26   3    2.76    0.31
  -1  26  -3    3.03    0.63
  -1  26  -3    3.70    0.65
   1  26   3    3.74    0.65
   1  26   3    3.00    0.56
   1 -26   3    2.99    0.62
  -1 -26  -3    3.46    0.56
   1 -26   3    4.26    0.52
  -1 -26  -3    3.66    0.40
  -1  26  -4    2.95    0.65
   1  26   4    2.61    0.31
  -1  26  -4    4.71    0.73
   1  26   4    2.82    0.58
   1  26   4    3.42    0.51
   1  26   4    3.37    0.63
  -1 -26  -4    3.69    0.39
   1 -26   4    3.49    0.68
  -1 -26  -4    3.38    0.59
   1 -26   4    3.79    0.52
   1  26   5    4.06    0.36
  -1  26  -5    5.13    0.75
   1  26   5    5.00    0.58
   1  26   5    4.83    0.69
  -1  26  -5    3.67    0.73
   1  26   5    6.26    0.82
  -1 -26  -5    5.05    0.43
   1 -26   5    5.28    0.62
   1 -26   5    4.08    0.75
   1  26   6   15.16    1.06
  -1  26  -6   19.24    1.92
   1  26   6   17.05    1.16
  -1  26  -6   16.19    1.26
   1  26   6   13.36    0.82
   1 -26   6   16.74    1.07
  -1  26  -7    3.13    0.68
   1  26   7    3.98    0.61
   1  26   7    3.90    0.71
  -1  26  -7    3.53    0.71
   1  26   7    2.67    0.45
   1  26   7    2.81    0.31
   1 -26   7    2.76    0.66
   1 -26   7    3.92    0.61
   1  26   8    7.44    0.69
  -1  26  -8    8.14    0.94
   1  26   8    8.79    0.97
  -1  26  -8    7.62    0.99
   1  26   8    8.15    0.76
   1  26   8    6.00    0.48
   1 -26   8    8.13    1.08
   1 -26   8    7.31    1.17
   1  26   9    0.25    0.43
   1  26   9    0.00    0.20
   1  26   9   -0.01    0.35
  -1  26  -9    0.54    0.48
   1  26   9    0.16    0.44
   1 -26   9    0.65    0.56
   1 -26   9    1.01    0.45
   1  26  10    8.05    0.75
  -1  26 -10    7.88    0.96
   1  26  10    8.13    1.03
   1 -26  10    8.92    0.90
   1 -26  10    7.62    1.10
   1  26  11   -0.10    0.28
  -1  26 -11    0.11    0.48
   1  26  11    0.14    0.39
   1 -26  11    0.64    0.59
   1 -26  11   -0.41    0.48
   1  26  12    2.46    0.43
   1  26  12    3.16    0.71
   1 -26  12    2.73    0.70
   1 -26  12    3.23    0.82
   1  26  13    1.66    0.59
   1 -26  13    1.79    0.86
   1 -26  13    2.29    0.80
  -1 -27  13    2.98    0.99
  -1 -27  13    4.35    0.70
  -1  27  12   -0.32    0.42
   1  27 -12   -0.74    0.47
  -1 -27  12   -0.15    0.46
  -1 -27  12   -0.15    0.50
  -1  27  11    9.67    0.75
  -1  27  11   10.53    1.08
   1  27 -11    9.05    1.05
  -1 -27  11    8.62    1.18
  -1 -27  11    9.94    0.95
  -1  27  10    0.18    0.30
   1  27 -10    0.20    0.44
  -1  27  10    0.08    0.45
   1  27 -10    0.62    0.53
  -1 -27  10   -0.24    0.48
  -1 -27  10   -0.62    0.38
   1  27  -9    5.04    0.76
   1  27  -9    4.30    0.80
  -1  27   9    6.22    0.65
  -1  27   9    3.11    0.71
  -1  27   9    5.07    0.84
  -1 -27   9    4.93    0.89
  -1 -27   9    5.38    0.70
  -1  27   8    0.73    0.51
  -1  27   8    0.09    0.35
   1  27  -8    1.52    0.53
  -1  27   8    0.63    0.25
   1  27  -8    0.52    0.49
  -1  27   8    0.57    0.31
  -1 -27   8    0.30    0.37
  -1 -27   8    0.36    0.47
  -1  27   7   11.36    1.13
   1  27  -7   11.35    1.11
   1  27  -7   10.62    1.00
  -1  27   7   13.39    0.95
  -1  27   7    9.48    0.67
  -1  27   7    9.18    0.86
  -1 -27   7   10.88    1.14
   1 -27  -7   11.64    0.77
  -1  27   6    0.92    0.83
  -1  27   6    1.05    0.28
   1  27  -6    1.52    0.54
  -1  27   6    1.61    0.46
  -1  27   6    0.65    0.37
   1  27  -6    1.28    0.62
  -1 -27   6    1.47    0.41
   1 -27  -6    1.66    0.37
  -1  27   5    3.98    0.40
   1  27  -5    6.64    0.76
  -1  27   5    5.67    0.83
  -1  27   5    4.22    0.58
   1  27  -5    4.10    0.78
  -1  27   5    4.25    0.69
  -1 -27   5    3.70    0.72
   1 -27  -5    5.44    0.53
  -1 -27   5    5.11    0.57
   1  27  -4   24.02    1.52
  -1  27   4   23.03    1.58
  -1  27   4   23.19    1.50
  -1  27   4   18.56    1.37
   1  27  -4   25.99    1.63
  -1 -27   4   25.03    1.32
  -1 -27   4   22.03    1.55
   1 -27  -4   21.25    1.50
   1 -27  -4   22.41    1.27
   1  27  -3    0.46    0.45
  -1  27   3    0.76    0.23
   1  27  -3    0.09    0.37
  -1  27   3    0.78    0.50
  -1  27   3   -0.11    0.40
  -1  27   3    0.31    0.30
  -1 -27   3   -0.05    0.42
  -1 -27   3    0.31    0.31
   1 -27  -3    0.38    0.30
   1 -27  -3    0.78    0.44
  -1  27   2    0.94    0.44
  -1  27   2    1.09    0.51
  -1  27   2    0.36    0.22
   1  27  -2    1.08    0.48
   1  27  -2    0.73    0.43
  -1 -27   2    0.78    0.31
   1 -27  -2    0.82    0.45
  -1 -27   2    0.51    0.43
   1 -27  -2    0.53    0.40
   1  27  -1    0.14    0.46
   1  27  -1    0.37    0.44
  -1  27   1    0.37    0.40
  -1  27   1    0.24    0.43
   1 -27  -1    0.39    0.40
   1 -27  -1    0.59    0.32
  -1 -27   1    0.78    0.30
  -1 -27   1    0.48    0.42
  -1  27   0    2.47    0.55
   1  27   0    2.68    0.56
  -1  27   0    2.71    0.60
   1  27   0    2.02    0.54
  -1 -27   0    1.52    0.52
   1 -27   0    2.22    0.56
  -1 -27   0    3.18    0.41
   1 -27   0    2.42    0.42
   1  27   1    6.62    0.82
   1  27   1    7.05    0.85
  -1  27  -1    6.25    0.80
  -1  27  -1    5.57    0.79
   1 -27   1    6.41    0.60
   1 -27   1    6.01    0.78
  -1 -27  -1    7.55    0.83
  -1 -27  -1    6.87    0.55
   1  27   2    0.68    0.40
   1  27   2    1.51    0.37
  -1  27  -2    2.01    0.56
   1  27   2    2.43    0.57
  -1  27  -2    0.72    0.47
   1 -27   2    1.51    0.53
   1 -27   2    0.93    0.35
  -1 -27  -2    1.26    0.43
  -1 -27  -2    1.29    0.32
  -1  27  -3   13.96    1.11
   1  27   3   10.91    0.69
   1  27   3   12.21    1.08
   1  27   3   10.36    0.91
   1  27   3   12.80    1.06
  -1  27  -3   11.90    1.11
  -1 -27  -3   12.79    0.77
   1 -27   3   13.57    1.13
  -1 -27  -3   12.73    1.04
   1 -27   3   12.92    0.88
   1  27   4    2.96    0.48
  -1  27  -4    4.25    0.67
  -1  27  -4    4.50    0.72
   1  27   4    3.25    0.61
   1  27   4    4.17    0.69
   1  27   4    3.17    0.33
  -1 -27  -4    3.58    0.40
   1 -27   4    4.34    0.56
   1 -27   4    3.41    0.67
  -1 -27  -4    4.19    0.66
   1  27   5   27.61    1.68
   1  27   5   27.02    1.61
  -1  27  -5   26.39    1.75
   1 -27   5   26.63    1.53
  -1 -27  -5   26.35    1.38
   1  27   6    1.09    0.35
   1  27   6    1.15    0.45
  -1  27  -6    1.30    0.55
   1  27   6    1.44    0.54
   1  27   6    1.35    0.23
  -1  27  -6    1.96    0.61
   1 -27   6    1.12    0.56
   1 -27   6    1.37    0.45
  -1  27  -7   28.68    1.84
   1  27   7   28.62    1.89
  -1  27  -7   29.32    1.93
   1  27   7   27.56    1.71
   1  27   7   27.03    1.65
   1 -27   7   29.75    1.68
   1 -27   7   30.58    1.98
   1  27   8    0.09    0.18
   1  27   8    0.44    0.32
   1  27   8    0.52    0.46
  -1  27  -8   -0.62    0.44
   1  27   8    0.31    0.32
  -1  27  -8    0.60    0.52
   1 -27   8    0.24    0.44
   1 -27   8    0.41    0.56
   1  27   9   15.70    1.08
   1  27   9   12.16    1.21
  -1  27  -9   14.73    1.78
   1 -27   9   16.20    1.14
   1 -27   9   14.78    1.40
   1  27  10    0.08    0.47
   1  27  10    0.26    0.31
  -1  27 -10   -0.29    0.47
   1 -27  10   -0.31    0.49
   1 -27  10   -0.20    0.38
  -1  27 -11    3.50    0.76
   1  27  11    5.22    0.82
   1  27  11    4.57    0.57
   1 -27  11    4.73    0.74
   1 -27  11    4.09    0.85
   1  27  12    0.98    0.35
   1  27  12   -0.49    0.47
   1 -27  12   -0.47    0.54
   1 -27  12   -0.18    0.53
   1  27  13    4.21    0.95
   1 -27  13    4.73    1.01
   1 -27  13    3.86    0.88
  -1  28  13    2.08    0.69
  -1 -28  13    2.97    0.82
  -1 -28  13    1.41    0.74
   1  28 -12   -0.04    0.58
  -1  28  12    1.45    0.37
  -1  28  12    1.36    0.56
  -1 -28  12    1.24    0.54
  -1 -28  12    0.40    0.62
   1  28 -11    4.46    0.84
  -1  28  11    5.42    0.90
  -1  28  11    6.14    0.59
  -1 -28  11    5.19    0.94
  -1 -28  11    6.36    0.78
   1  28 -10    4.51    0.76
  -1  28  10    4.38    0.82
   1  28 -10    5.67    0.87
  -1  28  10    4.46    0.57
  -1 -28  10    3.40    0.83
  -1 -28  10    4.44    0.70
  -1  28   9    0.75    0.34
   1  28  -9   -0.36    0.43
   1  28  -9   -0.62    0.39
  -1  28   9    0.39    0.48
  -1 -28   9    0.44    0.42
  -1 -28   9   -0.59    0.47
   1  28  -8    1.87    0.62
  -1  28   8    0.87    0.57
  -1  28   8    1.40    0.41
  -1  28   8    1.38    0.50
   1  28  -8    1.66    0.57
  -1 -28   8    0.88    0.57
  -1 -28   8    1.61    0.48
   1  28  -7    8.15    0.98
  -1  28   7    9.08    0.81
  -1  28   7    5.61    0.72
  -1  28   7    7.23    0.57
  -1  28   7    9.61    1.04
   1  28  -7    8.61    0.99
   1 -28  -7    9.05    0.81
  -1 -28   7    9.33    1.04
  -1 -28   7    6.71    0.74
   1  28  -6    1.40    0.55
  -1  28   6    1.57    0.60
  -1  28   6    0.79    0.38
  -1  28   6    1.01    0.26
  -1  28   6    1.66    0.50
   1 -28  -6    1.68    0.35
  -1 -28   6    1.64    0.58
  -1 -28   6    1.80    0.44
  -1  28   5   13.89    1.57
   1  28  -5   18.25    1.35
   1  28  -5   16.70    1.27
  -1  28   5   17.34    1.24
  -1 -28   5   15.91    1.05
   1 -28  -5   16.41    1.02
   1  28  -4    4.69    0.77
  -1  28   4    5.36    0.76
  -1  28   4    3.92    0.41
  -1  28   4    5.54    0.85
  -1  28   4    4.46    0.63
   1 -28  -4    4.06    0.68
  -1 -28   4    4.48    0.54
   1 -28  -4    5.23    0.57
  -1 -28   4    4.53    0.76
  -1  28   3   11.63    0.77
   1  28  -3   11.45    1.10
   1  28  -3   14.33    1.13
  -1  28   3   11.91    1.03
  -1  28   3   12.76    1.14
  -1 -28   3   13.04    0.86
  -1 -28   3   13.23    1.13
   1 -28  -3   12.34    1.09
  -1  28   2    4.91    0.77
  -1  28   2    4.91    0.72
   1  28  -2    3.10    0.67
   1  28  -2    4.03    0.67
  -1 -28   2    5.00    0.73
  -1 -28   2    5.08    0.51
   1 -28  -2    3.81    0.66
   1 -28  -2    3.68    0.51
   1  28  -1   32.55    2.01
   1  28  -1   34.75    2.01
  -1  28   1   32.34    1.98
  -1  28   1   33.03    2.02
   1 -28  -1   31.40    1.73
  -1 -28   1   33.30    1.97
   1 -28  -1   30.85    1.96
  -1  28   0    0.82    0.53
   1  28   0    0.72    0.47
  -1  28   0    0.77    0.46
   1  28   0    0.20    0.44
   1 -28   0    0.18    0.39
  -1 -28   0    0.44    0.26
   1 -28   0    0.93    0.33
  -1 -28   0    0.57    0.44
   1  28   1    8.11    0.98
   1  28   1    8.17    0.91
  -1  28  -1    8.04    0.93
  -1  28  -1    8.07    0.93
  -1 -28  -1    8.34    0.93
   1 -28   1    8.61    0.96
   1 -28   1    8.89    0.70
  -1 -28  -1    8.19    0.63
  -1  28  -2   -0.04    0.42
  -1  28  -2    0.31    0.43
   1  28   2    0.38    0.42
   1  28   2    1.02    0.48
   1 -28   2    0.23    0.45
   1 -28   2    0.89    0.35
  -1 -28  -2    1.01    0.29
  -1 -28  -2    0.96    0.45
   1  28   3   14.12    1.09
   1  28   3   17.50    1.23
   1  28   3   14.95    0.87
   1  28   3   16.63    1.27
  -1  28  -3   13.59    1.27
  -1  28  -3   17.18    1.28
  -1 -28  -3   16.85    1.24
   1 -28   3   14.70    1.26
   1 -28   3   17.26    1.06
  -1 -28  -3   17.18    0.94
   1  28   4    0.39    0.33
  -1  28  -4    0.79    0.83
   1  28   4    0.48    0.43
  -1  28  -4    0.85    0.50
   1  28   4    0.61    0.20
  -1 -28  -4    1.52    0.30
  -1 -28  -4    0.25    0.41
   1 -28   4    0.67    0.65
   1 -28   4    1.18    0.41
  -1  28  -5   18.82    1.36
   1  28   5   13.59    0.84
   1  28   5   17.33    1.23
  -1  28  -5   16.77    1.34
   1  28   5   13.63    1.06
   1  28   5   17.11    1.31
  -1 -28  -5   16.95    0.91
   1 -28   5   16.54    1.07
   1 -28   5   15.41    1.33
   1  28   6   11.09    1.08
   1  28   6   12.39    0.98
  -1  28  -6   11.16    1.10
   1  28   6    8.39    0.58
  -1  28  -6   11.47    1.07
   1  28   6    8.67    0.81
   1 -28   6   11.19    0.88
   1 -28   6   12.07    1.17
   1  28   7   -0.17    0.17
  -1  28  -7   -0.58    0.43
   1  28   7   -0.34    0.36
   1  28   7   -0.18    0.38
   1  28   7    0.85    0.36
  -1  28  -7   -0.27    0.45
   1 -28   7   -0.08    0.39
   1 -28   7    0.23    0.48
  -1  28  -8    5.35    0.84
  -1  28  -8    5.02    0.85
   1  28   8    5.60    0.87
   1  28   8    6.49    0.74
   1 -28   8    6.69    0.77
   1 -28   8    4.15    0.83
   1  28   9    0.51    0.46
  -1  28  -9    0.57    0.53
   1  28   9    0.38    0.40
   1 -28   9    0.22    0.55
   1 -28   9    0.47    0.45
   1  28  10    0.08    0.36
   1  28  10   -0.17    0.44
   1 -28  10   -0.33    0.40
   1 -28  10   -0.31    0.47
  -1  28 -11   -0.48    0.57
   1  28  11    0.83    0.31
   1  28  11    0.67    0.47
   1 -28  11    0.39    0.47
   1 -28  11   -0.59    0.54
   1  28  12    4.00    0.51
   1 -28  12    2.62    0.82
   1 -28  12    3.75    0.75
  -1  29  12    1.03    0.65
  -1 -29  12    1.59    0.68
  -1 -29  12    1.26    0.56
   1  29 -11    3.32    0.79
  -1  29  11    4.87    0.55
  -1  29  11    4.55    0.88
  -1 -29  11    2.96    0.66
  -1 -29  11    4.16    0.89
   1  29 -10    8.10    1.05
  -1  29  10    8.08    0.76
   1  29 -10    9.69    1.05
  -1  29  10    8.80    1.06
  -1 -29  10    9.72    0.88
  -1 -29  10    7.36    1.06
   1  29  -9    0.06    0.51
  -1  29   9    0.73    0.44
   1  29  -9    0.79    0.52
  -1  29   9    1.33    0.39
  -1 -29   9   -0.10    0.49
  -1 -29   9    2.11    0.52
  -1  29   8   -0.05    0.43
   1  29  -8   -0.40    0.46
   1  29  -8    0.17    0.49
  -1  29   8    0.15    0.39
  -1 -29   8   -0.40    0.46
  -1 -29   8   -0.17    0.44
  -1  29   7   -0.06    0.35
   1  29  -7   -0.17    0.48
  -1  29   7   -0.30    0.47
  -1  29   7   -0.24    0.41
   1  29  -7   -0.18    0.39
  -1  29   7   -0.70    0.23
  -1 -29   7   -0.35    0.32
  -1 -29   7   -0.47    0.45
  -1  29   6   15.57    0.93
  -1  29   6   13.13    1.13
  -1  29   6   18.19    1.23
  -1  29   6   16.74    1.37
   1  29  -6   17.89    1.36
   1  29  -6   16.41    1.30
  -1 -29   6   17.16    1.42
  -1 -29   6   17.25    1.10
  -1  29   5    4.68    0.62
   1  29  -5    3.95    0.75
  -1  29   5    4.16    0.66
   1  29  -5    3.86    0.73
  -1  29   5    3.55    0.41
  -1  29   5    4.71    0.83
  -1 -29   5    4.09    0.55
  -1 -29   5    4.18    0.75
  -1  29   4   13.46    1.10
   1  29  -4   13.53    1.14
   1  29  -4   12.65    1.19
  -1  29   4   12.42    0.84
  -1  29   4   12.90    1.32
   1 -29  -4   14.16    1.81
  -1 -29   4   13.86    1.21
  -1 -29   4   13.37    0.91
   1  29  -3    0.10    0.42
  -1  29   3    0.66    0.52
  -1  29   3    0.35    0.40
   1  29  -3   -0.25    0.41
  -1 -29   3   -0.56    0.44
   1 -29  -3    0.35    0.29
   1 -29  -3    0.30    0.49
  -1 -29   3   -0.04    0.28
   1  29  -2   20.19    1.42
  -1  29   2   19.50    1.40
  -1  29   2   18.25    1.43
   1 -29  -2   18.00    1.37
   1 -29  -2   18.89    1.13
  -1 -29   2   18.88    1.38
  -1 -29   2   18.43    1.12
  -1  29   1    2.94    0.63
   1  29  -1    2.92    0.64
   1  29  -1    3.11    0.67
  -1  29   1    2.73    0.63
   1 -29  -1    2.06    0.57
  -1 -29   1    3.26    0.65
   1 -29  -1    3.10    0.47
  -1 -29   1    2.78    0.43
   1  29   0   41.94    2.37
  -1  29   0   39.28    2.35
  -1  29   0   40.73    2.37
   1  29   0   39.86    2.35
   1 -29   0   37.48    2.29
   1 -29   0   41.81    2.08
  -1 -29   0   38.27    2.27
  -1 -29   0   39.69    2.02
   1  29   1    1.68    0.54
  -1  29  -1    1.93    0.56
   1  29   1    2.11    0.57
  -1  29  -1    2.30    0.58
  -1 -29  -1    2.85    0.40
   1 -29   1    1.69    0.60
   1 -29   1    2.89    0.44
  -1 -29  -1    2.54    0.57
  -1  29  -2   18.98    1.39
   1  29   2   20.30    1.42
   1  29   2   18.39    1.37
  -1 -29  -2   17.14    1.31
  -1 -29  -2   17.40    1.03
   1 -29   2   16.90    1.11
  -1  29  -3    9.14    1.00
   1  29   3    9.05    1.46
   1  29   3   10.07    0.98
  -1  29  -3    7.53    0.99
   1  29   3    8.75    0.95
  -1 -29  -3    8.62    0.63
   1 -29   3    8.89    0.75
   1 -29   3    9.99    1.03
  -1 -29  -3    8.92    0.93
   1  29   4    2.51    0.30
   1  29   4    2.76    0.49
  -1  29  -4    4.44    0.82
  -1  29  -4    3.27    0.73
   1  29   4    3.02    0.66
   1  29   4    2.91    0.61
   1 -29   4    3.68    0.55
   1 -29   4    3.18    0.70
  -1 -29  -4    2.39    0.59
   1  29   5    0.62    0.41
  -1  29  -5    1.92    0.58
   1  29   5    1.16    0.50
  -1  29  -5    3.09    0.72
[truncated: 7,424,600 more chars]
